# Supplementary material for: Identification and Optimization of Classifier Genes from Multi-Class Earthworm Microarray Dataset
Source: PLoS One. 2010 Oct 28;5(10):e13715. doi: 10.1371/journal.pone.0013715 (PMC2965664; doi:10.1371/journal.pone.0013715)
Supplement: Table S1 — Treatment information of 248 earthworm samples and expression data of the 869 differentially expressed genes. (3.97 MB XLS) [file pone.0013715.s001.xls]

## Sheet: TableS1
Sample name	D0 C-1	D0 C-10	D0 C-2	D0 C-3	D0 C-4	D0 C-6	D0 C-7	D0 C-9	D14 C-1	D14 C-2	D14 C-3	D14 C-4	D14 C-5	D14 C-6	D14 C-7	D14 C-8	OrigD4 C-2	OrigD4 C-3	OrigD4 C-4	OrigD4 C-5	OrigD4 C-6	OrigD4 C-7	OrigD4 C-8	OrigD4 C-9	RPTD4 C-1	RPTD4 C-2	RPTD4 C-3	RPTD4 C-4	RPTD4 C-5	RPTD4 C-6	RPTD4 C-7	RPTD4 C-8	TNT-D14-12-R1	TNT-D14-12-R2	TNT-D14-12-R3	TNT-D14-12-R4	TNT-D14-12-R5	TNT-D14-12-R6	TNT-D14-12-R7	TNT-D14-12-R9	TNT-D14-24-R1	TNT-D14-24-R2	TNT-D14-24-R3	TNT-D14-24-R5	TNT-D14-24-R6	TNT-D14-24-R7	TNT-D14-24-R8	TNT-D14-24-R9	TNT-D14-48-R1
Treatment	Control	Control	Control	Control	Control	Control	Control	Control	Control	Control	Control	Control	Control	Control	Control	Control	Control	Control	Control	Control	Control	Control	Control	Control	Control	Control	Control	Control	Control	Control	Control	Control	TNT	TNT	TNT	TNT	TNT	TNT	TNT	TNT	TNT	TNT	TNT	TNT	TNT	TNT	TNT	TNT	TNT
Exposure length (day)	0	0	0	0	0	0	0	0	14	14	14	14	14	14	14	14	4	4	4	4	4	4	4	4	4	4	4	4	4	4	4	4	14	14	14	14	14	14	14	14	14	14	14	14	14	14	14	14	14
Exposure concentration (mg/kg soil)	0	0	0	0	0	0	0	0	0	0	0	0	0	0	0	0	0	0	0	0	0	0	0	0	0	0	0	0	0	0	0	0	12	12	12	12	12	12	12	12	24	24	24	24	24	24	24	24	48
Replicate number (1~10)	1	10	2	3	4	6	7	9	1	2	3	4	5	6	7	8	2	3	4	5	6	7	8	9	1	2	3	4	5	6	7	8	1	2	3	4	5	6	7	9	1	2	3	5	6	7	8	9	1
Original/Repeat (4-day only)																	Original	Original	Original	Original	Original	Original	Original	Original	Repeat	Repeat	Repeat	Repeat	Repeat	Repeat	Repeat	Repeat
ProbeName	D0 C-1	D0 C-10	D0 C-2	D0 C-3	D0 C-4	D0 C-6	D0 C-7	D0 C-9	D14 C-1	D14 C-2	D14 C-3	D14 C-4	D14 C-5	D14 C-6	D14 C-7	D14 C-8	OrigD4 C-2	OrigD4 C-3	OrigD4 C-4	OrigD4 C-5	OrigD4 C-6	OrigD4 C-7	OrigD4 C-8	OrigD4 C-9	RPTD4 C-1	RPTD4 C-2	RPTD4 C-3	RPTD4 C-4	RPTD4 C-5	RPTD4 C-6	RPTD4 C-7	RPTD4 C-8	TNT-D14-12-R1	TNT-D14-12-R2	TNT-D14-12-R3	TNT-D14-12-R4	TNT-D14-12-R5	TNT-D14-12-R6	TNT-D14-12-R7	TNT-D14-12-R9	TNT-D14-24-R1	TNT-D14-24-R2	TNT-D14-24-R3	TNT-D14-24-R5	TNT-D14-24-R6	TNT-D14-24-R7	TNT-D14-24-R8	TNT-D14-24-R9	TNT-D14-48-R1
TA1-000100	1.54478	1.07704	0.688884	1.05738	1.33255	1.57862	1.61133	1.24539	1.74712	2.15762	1.82969	2.92018	1.1675	1.85532	1.34008	1.66711	1.05297	1.17199	1.04039	0.680046	0.927175	0.968986	1.0257	1.2703	1.50713	1.28271	1.6262	1.0509	1.50428	1.01138	0.765615	1.0431	2.6572	2.34122	2.62404	2.54158	2.08325	3.40651	1.50182	1.70781	1.40776	2.08146	2.39652	1.73788	4.00768	1.56275	1.62748	1.67477	3.35822
TA1-000275	0.14782	0.314516	0.14761	0.249146	0.165994	0.150551	0.390794	0.356923	0.159595	0.170184	0.150436	0.204587	0.173562	0.192852	0.307359	0.228235	0.144944	0.135233	0.159476	0.0704968	0.0942942	0.0916611	0.0954584	0.0993975	0.25367	0.464776	0.28611	0.386419	0.327555	0.536121	0.185145	0.29123	0.378182	0.325921	0.245516	0.293507	0.470065	0.225868	0.138998	0.183315	0.365956	0.246319	0.199063	0.163488	0.179835	0.318802	0.172428	0.116398	0.224883
TA1-000564	0.359075	0.475052	0.388038	0.475644	0.382291	0.276957	0.430003	0.348014	0.333625	0.61265	0.456999	0.515717	0.444997	0.320232	0.387434	0.539254	0.230736	0.227747	0.368843	0.205671	0.204527	0.285904	0.266714	0.312541	0.384137	0.503005	0.436665	0.482225	0.678454	0.67243	0.57274	0.468871	0.518412	0.525632	0.517362	0.511429	0.501689	0.621152	0.484131	0.368372	0.539555	0.387995	0.44338	0.529987	0.609954	0.492542	0.341405	0.382604	0.503059
TA1-000769	38.3027	26.9506	9.27461	17.744	19.2006	25.1259	16.5148	25.1879	27.7214	10.1186			46.6492	37.3908	27.0262	23.662	33.2665	34.9084	33.2513	23.4443	32.629	36.1574	44.571		16.2247	11.6018		19.4442		12.0406	21.1248		14.5893		13.4115	27.4278	25.5201	27.7513	43.6344	57.9071	24.4309	12.5779	13.4287	5.92713	56.7473	15.525	33.1539	46.9562
TA1-000891	0.716841	0.68717	0.385697	0.828677	1.32837	0.901697	0.475308	0.723583	1.04458	0.435081	1.26501	1.09192	1.1403	2.47295	1.28626	1.06188	3.53244	2.01847	1.28107	4.35741	2.11724	2.75019	2.64294	3.32172	0.901425	0.534904	1.22455	1.4058	1.02247	0.569351	2.35913	1.82376	0.628474	0.593915	0.45285	1.07267	0.811488	0.765023	3.1189	1.90733	0.611675	0.543229	0.404607	0.195624	1.11383	0.599551	1.45042	0.801129	1.04145
TA1-000950	1.16225	1.17984	0.651138	0.974386	1.10155	0.684706	0.717452	0.414236	0.81644	3.42142	2.53095	4.48515	1.09464	1.1838	0.569419	1.87885	0.492074	1.16106	0.825841	0.795822	0.40222	0.481058	0.485072	0.714254	0.753469	1.31791	0.825968	1.36314	1.92815	1.10918	0.99899	0.555254	1.98458	2.58884	2.72182	2.21397	1.9761	2.65388	1.78239	1.42994	1.36349	2.80491	2.48408	2.25314	4.67534	2.19924	1.41204	0.831047
TA1-001156	1.77454	2.0423	0.772284	1.57174	1.48857	2.33316	1.10784	0.660244	1.19803	1.51324	1.34369	2.40686	1.96794	1.46394	1.39055	1.47765	1.20622	1.32578	1.83386	0.882289	1.12467	1.4579	1.34472	1.1331	1.24226	1.62403	1.18322	2.02292	1.08228	1.06633	1.15194	1.14084	1.59928	1.64563	2.26604	1.52228	2.02613	1.89124	1.48018	2.40147	1.08688	1.9719	2.2491	1.81328	2.22056	1.66666	1.55603	1.25336	2.12663
TA1-001307	3.79753	2.93838	1.83408	2.91696	2.30359	3.89575	2.33699	3.21472	1.70152	3.07668	4.60101	2.80205	2.68037	5.02588	2.90401	3.54044	6.68165	6.1974	3.62058	10.9437	4.538	6.81898	5.63247	9.53506	2.45812	1.36286	2.44651	2.56941	2.21232	1.03855	1.96398	3.03778	2.30677	2.1156	2.059	2.26599	2.42725	1.64464	5.05615	4.30672	1.82654	2.83165	2.96797	2.67099	3.38358	1.29109	2.88825	3.46569	3.33703
TA1-001540	1.91934	2.1194	2.919	1.47099	2.87544	2.42369	2.63847	2.68265	2.05447		4.21867	2.52337	1.31197	2.15157	2.01263	2.3347	3.4036	3.99996	1.46527	3.73603	3.06483	4.0401	1.86278	2.96326	1.60854	1.64003	1.26369	1.49427	1.37678	1.68682	1.14015	1.52606	2.11277	2.12868	1.63202	2.06917	1.87422	2.36034	3.87795	3.0555	2.29447	3.62795	2.32567	2.56006	2.26933	2.01282	1.66372	1.75821	2.79787
TA1-001740	1.41145	1.65413	1.50774	1.1729	1.59301	1.30633	1.45087	1.43646	1.57025	1.92508	2.24413	2.32327	1.56106	2.86034	1.75078	1.68528	1.66703	1.83991	1.77188	2.42621	2.42458	2.71642	2.4376	1.76725	1.47819	1.13801	1.36535	1.42948	1.52968	1.08412	1.95961	1.68239	2.29364	2.58573	1.70352	2.5115	1.89484	1.68341	2.48058	1.35569	1.50578	2.84642	1.93912	3.08595	1.15233	1.46419	2.5737	2.32693	2.58942
TA1-001926	0.588648	0.356612	0.222095	0.441178	0.280621	0.43888	0.425447	0.224052	0.476928	0.850978	0.949609	1.07617	0.724102	0.68727	0.481688	0.432489	0.404219	0.516018	0.469223	0.34475	0.28145	0.309684	0.496227	0.361293	0.465179	0.477027	0.511434	0.510198	0.448545	0.502494	0.253312	0.337788	0.77948	0.726019	1.20688	0.506311	0.46852	0.693363	0.457689	0.418006	0.468367	0.831757	1.18829	1.13398	0.381851	0.622785	0.765304	0.415963	0.710142
TA1-002058	1.78662	1.48309	1.27129	1.37674	1.64787	1.63185	1.68164	1.54583	1.78857	2.39799	1.82738	2.52255	1.64918	2.28958	1.70206	1.45534	0.762185	0.824011	1.37942	0.921635	1.30702	1.07848	1.14138	1.2051	1.33695	1.24423	1.29838	1.31796	1.90822	1.53441	1.54672	1.766	1.87221	2.07223	2.4894	1.26614	2.35827	1.74811	1.20496	1.95013	1.52437	1.91856	2.28815	1.90323	2.10691	1.93986	1.59548	2.45321	2.39357
TA1-002129	0.71438	0.886693	0.94346	0.687495	0.637048	0.642812	0.949783	0.947267	0.788916	0.891019	0.871243	0.690266	0.933609	0.693013	0.8663	0.804217	1.77572	1.48521	0.80769	1.16491	1.19254	1.59711	1.19733	1.79794	0.730644	0.697315	0.652847	0.618403	0.561319	0.758096	0.660093	0.747997	0.717915	0.842187	0.5723	0.790817	0.783156	0.602753	0.977588	0.818403	0.855121	1.03763	0.741799	0.613136	0.682077	0.838803	0.811692	0.703353	0.753932
TA1-002164	2.70012	3.72243	4.03016	3.48433	2.34668	1.93343	2.38689	5.08324	2.4689	2.02131	1.71361	1.84508	3.03488	2.59815	3.28825	1.97692	7.41066	4.72097	3.60136	3.03778	9.29528	4.65597	7.13132	4.71814	2.87042	3.99644	2.84724	3.62179	4.0936	2.71089	3.52565	5.12059	2.65104	1.57112	1.69062	2.43744		1.88667	2.82916	1.7895	2.60161	1.36159	1.27399	1.89656	1.16705	1.86688	1.83002	2.20031	1.70445
TA1-002326	11.6092	7.77546	4.22396	8.80979	11.954	13.1862	7.77137	7.22475	11.8309	15.5343	13.2426	14.5705	22.906	16.6906	13.0624	8.15036	13.7025	18.768	8.17657	4.525	10.1794	17.9547	19.7142	12.2243	11.449	5.69819	13.6854	8.95834	7.97084	6.12571	6.22477	7.80831	10.6722	9.18006	8.60707	13.3364	13.2065	12.7594	14.6323	13.6919	7.42509	9.90118	9.64321	12.4674	13.0329	5.68301	10.5911	7.07772
TA1-003377	0.505765	0.385217	0.589033	0.31383	0.2372	0.384667	0.367004	0.325013	0.689097	0.691483	0.777047	0.809404	0.773684	0.52471	0.510341	0.687871	0.212719	0.191043	0.291291	0.236897	0.230379	0.213483	0.227834	0.201648	0.498967	0.526213	0.514898	0.601624	0.492331	0.48176	0.679133	0.492608	0.753576	0.826785	0.708094	0.76333	0.693156	0.934962	0.50973	0.598696	0.619613	0.714252	0.699185	0.870426	0.606733	0.723602	0.69866	0.588479	0.821877
TA1-003668	1.3629	0.988556	1.20905	1.60682	0.901654	1.38234	2.27273	0.930765	1.48916		1.2722	2.04671	1.99523	1.07937	1.64167	1.24612	1.97388	1.20549	3.53982	2.19124	2.53124	1.518	3.36182	2.6865	2.17704	1.68751	1.77812	1.64177	3.61118	2.17605	2.63181	1.6996	1.94722	2.01851	2.02144	2.21991	1.86245	2.76167	1.30746	1.68434	1.78313	2.0295		1.55515	3.52441	2.24032	1.7431	1.35651	2.09882
TA1-003758	9.77003	8.03127	8.78931	7.80933	10.7401	10.1921	10.2974	9.56411	8.35338	10.6046	22.3459	31.2919	9.24251	19.5458	5.53293	11.5087	4.75096	6.0204	4.39703	7.1302	4.39232	5.82268	2.30487	4.00956	16.6352	14.969	4.50609	8.50686	11.2792	10.8515	7.89055	12.0104	8.07569	11.3295	4.8521	8.28716	7.83665	8.41518	12.6152	16.4526	11.04	27.2611	4.05459	18.3001	5.90148	11.8903	9.72561	10.9535	4.69509
TA1-003867	0.38152	0.279408	0.329279	0.240491	0.295531	0.420889	0.380998	0.261468	0.437766	0.864935	0.601401	0.675228	0.432655	0.427863	0.332577	0.608424	0.269088	0.260067	0.307948	0.223249	0.197633	0.24754	0.266699	0.25707	0.326356	0.345056	0.481021	0.581056	0.379569	0.50092	0.189346	0.30063	0.569381	1.09739	0.821456	0.660486	0.538717	0.626308	0.515501	0.483026	0.629338	0.745341	0.935142	0.758104	0.532557	0.63129	0.443034	0.424004	0.733818
TA1-003891	0.577529	0.760452	0.53521	0.803309	0.930456	0.778426	0.518406	0.375806	0.284242	0.400928	0.444327	0.663483	0.390437	0.321888	0.423074	0.345504	1.10346	0.698916	0.94022	0.500611	0.897024	0.842477	1.21889	0.928387	0.667094	0.297095	0.615898	0.414002	0.782074	0.386594	0.539085	0.426952	0.47606	0.646049	0.737191	0.434518	0.788667	0.755991	0.450951	0.540046	0.475824	0.383356	0.275701	0.271183	0.38155	0.489193	0.389362	0.300601	0.695752
TA1-003991	2.47244	2.25811	2.15153	1.73827	3.01657	2.49051	1.84749	2.52728	1.93371	2.77717	4.70739	9.46682	2.13679	4.72644	0.999485	2.75406	0.937075	1.29018	0.967177	1.53236	0.958895	1.35956	0.588049	0.728875	4.75666	3.31657	1.11951	2.54994	3.36194	2.49894	1.86994	3.31541	2.0408	3.12375	1.13754	2.27415	1.78669	1.94177	3.54045	3.46365	2.92145	6.50785	0.689128	5.55387	1.56369	2.83389	2.93343	2.15165	1.04017
TA1-004779	0.549094	0.468816	0.375165	0.710748	0.568055	0.538746	0.431093	0.850794	0.503225	0.285483	2.12716	0.56611	0.889369	1.78212	2.50519	0.589369	1.68261	0.770771	0.76613	2.22821	1.33662	1.11172	2.11507	1.76773	0.584469	0.577717	0.253551	0.925091	0.36981	0.51279	1.65221	0.987997	0.361989	0.391775	0.459641	0.460906	0.296145	0.254104	2.09202	0.686716	0.603384	0.713871	0.567862	0.941325	0.738218	0.479571	0.995719	0.757596	0.310732
TA1-005582	0.642947	0.514529	0.45564	0.416561	0.522434	0.566433	0.696677	0.476993	0.753838	0.910153	0.789311	1.02931	0.696862	0.683665	0.722561	0.815831	0.349203	0.511311	0.329634	0.30049	0.321277	0.446385	0.343673	0.416033	0.609111	0.666153	0.743751	0.755198	0.716957	0.818281	0.606412	0.577302	0.849456	1.08355	1.0497	0.920787	0.717213	0.897708	0.921274	0.757271	0.632554	0.962445	1.25708	1.06572	0.858862	0.76982	0.570822	0.687201	1.04648
TA1-006771	1.15738	1.10942	1.66521	0.881498	1.23035	1.31663	0.82265	1.08741	1.91096	2.23503	2.45233	1.78106	1.58624	1.45182	1.48641	1.679	1.55966	1.90242	0.840687	1.88789	1.82381	1.86824	1.59483	2.04526	1.14297	1.28106	0.713465	1.19456	0.776127	0.891738	1.11297	1.25086	1.45242	1.67349	1.57199	1.38935	1.21066	1.6194	1.72792	1.80705	1.34921	2.52485	1.85144	2.29215	1.71418	1.974	1.54722	1.5621	1.92901
TA1-007089	0.938868	0.619251	0.508233	0.596224	0.8898	0.559613	1.08941	0.566473	1.56374	2.10017	1.5091	2.33424	1.54193	0.983092	1.42567	0.960784	1.05553	0.903197	0.63101	1.02375	1.24552	1.14273	1.10209	1.53786	1.5291	1.30097	1.79863	0.719972	1.62609	1.21726	1.95215	1.74787	2.20482	2.12524	1.9283	1.6572	1.24778	1.61973	1.99407	2.10652	1.4113	2.4485	1.97335	1.49276	2.93029	1.57849	2.0574	1.65096	2.11055
TA1-007182	0.444974	0.97537	0.248752	0.455094	0.86561	0.469695	0.338176	0.068475	0.454283	0.893971	0.853802	0.969706	0.26842	0.483395	0.295316	0.525609	0.125272	0.483214	0.471896	0.0475689	0.16102	0.551456	0.818028	0.0874294	0.442804	0.503426	0.636947	0.692785	0.362453	0.704477	0.0789102	0.455895	0.348359	0.739297	1.34912	0.687615	0.472689	0.793715	0.556033	0.50843	0.300584	0.484493	0.465171	0.638171	0.34976	0.36521	0.330472	0.227848	0.363967
TA1-007521	1.1586	0.841021	0.741834	2.089	0.775725	1.22026	0.731894	0.511144	2.44088	3.38911	1.24269	7.40994	5.6417	3.19494	1.21011	2.51873	0.460108	0.27396	0.895901	0.220677	0.625601	0.304327	0.603605	0.458576	1.47681	2.10769	3.02623	3.23907	5.303	2.28496	2.75367	3.73374	5.01141	2.52148	7.01848	6.9804	3.35833	14.7791	3.16232	4.0323	1.55246	1.66257	4.78967	5.15436		7.47715	8.21837	2.91499	2.40584
TA1-008216	1.42358	1.24424	0.98828	1.39197	1.08097	1.43211	1.64393	1.04512	1.42568	1.57032	1.46975	1.6962	1.26052	1.17336	1.04665	1.33669	1.19826	0.658165	1.6616	1.00118	1.46828	1.0056	1.35446	1.2621	1.12315	1.38317	1.02399	1.10342	1.24185	1.08838	0.982921	0.928424	1.42896	2.09432	1.97681	1.71959	1.52669	2.14827	1.04779	1.25356	1.44084	2.01963	1.87939	1.52068	2.13034	2.12505	1.61392	1.41071	1.72656
TA1-008229	0.49833	0.365725	0.233791	0.455182	0.572644	0.396296	0.484982	0.227582	0.470513	0.50234	0.442675	0.914685	0.434867	0.720749	0.539636	0.41628	0.332026	0.466068	0.51397	0.190377	0.276202	0.382011	0.398299	0.129819	0.432424	0.439193	0.663046	0.336132	0.693299	0.518546	0.447026	0.615103	0.724495	0.907194	0.541797	0.335591	0.664152	0.473087	0.458455	0.876426	0.492981	0.448719	0.785944	0.554497	0.584958	0.647405	0.520395	0.511554	0.574267
TA1-008487	1.05984	1.01757	1.13125	0.926451	0.711972	1.02853	1.1292	0.839929	1.46418	2.1053	2.30727	1.87925	2.32961	1.64882	0.868814	1.68304	1.0822	0.989284	1.67084	1.02732	1.11603	1.15673	1.77035	1.41825	1.04613	0.895044	1.57332	1.26083	1.10653	0.805035	1.76247	1.72399	1.31063	1.7941	1.15322	1.49802	1.05103	2.00298	1.75365	2.28403	1.38749	2.28932	1.86391	2.22806	2.39487	1.45161	2.14289	3.01608	1.90412
TA1-008507	0.647878	0.637106	0.749585	0.483717	0.863851	0.715925	0.650253	0.351455	0.794174	1.63524	1.09953	2.13429	0.868841	1.18089	0.975908	1.01325	0.261415	0.927605	0.591652	0.190587	0.39563	0.704007	0.715349	0.403942	0.784438	0.672237	1.3137	0.615559	0.988962	0.898147	0.390225	0.833192	1.64544	2.10464	1.79379	1.23313	1.52999	1.43468	0.986284	1.55373	0.992328	1.7484	2.37798	1.37736	0.984566	1.75671	0.999246	1.17817	1.78694
TA1-009077	0.114957	0.542627	0.157498	0.288332	0.175632	0.114998	0.32762	0.515606	0.552051	0.306279	0.206572	0.213564	0.477542	0.431575	0.602742	0.325134	0.411319	0.260667	0.315404	0.177086	0.194191	0.188932	0.130823	0.135531	0.743193	1.0821	0.963278	0.776877	0.67825	0.970626	0.662313	1.06686	0.469046	0.27403	0.33997	0.442934	0.628949	0.370257	0.19772	0.237251	0.514328	0.206941	0.290361	0.151023	0.242225	0.528163	0.34754	0.360192	0.224734
TA1-009133	15.097	12.3553	12.3573	12.3364	10.8255	15.5985	13.5519	11.4849	19.285		38.0239	37.1073	20.5967	15.7759	7.82978	16.8213	11.5759	9.70216	11.5487	12.588	12.7083	12.9446	15.8602	11.1085	13.0329	15.6438	11.4504		14.3552	12.3836		9.77464	18.0554	21.5382		21.9136	19.3461	32.7683	16.824	21.1278	24.1131	34.8139		31.0541	34.4065	31.962	17.3617	21.3542	29.6853
TA1-009156	0.41265	0.690648	0.880904	0.455131	0.822872	0.492393	0.333707	0.564991	0.324226	0.51055	0.532558	0.333012	0.22884	0.651175	0.843218	0.338466	1.15669	1.60338	0.795684	2.82755	1.98273	1.89025	1.08033	2.92602	0.381147	0.668991	0.449015	0.260972	0.385116	0.478889	0.789285	0.583941	0.349979	0.479743	0.58721	0.535546	0.664066	0.353571	0.716159	0.421486	0.450666	0.739421	0.356477	0.51628	0.51675	0.535176	0.352542	0.227989	0.479891
TA1-009618	0.376535	0.27126	0.228162	0.24224	0.275767	0.423429	0.339478	0.299152	0.461347	0.52667	0.466962	0.75114	0.550933	0.43596	0.306915	0.564527	0.290149	0.290428	0.260603	0.19684	0.11177	0.208975	0.240628	0.256244	0.328227	0.300084	0.477795	0.459214	0.490448	0.516381	0.289892	0.325577	0.48031	0.6206	0.706101	0.532854	0.526031	0.577498	0.471639	0.614359	0.448596	0.567152	0.712077	0.541385	0.518941	0.627244	0.522773	0.533717	0.683364
TA1-009720	3.4405	2.9948	3.33578	2.8023	4.28564	3.29778	2.64238	2.51625	2.56118	3.57129	7.73443	10.9085	2.96767	5.42776	2.16223	4.7506	1.48814	2.07218	1.47171	2.00577	1.17685	1.6594	0.750621	1.4415	6.63565	6.07953	1.53303	3.35992	4.37976	4.34364	1.48443	4.38074	2.61923	4.54165	1.55401	2.91549	2.54987	3.71338	4.85508	5.35761	3.95036	8.5671	1.34879	7.02541	2.19387	3.63987	3.39621	3.9654	1.54809
TA1-009859	0.284036	0.784348	0.340154	0.715179	0.273102	0.254785	0.67596	1.21044	0.389855	0.264938	0.241632	0.476178	0.369079	0.411233	0.809249	0.565082	0.46263	0.352206	0.561883	0.162988	0.32092	0.299631	0.221319	0.22738	0.634274	0.984965	0.858423	1.17865	0.725398	1.42424	0.595498	1.20298	0.7413	0.254856	0.422025	0.494842	0.850449	0.346276	0.168227	0.282419	1.16731	0.229664	0.0807429	0.0869236	0.247743	0.823346	0.316537	0.196638	0.2507
TA1-010156	1.52056	1.72763	2.44808	1.94273	2.03969	1.62989	1.75847	2.81307	1.88281	1.55975	1.78905	1.18954	2.08692	1.65405	1.98737	1.39709	3.42105	2.26045	2.35804	2.36297	2.5866	2.85959	2.48846	3.17526	2.37532	2.39497	1.37768	2.14986	1.78252	1.65156	2.80133	2.63548	1.56423	1.42485	1.1768	1.39049	1.70917	1.19472	1.46736	1.27734	1.71353	1.36633	1.44099	1.87616	1.02459	1.38663	1.66306	1.29848	1.43007
TA1-010374	1.03176	1.09924	1.55275	1.53815	1.57975	0.560134	1.30731	0.838968	2.44038	2.93619	1.66978	2.06132	2.0629	2.13861	1.72074	2.65226	1.09657	2.38433	1.62957	2.11434	1.86198	2.17573	1.22495	1.01459	1.3781	1.58368	1.77675	2.59664	1.41119	2.36897	2.44562	1.24206	2.56547	3.11517	2.66399	2.87968	4.09761	3.43867	0.613879	0.719317	1.03655	2.88965	2.27065	1.95571	0.901409	1.30973	2.58121	0.644949	4.28521
TA1-010560	1.11351	1.11276	0.838916	1.04124	0.926773	0.939258	1.21674	0.877232	0.901063	1.2019	0.999468	1.56308	1.12923	1.06965	1.13862	1.06326	0.597963	0.810567	0.944725	0.515486	0.568616	0.859436	0.718609	0.78923	1.26507	1.24775	1.39008	0.990908	1.39354	1.28938	1.08567	1.30341	1.23899	1.53143	1.49367	1.35286	1.1725	1.17314	1.01272	1.53352	1.18541	1.50911	1.52284	1.24098	0.994641	1.27226	1.01838	1.19438	1.55531
TA1-010907	2.23231	1.90541	2.66792	2.14804	3.03122	2.08004	2.26732	1.6779	3.10815	5.61967	4.12655	6.28857	2.52552	2.03342	1.33705	2.82303	1.13738	1.47313	2.33784	1.10806	1.19665	0.995698	1.34318	1.54767	2.05054	2.66359	2.00816	1.65417	2.14195	2.02588	1.43708	1.46532	5.21061	5.76169	4.75986	4.87088	2.9899		2.1084	3.43258	3.82211	5.65616	6.45928	5.71653	6.44144	5.61151	2.47712	3.04029	4.64521
TA1-011051	0.175724	0.356629	0.152206	0.286646	0.126697	0.153577	0.290275	0.55377	0.38523	0.256713	0.247263	0.32	0.280261	0.334574	0.446294	0.271631	0.286774	0.200594	0.211252	0.130895	0.20706	0.129142	0.0935652	0.156153	0.408767	0.567715	0.600859	0.71191	0.485764	1.01608	0.547475	0.594064	0.477255	0.346228	0.464208	0.463877	0.651878	0.261963	0.171664	0.354983	0.722037	0.257288	0.23378	0.235931	0.32473	0.627181	0.373671	0.258905	0.305309
TA1-011201	0.182052	0.246748	0.182526	0.147672	0.140351	0.230099	0.141357	0.0872496	0.0998836	0.120362	0.0998164	0.134196	0.130738	0.154135	0.0955345	0.17292	0.0933109	0.0744573	0.131571	0.0850011	0.0811703	0.130079	0.0881634	0.108706	0.149868	0.269661	0.257015	0.27623	0.167728	0.259164	0.19347	0.259123	0.263407	0.316066	0.132433	0.128216	0.220439	0.241192	0.0854656	0.138004	0.181586	0.0918728	0.166424	0.0878145	0.211099	0.113881	0.0918387	0.160969	0.164034
TA1-011234	1.94345	1.96425	1.02327	1.62874	1.43945	2.36322	1.13681	1.06298	3.18109	3.51925	5.42668	4.47376	3.49917	2.44647	1.90661	2.85563	2.14828	1.75965	1.65423	0.786201	3.22887	1.13474	3.01543	2.10849	1.63356	2.25457	1.93088	2.34682	1.98057	1.92874	1.37872	1.33089	3.9741	4.3835	4.27272	3.86685	4.02671	3.52806	2.57962	3.5466	2.95011	4.19384	5.30657	5.63501	4.05706	4.21148	2.85893	3.65904	4.65212
TA1-011303	1.29001	2.14874	1.01524	1.26227	1.86968	1.20311	1.21433	1.1825	1.01723	1.11787	1.23174	1.8549	1.35379	1.03399	1.0454	1.07626	0.515413	1.03073	0.991282	0.378672	0.601066	0.802597	0.724333	0.614467	1.03532	1.27854	1.39418	1.52609	1.57094	1.63214	0.763312	1.14236	1.61514	1.90504	1.72384	1.37344	1.58376	1.25228	1.37466	1.00124	1.13099	1.31544	1.49553	1.37736	0.938854	1.53053	0.975355	0.896964	1.31224
TA1-011394	2.44845	2.65142	1.78726	2.53179	3.02282	2.96753	3.39658	1.7038	4.70601	4.81015	5.23513	5.31092	6.6231	5.10731	3.87654	2.67876	1.29433	2.50614	2.1221	0.716647	1.01739	1.99661	2.90582	1.74487	2.50219	1.95708	2.82005	1.76015	2.42154	2.30801	1.33576	1.93151	5.4351		6.15511	4.61519	4.38512	4.66281	4.45955	5.29449	3.87208	8.0157	7.72955	6.34947	5.39333	4.82451	4.27574	3.95093	6.9831
TA1-011551	3.73808	1.54511	1.65672	2.45523	2.92079	1.90877	2.0525	2.93508	4.28203			3.54272	3.68434	6.20427	4.46595		2.52633	1.53476	1.47795	4.2505	1.39505	2.44868	1.43793	3.70265	1.29846	2.6646	5.23722	4.26933	3.06517	3.06686	3.50598			3.60311	3.14268	4.1293	2.34831	4.35399	8.44163	5.4758	3.67889		5.53657	8.24559	5.06446	2.46059	4.81091	5.37306	4.70289
TA1-011593	0.331602	0.276493	0.246085	0.312024	0.244757	0.353196	0.321756	0.484344	0.326102	0.324712	0.336796	0.349731	0.334471	0.279856	0.264625	0.312933	0.197535	0.138747	0.247291	0.197	0.170829	0.127686	0.156896	0.164529	0.208272	0.237019	0.252895	0.30792	0.302186	0.331284	0.297939	0.295459	0.406723	0.333444	0.347792	0.353023	0.331671	0.323999	0.207756	0.287591	0.377975	0.366183	0.318025	0.325892	0.383786	0.442837	0.331655	0.248256	0.314599
TA1-011600	0.920513	0.631774	0.355398	0.444503	0.480541	0.515009	0.311088	0.121708	0.704351	1.02493	1.21669		0.54838	0.744278	0.296263	0.70008	0.201224	0.240112	0.498601	0.0561611	0.315593	0.24955	0.738677	0.145322	0.372212	0.425128	0.478943	0.559889	0.426692	0.337135	0.275124	0.267174	0.895319	0.96592		0.931168	0.523023	1.54146	0.694589	0.759178	0.749161	0.71823	0.619651	1.15805	0.539708	0.760781	0.453863	0.382641	0.755198
TA1-011694	0.523105	0.467046	0.235617	0.418534	0.505334	0.354394	0.424216	0.242076	0.182	0.461844	0.356243	0.641955	0.312688	0.398648	0.443563	0.395686	0.125363	0.30076	0.368009	0.0754968	0.146755	0.275904	0.223084	0.155218	0.515349	0.420187	0.461065	0.349111	0.470885	0.4823	0.255225	0.51788	0.558761	0.318685	0.558714	0.478112	0.407422	0.462536	0.245814	0.403716	0.353206	0.600103	0.509213	0.267135	0.296357	0.55754	0.364725	0.398259	0.504525
TA1-011711	0.573822	0.425708	0.167652	0.31961	0.233595	0.159298	0.419168	0.570663	0.3427	0.74298	0.376226	0.624011	0.399444	0.228648	0.375207	0.263732	0.160324	0.169483	0.202027	0.14092	0.159993	0.182088	0.119425	0.12391	0.483642	0.5575	0.660229	0.660741	0.416503	1.24094	0.418306	0.807343	0.798388	0.251817	0.332746	0.634502	0.470024	0.722306	0.361922	0.650702	0.525106	0.509886	0.903571	0.306493	0.399482	0.721538	0.810198	0.845556	0.290248
TA1-012136	0.800399	0.507444	0.637315	0.506776	0.487606	0.557459	0.550958	0.5787	0.32775	0.614855	0.417008	0.634941	0.475805	0.306666	0.210946	0.508299	0.363048	0.312489	0.68912	0.267207	0.453879	0.376099	0.487597	0.389729	0.324634	0.32925	0.482847	0.511819	0.585639	0.518251	0.6274	0.46152	0.451101	0.549476	0.49256	0.48393	0.498639	0.659309	0.334183	0.370093	0.514735	0.529661	0.555318	0.444298	0.48342	0.584095	0.406625	0.322526	0.479386
TA1-012917	0.38152	0.438882	0.737177	0.387245	0.540694	0.469811	0.444672	0.645883	0.313625	0.402498	0.392543	0.258812	0.342498	0.364648	0.500694	0.423466	0.416767	0.497926	0.354853	0.405644	0.395839	0.450127	0.265136	0.375038	0.418791	0.60662	0.402174	0.437046	0.428881	0.468193	0.354236	0.490267	0.603822	0.389793	0.307384	0.446694	0.394194	0.330026	0.271329	0.15028	0.466918	0.322682	0.22893	0.267601	0.210532	0.225747	0.438867	0.360452	0.459141
TA1-015040	3.47624	3.36824	2.22678	2.27191	3.19674	3.90703	3.70997	3.77136	4.13826	4.53332	6.49888		1.26622	3.48991	3.06987	3.69001	6.32769	5.96148	4.44785	5.65557	9.17783	9.01472	6.42191	6.20955	2.87715	1.91119	2.10875	3.03907	2.58487	1.98674	2.40117	3.37041	2.90795	3.47156	3.29825	3.08975	2.52213	2.73637	4.72961	4.15418	2.84298	4.24982	5.13432	4.45325	3.87628	2.79203	3.38963	3.49242	4.23059
TA1-015104	0.296568	0.382257	0.373984	0.467003	0.314386	0.324459	0.655682	0.593157	0.311503	0.286877	0.189026	0.252138	0.174658	0.154068	0.312999	0.235462	0.22978	0.342467	0.29998	0.323378	0.171501	0.276732	0.129407	0.168965	0.312673	0.381613	0.316145	0.429082	0.259746	0.52021	0.302655	0.356883	0.423952	0.283877	0.328008	0.249452	0.492316	0.262367	0.15868	0.161815	0.451769	0.331836	0.258186	0.238467	0.339321	0.305559	0.171182	0.199569	0.276637
TA1-016454	0.515675	0.402143	0.448847	0.428413	0.492936	0.446217	0.614382	0.582531	0.769813	1.19589	0.638938	1.15139	0.326139	0.812379	0.434538	0.704893	0.256494	0.308212	0.179566	0.295987	0.193754	0.225066	0.276394	0.257481	0.43299	0.357817	0.490671	0.351353	0.665972	0.563642	0.391432	0.826931	0.657511	0.95739	1.09793	0.717362	0.483601	0.557346	0.808065	0.84468	0.753024	0.812162	1.13862	0.862615	0.522082	0.94364	0.568996	0.862824	0.932188
TA1-016489	1.85903	1.58421	0.641769	0.849901	1.05693	0.990136	1.46637	0.866347	1.07351	1.07365	1.55717	2.7356	0.914953	0.792458	0.969516	1.18852	0.87916	1.05002	1.2182	0.827914	0.530447	0.847494	1.14486	0.758713	0.78922	1.1882	1.71201	0.843219	1.69334	0.856587	0.708962	1.44408	1.16149	2.06691	1.36211	1.2129	1.43112	1.53705	1.22584	1.22068	1.00269	1.70182	1.46983	1.47555	1.13436	0.94276	1.02391	1.0302	3.70368
TA1-016525	1.14641	1.03356	0.609665	0.839308	1.24258	0.840175	0.820933	0.641033	0.370505	0.861614	0.817459	1.17427	0.646457	0.808973	0.804834	0.766729	0.296607	0.53282	0.767089	0.309466	0.413244	0.645515	0.517159	0.359549	0.83964	0.860327	0.711685	0.728961	0.778437	0.863064	0.758397	0.971008	0.986372	0.644436	1.01652	0.936465	0.847322	0.917546	0.549766	0.790646	0.755194	1.12298	0.940969	0.527351	0.592195	1.07376	0.827408	0.752478	0.945719
TA1-016668	3.51197	4.43607	3.51797	2.64564	2.84783	3.79441	3.73001	2.32586	10.4815	18.567	15.0648	10.2771	7.08392	3.91806	3.69843	7.34295	1.98597	3.39593	2.40129	2.6495	2.65183	2.32793	4.04352	3.93805	6.52057	6.46546	5.35983	4.14944	6.18865	5.65213	2.61577	2.25988	9.1009	11.0245	12.483	8.87646	8.28814	17.3369	5.38103	3.91897	7.90522		18.1292	11.897	11.0265	11.5114	5.80487	5.68521	13.3783
TA1-016697	13.0135	12.9478	16.6168	9.74483	16.5305	13.3574	13.9628	16.504				35.3208	17.4803	22.5966	19.2235	17.4326	10.5001	18.4169	12.4922	12.9469	17.7695	20.4899	16.775	15.4245	13.9728	15.1211	13.6289	11.3742	12.5052	15.629	15.682	19.925	22.1129	23.4855	26.6204	21.2128	27.5887		21.8251	27.6012	20.1509	35.3952			13.1729	26.0439	20.3096	26.5135	31.576
TA1-017276	2.16017	3.75724	3.42042	2.51659	1.69193	2.51658	2.8985	4.23425	2.35324	2.58154	2.91065	1.96843	2.93768	2.32259	2.63677	2.18577	2.18212	2.0017	2.6353	1.54181	2.30429	2.07449	3.24993	2.43262	3.14622	3.65766	2.82356	2.62619	2.66485	2.77558	2.9838	3.46573	2.63817	2.43188	2.50583	2.30198	3.12702	2.74139	2.50755	2.77438	3.1908	2.38559	2.22069	2.18147	1.74312	2.52126	2.5491	3.17018	2.09527
TA1-018054	0.202274	0.25924	0.143521	0.250939	0.124549	0.197187	0.398213	0.311022	0.266694	0.213452	0.196062	0.286163	0.203645	0.232667	0.280915	0.243959	0.149771	0.129058	0.147612	0.0901699	0.102621	0.0785917	0.0691005	0.0572252	0.257199	0.425648	0.382146	0.445439	0.348228	0.601056	0.25997	0.268365	0.415237	0.276294	0.326512	0.331289	0.423626	0.325328	0.13288	0.215346	0.469023	0.27316	0.267046	0.227238	0.236785	0.53575	0.183087	0.135311	0.293771
TA1-018146	10.6089	8.90325	7.91862	7.61984	6.71134	8.85113	8.78667	6.48146	12.0998	22.3984	21.0639	20.0629	14.4917	8.59977	5.23902	10.5138	6.58641	6.13761	7.30208	7.55123	6.4112	5.79173	9.28912	7.53993	8.10779	8.13858	7.52428	8.73753	8.28957	7.50985	6.38778	4.92869	11.5126	14.7194	15.0633	12.459	10.6704	20.2005	7.97043	7.14161	12.2994	21.9339	20.7683	18.0208	14.3239	18.1299	10.0677	11.8451	18.9222
TA1-018187	0.461118	0.734691	0.699925	0.343077	0.533879	0.579451	0.427077	0.351795	0.772194	0.591061	0.51521	1.69824	0.659507	0.643829	0.745639	0.82937	0.220714	0.404793	0.50622	0.195477	0.385707	0.430077	0.279335	0.426677	0.76592	0.773879	0.779464	0.612748	0.689572	0.696019	0.400435	0.844968	0.623802	1.56849	1.53815	1.05388	0.921645	0.974338	0.550004	0.816646	0.781951	1.14077	1.31242	0.99299	0.818568	1.13918	0.684716	0.729238	1.09374
TA1-018944	0.903374	0.953064	1.12084	1.09155	0.835695	0.834978	1.19304	1.06245	1.19575	1.96219	1.31032	1.34432	1.18395	1.19128	0.909136	1.3071	0.855742	0.736264	1.36402	0.924018	0.893012	0.672747	1.22332	1.14193	0.765774	1.12606	0.940244	1.00906	0.950367	1.23693	0.750814	0.854727	1.49309	1.47016	1.86737	1.55643	1.41713	2.03495	1.14954	1.21296	1.35631	1.77056	1.6949	1.41485	1.87536	1.98264	1.3789	1.46328	1.39516
TA1-019102	1.06472	1.45868	0.869861	1.28215	1.3925	0.791146	0.642312	2.76698	0.741816	0.709068	1.01444	0.413472	0.504735	1.03645	1.1461	1.47016	1.54053	0.581006	0.576306	1.24121	0.804924	0.627193	0.937226	0.737945	0.709213	0.94744	0.938764	0.709401	0.695613	1.16457	1.93263	0.879325	0.462403	0.711008	0.640255	1.12476	0.653218	0.741014	1.21847	1.20708	0.737082	0.55537	0.297529	0.625395	0.672826	0.380472	1.58249	1.32975	0.386953
TA1-019162	0.201011	0.460874	0.289603	0.459392	0.181063	0.220744	0.600232	0.545969	0.433201	0.231586	0.158043	0.285459	0.436291	0.345437	0.677067	0.555999	0.34201	0.319793	0.373591	0.113799	0.134684	0.149003	0.149514	0.162405	0.69428	0.967364	0.828877	0.753834	0.848259	1.00366	0.461206	0.700589	0.714607	0.298119	0.405223	0.479147	0.665966	0.410482	0.184362	0.328592	0.834077	0.285676	0.30753	0.345718	0.291568	0.595464	0.418073	0.516789	0.339067
TA1-019642	0.41887	0.44111	0.474182	0.314398	0.469587	0.403268	0.446324	0.451036	0.470644	0.705422	0.76101	0.961881	0.460531	0.556103	0.26622	0.464068	0.111887	0.183157	0.33897	0.165842	0.270612	0.183472	0.113951	0.147562	0.268716	0.471298	0.374672	0.589673	0.515082	0.479694	0.322437	0.472054	0.392944	0.753388	0.350732	0.643814	0.240786	0.511385	0.407512	0.2279	0.662261	0.58404	0.422965	1.29166	0.394531	0.934503	0.599823	0.435519	0.950236
TA1-019898	0.160516	0.341164	0.432942	0.317191	0.217406	0.261716	0.442394	0.607371	0.335488	0.29641	0.159236	0.227692	0.299028	0.29933	0.528527	0.405215	0.336203	0.310896	0.269689	0.167705	0.255936	0.219607	0.15518	0.192677	0.290042	0.40572	0.461122	0.319054	0.466954	0.487416	0.298774	0.439109	0.467652	0.29722	0.298169	0.34382	0.521868	0.318318	0.245355	0.246856	0.484727	0.370962	0.306818	0.300812	0.243507	0.318846	0.236287	0.184714	0.30272
TA1-019914	0.287797	0.222615	0.405463	0.29732	0.330053	0.230168	0.232206	0.297823	0.245844	0.281928	0.294597	0.195099	0.23155	0.393559	0.403619	0.27512	0.306583	0.219801	0.193395	0.393999	0.222379	0.312779	0.184068	0.307117	0.532981	0.238609	0.420107	0.42798	0.240771	0.20727	0.395661	0.270122	0.222183	0.207789	0.195002	0.23331	0.246216	0.191463	0.501203	0.434867	0.287751	0.196274	0.208299	0.247926	0.229845	0.225193	0.218376	0.238599	0.244229
TA1-020439	0.284036	0.366314	0.548486	0.29695	0.627399	0.411343	0.355892	0.260508	0.285172	0.704828	0.194865	0.205709	0.118264	0.192732	0.207396	0.367754	0.324706	0.649397	0.610207	0.878503	1.21902	1.45612	0.729917	1.13614	0.358138	0.199373	0.252446	0.262133	0.246701	0.338408	0.217441	0.162342	1.67052	0.318311	0.61713	0.194336	0.546814	0.543245	0.22942	0.231554	0.459971	0.52116	0.974965	0.347391	1.95909	0.634423	0.458238	0.374813	0.349918
TA1-020992	0.577529	0.527966	0.482714	0.459926	0.786947	0.323647	0.608111	0.282275	0.965071	1.05137	0.933867	0.803351	0.384457	0.625716	0.663766	0.645032	0.214515	0.293795	0.295298	0.249197	0.126225	0.298028	0.266877	0.22344	0.555811	0.457514	0.77136	0.449741	0.604096	0.446472	0.292029	0.407635	0.360179	1.00353	1.21462	0.824188	0.492934	0.690289	0.527332	0.567783	0.491396	0.738595	0.746457	1.05347	0.512622	0.46845	0.790719	0.554621	0.886974
TA1-021292	0.377781	0.547108	0.131395	0.544616	0.176634	0.314906	0.642233	0.669065	0.546182	0.467621	0.329953	0.463	0.342826	0.335105	0.529551	0.648658	0.378546	0.314755	0.549188	0.219402	0.334094	0.32728	0.343226	0.360968	0.572785	0.788211	0.80578	0.798435	0.583225	0.800492	1.03496	0.675617	0.636614	0.565983	0.65892	0.768445	0.797664	0.807361	0.348238	0.496349	0.883149	0.483335	0.610071	0.519295	0.687583	1.01844	0.469085	0.435756	0.479779
TA1-021916	0.971889	0.948726	1.27508	1.10717	0.964755	0.624495	0.787749	0.877078	0.347727	0.515882	0.319485	0.339572	0.335907	0.308301	0.587736	0.462077	0.814051	0.793604	0.81233	0.685787	0.855425	1.19309	0.554293	1.08171	0.493117	0.565386	0.551097	0.590545	0.53803	0.60881	0.493305	0.69292	0.621439	0.355656	0.303072	0.530849	0.653349	0.444518	0.340336	0.198351	0.530593	0.410357	0.236452	0.221058	0.491979	0.445087	0.506846	0.246979	0.472672
TA1-022179	4.05892	3.73293	2.8016	3.52235	4.1229	4.41703	2.67584	2.42036	7.26207	7.58162			4.65134		3.80612	7.45158	3.78835		3.59624	10.0217	7.73006	10.3481	7.23408	6.85699	5.10821	5.53766	3.72723	6.26608	4.12106	3.7616	6.53126		8.38754		6.69941		5.75937			5.4186							6.51142	7.7259
TA1-022442	3.78565	4.95624	5.39639	2.92978	2.8481	3.26672	2.87936	3.50006	3.73836	5.23221	5.56924	3.77995	6.2453	3.28249	3.45664	4.62958	3.32941	3.1272	3.84618	3.11264	3.18058	3.02602	5.36853	6.35686	3.72032	4.04432	3.90454	3.29027	3.7959	3.33672	4.40611	3.94744	3.33795	5.40682	3.61662	3.73818	4.60039	4.73254	3.43918	4.5762	5.08656	5.25124	4.38245	5.38364	4.31025	4.38903	4.34276	4.89035	5.36616
TA1-022730	0.188376	0.36016	0.239962	0.271521	0.152374	0.18824	0.349748	0.433505	0.285097	0.180136	0.111108	0.17201	0.237307	0.170798	0.331345	0.285798	0.228584	0.22527	0.226495	0.0828436	0.13834	0.163126	0.126326	0.10342	0.32449	0.383237	0.390296	0.466487	0.324916	0.457251	0.270909	0.469887	0.302403	0.212865	0.191328	0.267556	0.284532	0.210017	0.140946	0.152978	0.342156	0.144432	0.126009	0.118814	0.0648053	0.205173	0.228625	0.151948	0.179013
TA1-023467	0.488412	0.258482	0.282082	0.495604	0.406905	0.493261	0.30263	0.371389	0.467824	0.281755	0.383356	0.259791	0.466839	0.914601	1.14922	0.493215	0.654379	0.257335	0.278354	0.458602	0.415215	0.251788	0.286286	0.341308	0.812685	0.615021	0.580524	0.90665	0.45562	0.635039	0.448559	0.682079	0.723049	0.297095	0.316842	0.377301	0.615203	0.379523	0.680945	0.930528	0.433953	0.259761	0.202378	0.516861	0.343176	0.35428	0.512182	0.438242	0.33725
TA1-023824	5.13666	4.94893	5.31599	5.12541	6.14493	7.15297	6.00113	7.17289							6.13416		6.65754	4.83714	7.15947	7.88801	9.21169	6.26581	9.40203	6.31636	5.76899	5.63942			6.6069	4.72821				7.13372						9.00363	8.14754	13.1396					9.46661	10.7319
TA1-024027	0.144007	0.403878	0.149697	0.364592	0.162733	0.120258	0.348321	0.567933	0.258499	0.160279	0.185263	0.286759	0.235036	0.240183	0.463611	0.299909	0.242137	0.174313	0.255452	0.083147	0.158147	0.142851	0.121331	0.115276	0.342758	0.504548	0.443979	0.643204	0.402727	0.72095	0.370599	0.610868	0.350925	0.284798	0.252898	0.268124	0.536552	0.234539	0.121149	0.18142	0.656252	0.207426	0.0645526	0.0609908	0.241027	0.37707	0.189499	0.118544	0.285734
TA1-025130	3.29748	4.1959	3.98287	2.62402	5.14914	4.3736	3.12114	4.1729	4.28204	4.60622		4.83702	4.04301	4.41709	4.66604	4.13641	4.34427	4.09756	3.28999	6.15429	5.28357	4.22581	6.03534	4.78481	4.03806	4.36743	3.13627	3.66338	4.09957	3.12189	5.26476	4.29867	4.08842	3.76415	3.43068		4.4774	3.42314	6.41862	4.34858	4.81077		4.47662	4.8144	4.11954	3.11856	3.21829	3.94125
TA1-025408	0.322851	0.301176	0.4183	0.343423	0.36719	0.448213	0.376396	0.25138	0.681359	1.18582	0.976677	1.2284	0.642595	0.487688	0.303597	0.650266	0.479342	0.545961	0.502148	0.242125	0.370039	0.348041	0.571307	0.414349	0.337571	0.302578	0.557485	0.245833	0.407567	0.306803	0.217644	0.223941	0.871197	1.22167	1.14311	0.754285	0.684075	1.05197	0.642669	0.995288	0.606259	1.33356	1.37672	1.39451	1.03559	0.991458	0.690908	0.783351	1.24497
TA1-026013	0.401449	0.822692	0.898634	0.431125	0.622951	0.427833	0.587513	0.652063	0.404632	0.578556	0.762484	0.667676	0.989997	0.623338	0.69656	0.73935	0.210908	0.365727	0.2682	0.251092	0.32607	0.220212	0.271157	0.273342	0.639006	0.588537	0.751059	0.897953	0.684952	0.625141	0.610803	0.774205	0.583082	0.80807	0.569843	0.519854	1.12693	0.803995	0.687535	0.620127	0.534363	0.690835	0.384354	0.494784	0.594501	0.601457	0.431107	0.645922	0.375666
TA1-027363	0.452427	0.732862	0.441046	0.326245	0.280936	0.694931	0.261417	0.200329	0.312714	0.439636	0.22874	0.545415	0.382731	0.433071	0.294433	0.590369	0.273089	0.204135	0.428543	0.221905	0.157956	0.23649	0.325117	0.375802	0.37879	0.59919	0.428012	0.555107	0.448485	0.537269	0.433057	0.421519	0.635571	1.00861	0.462837	0.455368	0.525151	0.61603	0.210797	0.403073	0.445811	0.226446	0.588925	0.273836	0.554329	0.353249	0.224594	0.58386	0.623542
TA1-027454	16.1365	8.45523	5.80444	8.83956	3.28846	1.66359	3.41463	1.60041	4.20312	1.71186	9.183	0.728841	3.10042	4.67285	5.88885	6.50073	1.88157	2.768	3.35749	2.97533	3.51988	1.87058	3.63554	1.53823	8.49297		4.36016	4.81062	6.71634	8.711	5.64401	11.5845	6.67217	5.67259	5.93685	10.2894	5.43849	6.96362	6.18246	5.06718	5.08061	2.43827	2.3616	3.22941	5.58834	2.86293	5.32584	6.35349	1.66095
TA1-027765	0.469806	0.413088	0.304375	0.430683	0.372175	0.40363	0.329245	0.385379	0.330503	0.507931	0.411863	0.473053	0.348333	0.357593	0.283596	0.37079	0.431641	0.366646	0.441839	0.398268	0.421336	0.46714	0.414702	0.520955	0.297708	0.44798	0.320953	0.350869	0.383559	0.394107	0.31529	0.332224	0.356403	0.440931	0.441313	0.596784	0.477328	0.487136	0.256614	0.330551	0.311361	0.387833	0.383012	0.333894	0.493981	0.436247	0.526238	0.366792	0.408623
TA1-027922	0.981669	0.991659	1.83605	0.725722	1.64824	1.35359	0.362203	0.989544	0.747499	1.34874	3.55917	1.88063	1.39303	0.917222	0.728797	1.04101	0.109342	0.487514	0.0759214	0.121658	0.0716026	0.135978	0.222192	0.286298	0.547066	0.513489	0.901248	0.726577	1.00408	0.266005	0.31986	0.347832	1.61398	2.27213	1.37817	0.668242	0.625638	3.34243	0.657572	2.35828	0.726832	3.6075	2.98748	5.75811	2.55795	1.9541	0.650984	1.04261	3.03018
TA1-028018	1.54478	2.00771	2.2311	1.38956	1.41517	1.60569	1.91068	2.46573	1.48945	1.57148	1.16082	1.61619	1.5775	1.55629	1.20852	1.15934	1.20316	1.62426	1.08033	0.807989	1.36675	0.974137	0.996387	1.12913	1.58991	1.41254	1.88413	1.97302	1.93489	2.31913	2.03705	2.12727	1.62692	1.48784	1.79755	1.73011	1.58529	1.72551	1.05254	1.33317	1.81996	1.69385	1.50239	1.40249	1.13414	1.54878	1.49674	1.87282	1.76077
TA1-028935	0.903374	0.612452	0.903322	0.67918	0.879535	0.865161	0.707662	0.789	0.661849	1.05935	0.90663	1.1386	0.701036	0.712146	0.562079	0.843606	1.01353	1.00552	0.802185	1.17038	1.30735	1.41813	1.2369	1.39901	0.481753	0.457889	0.440403	0.368287	0.493585	0.391034	0.611337	0.63227	0.577721	0.864563	0.748208	0.71016	0.553955	0.668875	0.873363	0.950693	0.607697	1.02886	0.995069	0.840758	0.70181	0.961309	0.769881	1.16387	0.973945
TA1-029937	0.805309	0.708244	0.549646	0.649209	1.03666	0.776156	1.21137	0.557746	1.04949	1.39762	1.2877	1.84154	1.36067	1.35526	1.07164	0.86766	0.54778	0.722213	0.50198	0.652205	0.65894	0.644806	0.631975	0.5921	0.641444	0.786812	0.878623	0.641563	1.37683	1.11908	0.75554	1.00568	1.45892	1.55324	1.62736	1.28539	1.02774	0.806256	1.18981	1.55125	1.10917	1.72304	2.01774	1.25845	0.951543	1.20455	1.00393	1.06062	1.52304
TA1-030037	9.42006			6.40614	8.99298	9.76054	10.0919						10.7322	9.15511	5.88235		11.6784		7.76032	12.749			11.6004		7.32562	7.32268	6.30938		7.06779	6.92339									13.9795		11.649				12.313	12.4435	12.485
TA1-031044	0.187112	0.359848	0.24647	0.242031	0.245579	0.190077	0.291576	0.316751	0.318329	0.336662	0.260244	0.397963	0.225824	0.218354	0.293851	0.302579	0.215882	0.222534	0.216322	0.181419	0.11658	0.15154	0.127057	0.325242	0.323888	0.391738	0.447235	0.418044	0.435705	0.446852	0.309876	0.361581	0.324938	0.329763	0.306626	0.260015	0.52299	0.29423	0.220068	0.227243	0.338263	0.263576	0.273915	0.322099	0.260069	0.388523	0.220011	0.319081	0.302493
TA1-031335	0.377781	0.339519	0.511002	0.260404	0.441553	0.234317	0.153004	0.15491	0.165755	0.267326	0.18852	0.17447	0.117321	0.103156	0.287334	0.192015	0.226291		0.20178	0.0674505	0.154898	0.201552		0.12694	0.231115	0.134723	0.200865	0.388698	0.242022	0.134043	0.484879	0.32005	0.126722	0.232669	0.205469	0.204982	0.0981909	0.123286	0.241647	0.209686	0.214981	0.115575	0.0831381		0.180148	0.195698	0.109144	0.0867383	0.232229
TA1-031347	0.456152	1.03385	1.01793	0.900796	0.446343	0.568232	1.05064	1.62844	1.22522	0.973936	0.7309	0.673201	1.09914	0.995553	1.22094	1.07629	1.52585	0.790465	1.49568	0.892751	1.18929	1.11607	1.14094	1.47986	1.04387	1.59479	1.23742	1.43003	1.39509	1.79754	1.21148	1.43778	1.06604	1.07555	0.956889	1.11056	1.23857	0.988323	1.00049	0.887076	1.98426	1.06166	1.01533	0.734536	0.655735	1.23265	0.925596	0.986339	0.846822
TA1-031482	0.810218	2.55791	4.56158	0.611951	1.17047	0.628674	2.16028	1.87067	1.71834	2.46177	2.69856	2.43265	2.48434	3.81005	1.12258	0.96516	0.120184	0.151649	0.311653	0.27673	0.134153	0.155338	0.382402	0.401779	0.396866	0.470187	1.30315	0.646191	1.35624	0.445657	0.485341	0.427496	3.28474		3.38212	2.78925	2.7058	3.60111	3.59466	3.95427	2.03846	3.21348	4.90469	2.25773	4.17679	3.26723	2.33604	4.86284	2.37284
TA1-031719	1.2657	1.07769	0.769261	0.892868	1.53874	1.41017	1.04786	0.49077	1.15866	1.59885	1.10224	2.92166	0.971246	1.16942	1.10042	1.20349	0.446232	0.963363	0.97058	0.357431	0.686922	0.733579	0.665596	0.73538	1.15213	1.00325	1.35459	1.1215	1.81142	1.67903	0.890758	1.23405	1.74462	2.17606	1.75597	2.35182	2.02892	1.83002	1.49304	1.73664	1.0566	1.39276	1.76156	1.65926	1.37801	1.84444	1.1914	0.642822	1.70643
TA1-032211	0.121722	0.15962	0.0491901	0.125335	0.120628	0.209132	0.145437	0.182991	0.261238	0.245677	0.216959	0.297874	0.242716	0.220205	0.217336	0.127642	0.0996749	0.16818	0.114969	0.0927684	0.106384	0.0971862	0.0778249	0.0873951	0.2371	0.25011	0.399874	0.296657	0.370411	0.298731	0.198413	0.203235	0.127938	0.235967	0.349458	0.23844	0.385725	0.201398	0.0617861	0.119053	0.225612	0.209454	0.210178	0.191479	0.125999	0.19286	0.14765	0.202098	0.236068
TA1-032406	0.678683	0.75474	0.414755	0.492326	0.473029	0.319929	0.368365	0.229408	0.539337	0.472851	0.806296	1.45611	0.275842	0.942986	0.478848	0.4555	0.123794	0.161252	0.304892	0.187013	0.155369	0.2037	0.122859	0.272646	0.56579	0.729848	0.403273	0.494825	0.292192	0.891925	0.368219	0.650528	0.552438	0.692333	0.456465	0.515032	0.468498	0.544838	0.372401	0.662878	0.41976	1.79589	0.853386	0.920575	0.234243	1.12259	0.339298	0.23531	0.369615
TA1-032478	0.490892	0.188358	0.253917	0.277876	0.301766	0.462143	0.362492	0.277683	0.574979	0.890567	0.728467	0.770959	0.39449	0.33247	0.258846	0.406764	0.283023	0.141656	0.303397	0.182942	0.230606	0.159049	0.207448	0.174848	0.300383	0.280868	0.326018	0.381776	0.306194	0.336619	0.152564	0.23352	0.714634	0.482523	0.51967	0.736454	0.469522	0.970769	0.3508	0.456657	0.502421	1.01151	1.12827	1.17069	1.05143	1.06867	0.519745	0.412333	0.654353
TA1-033483	0.560225	0.5197	0.538779	0.454983	0.748409	0.638005	0.624334	0.349435	0.595828	0.788524	0.789244	0.980772	0.725128	0.65541	0.581755	0.800327	0.371701	0.549524	0.486428	0.392984	0.370198	0.632362	0.427366	0.512496	0.575147	0.582545	0.734025	0.60637	0.798668	0.768475	0.692311	0.554589	0.655628	1.01584	0.843361	0.750287	0.603963	0.847939	0.799458	0.81092	0.45415	0.877263	1.16007	0.787202	0.618959	0.63485	0.518295	0.664132	1.01183
TA1-033895	1.77454	0.993516	1.09751	1.23656	1.01136	1.28414	1.84918	0.819521	2.53222	1.77802	1.88401	2.34413	2.79853	1.21827	1.35943	1.33688	0.968157	0.8702	1.51214	0.579912	0.779758	0.601346	0.918665	0.734109	1.66441	1.43594	1.27011	1.03892	1.75022	1.16553	1.31133	1.0717	1.74152	1.92556	2.41895	2.14838	1.6204	2.49054	1.35269	1.71999	1.52515	2.39174	2.3816	1.85189	2.10311	1.82353	1.99144	1.66798	2.58606
TA1-035510	8.54394	6.4359	6.02696	5.97288	8.38651	11.4228	5.32189	7.70074	7.98777	9.27879		10.1438	11.9721	6.94363	4.97944	7.94338	16.0503	8.7276	9.79213	9.50067	23.6066	19.7781	17.4756	15.9979	6.10811	4.6693	4.36885	6.22599	5.51821	3.98868	9.33111	8.55448	5.10095	3.18676	4.06347	5.08082	4.53489		8.02216	8.99743	5.73116		8.79593	7.59053	6.54954	8.32119	9.95504	7.33848	6.22324
TA1-036940	0.17699	0.371668	0.266755	0.349791	0.181027	0.214663	0.330956	0.349883	0.283167	0.235503	0.175272	0.218158	0.286023	0.227821	0.316987	0.28614	0.307484	0.237951	0.293214	0.158984	0.220808	0.137541	0.233639	0.18579	0.333413	0.416746	0.416551	0.439653	0.406313	0.489117	0.300077	0.449222	0.404119	0.274572	0.291651	0.338804	0.383339	0.335962	0.144626	0.194547	0.397334	0.196961	0.130817	0.161904	0.236957	0.320151	0.281432	0.181782	0.222626
TA1-037143	0.695921	0.349953	0.522481	0.573408	0.598629	0.729482	0.490388	0.381044	0.424524	0.503235	0.536433	1.18318	0.537829	0.642672	0.339426	0.693595	0.272917	0.367714	0.445746	0.366513	0.476635	0.471949	0.414993	0.401395	0.341377	0.407615	0.503626	0.412274	0.599622	0.311832	0.464469	0.405223	0.293459	0.943685	0.851463	0.678198	0.879964	0.704403	0.559721	0.606867	0.486617	0.787703	0.723702	0.899574	0.655052	0.791534	0.668698	0.801049	0.989879
TA1-037285	0.54662	0.425656	0.278887	0.535622	0.387705	0.410825	0.668236	0.272698	0.534996	0.758975	0.627184	0.925208	0.720154	0.376462	0.278875	0.548028	0.359172	0.223652	0.660234	0.227248	0.3825	0.32678	0.369001	0.344431	0.487342	0.369967	0.413064	0.402231	0.616527	0.475348	0.480034	0.318025	0.635875	0.874877	1.02129	0.897426	0.650165	0.755564	0.39392	0.631856	0.432426	0.763365	0.735355	0.705559	1.06783	1.04436	0.674031	0.668101	0.865203
TA1-037849	0.47725	0.533598	0.483399	0.515503	0.644668	0.693971	0.703665	0.450506	0.536851	0.606468	0.563486	0.94641	0.60862	0.63687	0.717459	0.55592	0.45338	0.458318	0.768237	0.173806	0.509983	0.404623	0.589132	0.379134	0.653708	0.534196	0.541637	0.54469	0.673334	0.710903	0.379393	0.507768	0.985186	0.76143	1.17605	0.722225	0.932095	0.801853	0.406762	0.710307	0.666801	1.1602	0.972339	0.695302	0.734876	0.85969	0.632916	0.55733	0.756663
TA1-038216	1.25354	1.17465	1.63134	1.30924	2.12693	1.33904	0.963055	0.852446	1.22953	1.48087	2.43867	4.16629	0.568337	2.43049	1.24344	1.72683	0.419125	0.968815	0.796724	0.991789	0.514773	0.543004	0.369235	0.831961	2.93507	2.25487	0.82534	1.15215	1.39193	1.9804	1.01063	1.1667	1.55773	2.134	0.506419	1.2683	1.2229	1.6556	1.34221	1.79317	1.53894	4.00707	0.929623	2.29573	0.632613	1.77445	1.1426	1.03125	0.725953
TA1-039918	6.17444	8.78459	2.08572	3.65933	4.62379	9.57317	2.4727	0.715323	1.91896	7.6423	6.73333	11.719	3.31189	5.19529	1.28524	3.7893	0.620402	1.5017	1.57467	0.530873	1.15137	1.41436	3.04239	0.555659	2.30666	3.74293	4.22428	3.31196	8.7223	1.68028	1.51003	3.47766	2.58816	3.47523	10.922	7.8925	3.82357	10.9155	4.29945	2.9786	3.06151	3.33451	4.9066		5.84728	5.86144	3.20525	1.9109	2.84548
TA1-040233	5.44368	3.61335	5.5563	3.63067	6.09482	5.42685	2.40649	4.37473	3.59883	5.82769	8.70263	4.68726	7.86077	3.46955	2.83285	3.39639	0.848224	1.90803	0.822329	1.10315	0.698193	1.13526	1.4205	1.39141	2.43308	2.3865	3.59317	3.18663	3.83043	1.65174	1.81197	1.98233	5.12833	5.40822	5.04507	3.6706	2.10954	9.94719	2.1497	2.96613	2.76987	10.7027	10.0747	16.881	4.56552	5.77725	3.4784	4.82459	8.16878
TA1-040902	0.440004	0.506122	0.371933	0.65241	0.296095	0.436154	0.488835	0.637161	0.464543	0.567178	0.262791	0.405237	0.654484	0.332359	0.351945	0.456951	0.326482	0.303581	0.518001	0.170855	0.236014	0.251859	0.335765	0.238778	0.414888	0.570958	0.606971	0.607656	0.585435	0.76824	0.345125	0.493092	0.606904	0.36411	0.579904	0.477591	0.524929	0.756935	0.174581	0.159487	0.605686	0.337543	0.493647	0.431367	0.257546	0.557226	0.431363	0.410568	0.367618
TA1-040984	0.456152	0.598033	0.383819	0.56948	0.805069	0.469657	0.53456	0.267622	0.481952	0.869948	0.51892	0.944944	0.54484	0.603572	0.357312	0.79514	0.182483	0.285296	0.536559	0.150104	0.280881	0.423259	0.514479	0.300139	0.481169	0.497653	0.683697	0.424206	0.600133	0.848355	0.633526	0.86559	0.864819	1.3225	0.884088	1.40931	0.680749	1.00565	0.65548	0.953391	0.619476	0.6986	0.885993	0.930677	0.758583	0.923476	0.976369	1.24956	0.696279
TA1-041279	0.77093	1.00823	1.56493	0.973911	0.557533	1.0402	0.897228	0.815001	1.85191	2.92266	2.05186	1.77293	1.30597	1.04049	1.07408	1.43177	2.0942	1.02355	1.80308	1.14372	1.19374	0.739033	1.72381	1.94754	0.965166	1.37706	1.42291	1.49041	1.19956	1.27878	0.625196	1.05313	3.85286	5.1063	3.52759	2.16127	3.84277	7.34273	1.66167	1.91334	3.64602	4.99341	4.72746	2.8892	4.58115	4.25992	2.01934	1.5586	2.19557
TA1-041489	0.327852	1.11831	0.485727	1.13273	0.449064	0.353687	1.00266	1.98493	0.619206	0.341846	0.3117	0.620033	0.468266	0.607324	1.05358	0.70494	0.710562	0.512495	0.854062	0.325283	0.457163	0.49266	0.322011	0.374958	0.813514	1.34467	1.06726	1.49138	1.00151	1.76426	0.823164	1.59413	0.777152	0.259029	0.560967	0.721226	0.986147	0.392454	0.219469	0.366005	1.47654	0.249443	0.0927199	0.112084	0.34457	1.04345	0.531793	0.303667	0.260278
TA1-041751	0.224974	0.37432	0.255347	0.202219	0.350256	0.286518	0.289604	0.307811	0.329972	0.454709	0.329213	0.406197	0.270046	0.254027	0.46349	0.343703	0.11366	0.274621	0.192956	0.200828	0.177931	0.160597	0.236399	0.20127	0.40785	0.402343	0.307455	0.195607	0.222018	0.334957	0.157194	0.221924	0.445921	0.556687	0.440763	0.279952	0.446361	0.492437	0.208393	0.25677	0.397916	0.579227	0.492649	0.312699	0.358803	0.329991	0.221293	0.259331	0.467554
TA1-042465	2.83175	3.44598	3.83256	4.48815	4.72639	4.35079	4.93386	4.77108	4.48089	3.67825	6.09675	4.01285	4.03649	3.33294	4.01882	2.95843	4.59381	4.70686	3.33055	6.26084	5.82455	5.91007	3.89757	5.51949	3.58641	2.57868	2.65357	2.51222	2.46493	1.7178	3.66377	2.26532	3.89118		2.45317	3.21086			4.19833	4.11758	4.00898	4.01223	3.25051	2.72412		2.94659	3.51698	3.84919
TA1-042679	0.168123	0.34839	0.16811	0.34547	0.186285	0.202768	0.48899	0.639458	0.326898	0.255594	0.176207	0.334004	0.301077	0.253928	0.364855	0.306889	0.27695	0.210892	0.291522	0.129909	0.181136	0.176472	0.158965	0.162994	0.328201	0.643006	0.515207	0.606346	0.433595	0.831308	0.327936	0.437109	0.437906	0.330666	0.389981	0.371327	0.608688	0.412985	0.175174	0.243864	0.485225	0.281798	0.224971	0.185279	0.427927	0.50625	0.212556	0.219561	0.291988
TA1-042731	1.38718	0.777613	0.794173	0.885527	0.915077	1.20901	1.03745	0.730694	1.19495	1.64596	1.62314	2.00806	1.99893	1.69392	1.28792	1.53177	0.811197	0.768804	1.05687	0.589909	0.95592	0.669876	1.13575	0.949139	0.920232	0.885782	0.868098	1.11891	1.27061	0.930772	0.777202	0.648653	1.59385	1.48368	1.86252	2.1717	1.83239	2.06134	1.86744	1.91832	1.11511	1.6652	1.83248	2.83248	1.64129	1.77982	1.62646	1.56804	2.13967
TA1-043299	6.7272	7.13205	1.21736	2.96682	3.31532	6.40037	1.75394	0.243156	1.75694	2.03283	5.95252	5.61464	2.21419	3.4847	1.4075	1.9037	3.29079	3.68892	3.66852	0.503606	2.41204	4.76614	6.79404	1.31976	5.11102	8.62741	7.24533	8.82682	13.9774	6.33607	2.58246	8.90551	1.5412	1.19427	3.32862	3.40676	3.05134	1.96738	2.03791	1.06355	1.33034	0.529094	1.48671	7.17711	0.725257	0.936319	4.33579	0.812571	1.12287
TA1-043865	0.207323	0.255931	0.127248	0.185553	0.208174	0.221212	0.287952	0.0834708	0.677184	1.05354	1.90899	0.69956	0.338791	0.462721	0.219202	0.419501	0.0386414	0.114591	0.0536618	0.178887	0.0740417	0.101709	0.0618531	0.0760815	0.211776	0.242803	0.312204	0.305342	0.375365	0.356772	0.20944	0.319947	0.496809	0.887205	0.685041	0.555845	0.279023	0.333439	0.554364	0.444479	0.34322	1.2213	1.43159	2.34833	0.731284	1.0108	0.532874	0.567689	0.898313
TA1-044164	0.299073	0.461463	0.262789	0.31518	0.276653	0.262803	0.357305	0.346836	0.40342	0.421746	0.395107	0.371463	0.496848	0.514918	0.526948	0.43886	0.437902	0.367134	0.351763	0.308966	0.327855	0.371737	0.36208	0.657994	0.347315	0.402794	0.396637	0.333317	0.394089	0.405854	0.284212	0.488645	0.428188	0.510584	0.495802	0.436905	0.497234	0.49826	0.458297	0.496443	0.425603	0.423644	0.497262	0.414726	0.404037	0.461545	0.509386	0.471658	0.469726
TA1-045975	0.970666	0.697689	0.528842	0.660144	0.953967	0.910513	0.597806	0.632485	0.755652	0.908154	1.07846	1.12955	0.868579	0.671223	0.445917	0.697477	0.401495	0.550225	0.344785	0.292208	0.377816	0.604513	0.551683	0.397008	0.391975	0.357339	0.638814	0.332121	0.822442	0.482191	0.378659	0.659571	0.854341	1.25077	0.813958	0.689232	0.497134	0.819212	0.649928	0.786954	0.555551	0.762142	1.50245	0.858483	0.797819	0.835562	0.917899	0.893641	1.18528
TA1-046902	1.0879	1.12644	2.23599	0.812949	2.03229	1.48099	0.414566	1.35043	0.443404	0.989931	3.93316	1.92411	1.95848	0.728524	0.71761	0.808953	0.10544	0.559701	0.0757146	0.113731	0.0423304	0.119741	0.226848	0.346581	0.352453	0.389065	0.97269	0.77437	1.00968	0.132339	0.16728	0.252783	1.68163	2.55571	1.18849	0.44924	0.555207	3.82967	0.429753	2.59384	0.680341	4.23473	3.3735	7.10096	2.83918	2.42175	0.40503	0.974584	3.16404
TA1-047213	9.4784		8.12542	6.27925	7.98274	8.48838	9.53088	9.47036	9.55859	14.3917	15.4814	13.2297	9.6684	9.44594	6.07818	8.32526	13.6235	11.0977	8.43438	17.1446	15.0963	15.9323	14.0401	15.2056	5.10762	5.69974	4.79589	7.53513	5.81865	6.77938		7.64388	6.43308	9.26187			8.67183	7.53396	10.1162	13.0059	12.5184	14.9848	15.969			11.072	7.56874	9.33671	11.6252
TA1-048272	0.204799	0.380764	0.273761	0.204172	0.19908	0.189845	0.426796	0.328178	0.188663	0.193167	0.137449	0.180983	0.156715	0.129694	0.324275	0.183491	0.36039	0.248325	0.165774	0.123804	0.198492	0.261033	0.139691	0.110563	0.160403	0.267739	0.26033	0.202918	0.320261	0.41357	0.252219	0.612002	0.228027	0.0949558	0.124583	0.0870794	0.193942	0.0870371	0.134998	0.0873796	0.299168	0.0987039	0.0316284	0.0748594	0.0584289	0.202665	0.0747653	0.0511929	0.102688
TA1-048428	0.482212	0.316502	0.193323	0.246081	0.601609	0.415521	0.409545	0.115404	0.670866	0.73454	1.21991	2.09437	0.392912	0.482489	0.202421	0.475229	0.103435	0.175383	0.118814	0.134336	0.419182	0.198684	0.31459	0.0799537	0.152165	0.171109	0.186768	0.159469	0.56679	0.493838	0.178274	0.17657	0.58487	1.25381	0.69032	0.405853	0.526154	0.837256	1.57509	0.562838	0.929336	0.839934	0.630153	0.95736	1.34964	0.566421	0.700055	0.355092	1.3334
TA1-048496	0.208584	0.221836	0.220436	0.317342	0.145695	0.290665	0.369678	0.43247	0.275794	0.213551	0.167492	0.256314	0.208788	0.195283	0.233442	0.185247	0.283103	0.231831	0.23641	0.0943168	0.165494	0.206716	0.140455	0.11958	0.25849	0.297784	0.367379	0.396732	0.378183	0.477108	0.342332	0.552033	0.24281	0.205799	0.21272	0.211581	0.308766	0.25764	0.180618	0.192359	0.2419	0.191023	0.212763	0.181595	0.224896	0.337563	0.199838	0.147469	0.226849
TA1-049552	0.550331	0.761462	0.404157	0.644313	0.570864	0.499903	0.594508	0.430528	0.563939	0.508524	0.412677	0.689896	0.686148	0.589909	0.541276	0.740427	0.297511	0.315506	0.468501	0.146968	0.238297	0.348586	0.258004	0.285775	0.579122	0.682721	0.74588	0.570063	0.674882	0.682782	0.412077	1.02358	0.604525	0.772208	0.641995	0.793066	0.73833	0.552458	0.436464	0.587991	0.452717	0.638718	0.58315	0.556194	0.27805	0.560644	0.75354	0.629286	0.659381
TA1-050410	0.195959	2.5721	1.2803	1.85692	0.0686241	0.365127	1.21591	5.11402	1.13706	0.351074	0.163894	0.183261	0.882127	1.41357	3.24292	0.902045	2.43459	1.29751	1.06646	1.15949	0.63262	0.731395	0.686442	0.557034	1.79378	3.21453	2.90092	3.96038	1.54483	4.18087	1.99672	3.52935	1.64807	0.241157	0.495728	1.3156	2.29381	0.352539	0.747782	0.352477	1.93361	0.292489	0.0151245	0.0117969	0.280759	0.95481	1.35177	0.339632	0.425156
TA1-050481	0.704536	1.01234	0.752276	0.889474	0.754822	0.731131	1.31157	1.1553	0.688671	0.716284	0.444395	0.71539	0.774841	0.613134	0.800962	0.678301	0.917339	0.702249	0.697107	0.387196	0.698344	0.608904	0.731795	0.583084	0.951265	1.13508	1.14348	1.41445	1.22293	1.48902	0.846379	1.17156	0.882623	0.683144	0.738325	0.926401	1.08582	0.805011	0.589706	0.660633	0.741409	0.581846	0.496883	0.475078	0.584231	0.919911	0.732284	0.557241	0.685911
TA1-050738	0.459877	1.37157	0.294008	0.777922	0.585289	0.828112	0.561479	1.0391	0.72866	0.784827	0.708309	1.1129	0.373067	0.912009	0.721717	0.492525	0.590854	0.562163	0.721616	0.467869	0.525042	0.624481	0.4264	0.467217	0.701358	1.08882	1.17857	0.946291	0.791974	1.28059	0.796579	1.00258	0.981164	0.591153	0.794044	0.907149	1.12061	0.956314	0.31491	0.607063	0.930608	0.762096	0.535869	0.590713	0.9991	1.23674	1.19232	0.304045	0.518106
TA1-050905	1.30217	1.80894	2.77234	1.47712	1.27486	1.66846	1.79195	3.07922	1.27121	1.53794	1.45219	1.52366	1.21501	0.98923	1.55885	1.67748	1.28335	1.03541	0.909161	1.08231	1.11009	1.05829	0.91981	0.841008	1.3162	1.70111	1.4239	1.58942	1.4126	2.1522	1.3525	1.93812	1.45087	1.14081	1.29137	1.37659	1.60158	1.48804	1.44081	1.17198	2.1657	1.30821	1.18323	1.11591	1.13783	1.44341	1.28463	1.19561	1.17484
TA1-052044	0.674988	1.85541	0.488038	1.42663	0.516685	0.47361	1.37639	1.96686	0.848546	0.586433	0.49921	0.740625	0.794463	1.06297	1.45775	1.1954	1.12431	0.740735	1.68118	0.568611	0.831284	0.644796	0.552265	0.572143	1.29044	1.97491	1.4953	1.85006	1.40683	2.75068	1.10286	2.15848	1.15083	0.415255	0.810925	0.932823	1.73104	0.543192	0.279232	0.505575	2.05735	0.541927	0.149194	0.126679	0.39065	1.70285	0.708266	0.336743	0.414263
TA1-052482	0.420114	0.250601	0.259921	0.284171	0.165155	0.532486	0.354867	0.175879	0.359577	0.552853	0.592501	0.669662	0.341464	0.355102	0.257127	0.352307	0.170863	0.236219	0.17156	0.074064	0.141486	0.208311	0.181625	0.175397	0.323684	0.264224	0.333389	0.307557	0.351987	0.304983	0.203646	0.171071	0.794693	0.693029	0.521457	0.506688	0.471234	1.02324	0.446804	0.549989	0.471331	0.635991	0.726018	0.545189	0.83524	0.712811	0.328913	0.30763	0.667315
TA1-052529	0.393978	0.233924	0.420568	0.244038	0.522113	0.571967	0.572664	0.328553	0.782765	0.774134	0.935495	0.848965	0.432984	0.606058	0.46308	0.442684	0.317826	0.393634	0.2466	0.498381	0.550064	0.496207	0.21786	0.289784	0.368857	0.368248	0.348401	0.35555	0.447015	0.41141	0.267017	0.334092	0.71147	0.824219	0.813387	0.708402	0.696716	0.698192	0.664095	0.481615	0.776713	0.950142	0.998423	0.942997	0.912328	0.639107	0.367103	0.402571	0.936804
TA1-052641	1.14641	2.23569	0.954149	2.26059	1.5859	1.5761	1.23495	2.20102	2.63328	0.778248	1.05715	1.42042	0.696431	0.749486	1.29074	1.26342	1.04679	1.11176	0.800649	0.722758	0.67016	0.983655	0.527266	1.03074	2.23012	0.926306	1.00084	0.570976	1.44531	0.564833	0.854642	1.49407	2.46302	2.10543	1.76041	1.43058	1.67203	1.37178	1.09701	1.14369	2.3558	0.835359	0.964021	1.0226	1.01368	1.93855	0.510362	4.04138
TA1-052714	3.73808	2.6395	2.58565	3.37708	2.90874	3.29431	3.03594	2.45209	5.28178	9.21235	7.91852	10.107	6.36747	3.9822	2.20911	4.00168	2.56592	2.47236	2.73911	2.26358	1.94207	1.64496	2.70803	2.42724	3.24873	2.97842	4.4823	4.06018	5.09838	3.89363	2.52083	2.56315	4.51729	6.85693	8.08655	5.41112	4.62592	7.71839	3.79983	4.51849	5.17976	8.52451	11.1264	7.23264	8.1355		3.68441	5.50494	7.7195
TA1-052761	0.451185	1.06289	0.736174	0.682246	0.314515	0.450472	0.722517	0.862759	0.683484	0.599867	0.442883	0.51191	0.816704	0.541561	0.733763	0.683015	0.444879	0.454258	0.489905	0.194578	0.280247	0.260304	0.419039	0.373862	0.700043	0.994468	0.901103	1.07285	0.807595	1.45403	0.549531	0.765081	0.833922	0.719496	0.876719	0.741966	1.14399	0.690951	0.454341	0.636216	1.03443	0.663213	0.645914	0.680091	0.516045	0.99925	0.677461	0.662511	0.613964
TA1-053265	1.42358	1.32427	1.5008	1.31012	1.71588	1.28607	1.33223	1.30236	1.67421	2.09785	3.33017	3.34705	1.61826	2.7342	1.82294	1.66881	1.9226	1.76068	1.81348	2.28232	2.3114	2.55906	1.95682	2.31711	1.54139	1.25378	1.22394	1.29583	1.4061	1.08567	2.23487	1.43829	2.49579	2.73011	1.92463	2.6744	2.04013	2.18907	3.11383	2.23392	1.68527	3.01018	2.09479	2.99239	3.00236	2.29523	2.08566	1.92169	3.2122
TA1-053277	0.860499	0.815058	1.46028	0.703322	1.01098	1.06742	0.767446	1.12914	0.878038	1.51527	1.28358	0.830697	1.04152	0.756719	0.680771	1.17237	1.35309	1.37751	0.840857	1.85989	1.512	1.62118	1.12035	1.71306	0.449059	0.353316	0.421008	0.43416	0.382272	0.365419	0.481208	0.552259	0.839588	1.13588	0.837207	0.707125	0.552936	0.88231	1.47411	1.12498	0.959239	1.76088	1.26368	1.40824	0.95533	0.998789	1.0315	0.854131	1.31182
TA1-053314	0.354083	0.335575	0.162054	0.307098	0.23296	0.50673	0.311263	0.546721	0.592076	0.525257	0.599143	0.832249	0.604042	0.474321	0.573183	0.337297	0.358269	0.359364	0.292833	0.249427	0.274995	0.190914	0.249031	0.242133	0.596954	0.675054	0.895078	0.663336	0.869225	0.689994	0.459245	0.41827	0.322723	0.591549	0.71771	0.678506	0.923397	0.472896	0.184873	0.349067	0.755942	0.504899	0.512446	0.426828	0.400159	0.572124	0.42483	0.593385	0.590003
TA1-053819	0.858048	0.543795	0.713116	0.49335	0.741673	0.986804	0.556935	0.482692	1.0447	0.788139	1.34466	1.20185	0.830555	2.91436	2.03365	0.767613	2.04472	0.866402	0.628545	2.25706	0.996198	1.73273	1.49958	1.61084	1.74963	0.999876	1.25526	1.45475	1.24994	0.836281	3.9937	1.46758	0.49755	0.479114	0.436631	0.734443	0.996525	0.628482	4.51806	1.54511	0.73071	0.788206	0.497511	0.480619	1.54848	0.485137	1.93203	0.902402	0.723672
TA1-054628	4.40294	5.05188	4.74501	4.12317	6.32271	4.71727	3.99979	4.87727	4.41843	6.63735	12.422	14.5605	5.24685	9.66851	3.04082	6.91066	2.13892	3.2385	2.26145	3.33085	2.0583	3.05236	1.24206	2.00936	9.84911	8.16561	2.32585	5.32934	5.86766	6.25495	3.26857	6.65308	4.4498		2.86695	4.68406	3.79728	4.56439	6.70544	6.56222	5.62261	15.3015	1.69223	10.6555	3.18191	6.09605	4.89422	6.07428	1.9743
TA1-055322	2.34043	1.94967	2.82647	2.28464	2.80893	1.85988	1.9258	2.25478	2.77338	5.55688	5.24301	6.76363	1.97795	3.8121	3.51237	3.01617	1.92612	1.64616	4.76531	1.86865	4.6815	3.11942	2.99771	2.67621	2.03163	4.25606	1.36666	2.13324	1.72133	3.47253	1.93144	2.21222	5.5402	6.67775	8.03353	4.49869	6.95393	3.78989	2.43235	2.72136	3.06259	8.28809	9.78216	4.65402	2.18716	5.98686	3.14523	4.21652	4.40773
TA1-055504	1.07326	0.935388	0.353143	1.06705	1.07012	0.939881	0.774287	0.709294	0.897157	1.69601	1.52359	1.76376	0.872308	1.17258	0.529557	1.00136	0.836819	0.761259	0.314769	1.14355	0.756772	0.880254	1.06777	0.903208	0.650117	0.474829	0.88732	0.797895	1.07605	0.90005	1.01686	1.08524	0.804573	1.25663	1.18943	0.991017	0.611808	0.803662	1.97036	1.688	0.894654	0.9703	1.45754	1.65194	0.943603	1.18213	0.913526	1.25396	1.07915
TA1-056351	34.2158	26.4552	13.8921	23.7874	26.8205	42.7758	28.3016	17.4036					37.9716		27.7019		38.3213	25.5387	12.9325	26.0771	28.2294	20.6381	35.9829	26.9159			26.8544	25.5961		16.2133	22.6319	26.6553							40.8943	67.7927				30.239			41.3504	51.3813
TA1-056656	1.30217	2.05133	1.1257	1.08791	0.451395	0.755994	1.25119	1.58334	0.650878	2.20348	0.971086	0.397323	1.57691	0.906498	0.823284	0.548743	1.38044	1.72074	0.581445	0.697723	0.867615	1.00317	0.783149	1.84221	1.76484	0.927519	1.41999	0.825046	0.600206	1.49445	1.64586	0.977893	0.859506	1.15146	0.560909	0.300042	0.953702	2.08427	0.729454	1.27905	0.606719	0.589018	2.21032	0.495408	0.6785	1.73784	2.23374	2.14416	3.23095
TA1-057226	10.1663		8.52732	9.32237	7.97935	10.1632	9.60212	7.05254							6.16531		8.00258	8.03495	8.8102	7.51942	6.95092	4.94971	10.3487	8.24625	9.30269	10.4548	8.92631		10.9708	10.0185	6.3725		12.7754		20.8907	15.8002	14.4243	25.2806							28.8529		11.1807	15.397
TA1-057390	3.24978	1.70099	2.35919	2.14004	3.53179	2.4973	1.10346	1.28985	2.44884	2.80156	4.57634		2.92949	1.38943	1.64214	1.49454	0.524001	0.923277	0.625624	1.00517	0.506036	0.576435	0.803011	1.04174	1.22099	1.09166	2.19891	1.66649	2.26666	0.87626	0.779808	1.57938	2.40181	3.00745	2.59314	1.82836	0.928334	4.81567	1.92075	3.5184	1.49709	6.00604			6.37232		1.22061	1.37716	3.82338
TA1-057430	0.253912	0.658612	0.162099	0.361186	0.178447	0.211661	0.484638	0.902009	0.255098	0.209478	0.279554	0.252938	0.275698	0.317132	0.754306	0.199777	0.538746	0.482012	0.524923	0.144033	0.27257	0.414518	0.439908	0.429124	0.430892	0.504701	0.767831	0.639052	0.772117	0.854987	0.574668	0.754704	0.371529	0.261272	0.191431	0.422959	0.517145	0.16995	0.415136	0.158057	0.37863	0.197951	0.0986069	0.116199	0.1424	0.282087	0.316555	0.207636	0.336778
TA1-057543	0.0661732	0.171205	0.115638	0.199382	0.0662493	0.0500281	0.228197	0.246141	0.243599	0.11291	0.106529	0.0815177	0.158292	0.138812	0.365964	0.147451	0.178851	0.19964	0.0839447	0.143046	0.102934		0.0563618	0.0887958	0.253811	0.308929	0.230418	0.227429	0.240366	0.316163	0.238344	0.268274	0.211822	0.23425	0.122271	0.1932	0.335087	0.0986524	0.0977967	0.10105	0.264982	0.197256	0.113657	0.0804889	0.117313	0.187741	0.0773767	0.0802042	0.14666
TA1-058068	0.790579	1.10782	1.6047	0.69048	0.56833	0.820658	0.729196	1.33651	0.34041	0.490931	0.347117	0.57095	0.893335	0.391331	0.54742	0.678154	0.918988	0.804069	0.536302	0.244473	0.803294	0.789904	1.22837	1.0259	0.560115	0.525728	1.12795	0.785644	1.08733	0.582989	0.765525	1.00104	0.456973	0.449408	0.423036	0.483968	0.488828	0.415871	0.527434	0.507235	0.692105	0.333233	0.310789	0.302943	0.36481	0.377412	0.497226	0.543993	0.536432
TA1-058194	9.29167		9.27558	6.67421	10.8203	10.6199	9.07194	10.5828	12.4951	16.5601	12.7914		9.32279		8.18374	11.4538	2.29423	3.91489	3.76236	3.94747	3.3974	4.07725	2.81641	3.96289	8.75177	13.07	3.77911	11.5538	7.69314	10.6848	9.01348	10.4273	10.3759		11.9441	9.51723							17.0073			10.0826	8.03509	13.779
TA1-058331	3.32133	2.16975	1.13922	2.5889	3.31135	3.17072	2.52171	2.40752	3.1545	7.59066	4.33298	5.2437	2.17493	2.05508	1.03553	2.79472	1.0423	1.47824	1.425	1.49743	1.71316	1.42449	1.97761	1.86705	1.7504	1.36318	2.18907	2.07757	1.63173	1.28199	1.69456	1.55698	2.74096	2.80965	3.14665	3.28579	2.08426	3.97191	2.07249	2.37383	2.06837	3.80444	4.50721	5.28206	5.5205	3.83818	2.46927	2.99013	4.14792
TA1-058539	1.10131	1.44535	0.744463	1.24041	1.40657	1.36722	1.28003	0.81534	2.20317	2.04567	1.98487	3.78326	2.16775	2.30496	2.02328	2.13545	0.678581	1.46805	2.44487	0.493149	0.592986	1.27582	1.31097	1.28461	1.52331	1.24039	2.05943	1.37766	1.6006	2.07654	0.996546	0.972025	3.60945	4.28561	3.61857	2.77053	2.61808	2.7278	1.21694	3.20281	1.77091	3.79318	4.06566	3.82954	2.41337	3.29452	1.43087	1.565	3.1574
TA1-059210	2.40045	1.84394	1.92634	2.04993	2.79533	2.87903	1.92074	1.68586	4.07072	6.5479	5.34161	6.62383	2.96091	3.13705	1.81912	2.80175	1.88161	1.96718	2.47862	2.00957	2.36955	1.79178	2.96159	1.56404	2.21155	2.08224	2.17147	2.39747	2.75119	2.03706	1.93634	2.02176	3.8463	4.00418	4.29609	3.99811	3.45525	5.36107	3.44469	3.16722	3.58213	5.58283	5.80975	5.08049	7.11633	5.31858	3.80456	3.58627	5.7124
TA1-059276	1.48421	0.910818	0.921594	0.892998	0.602651	0.651058	0.969446	0.809161	1.23816		3.22642	4.19349	3.22406	1.10913	1.79582	1.89102	1.00028	1.63967	1.03939	0.942975	1.47943	1.98441	1.71335	2.18954	1.56611	0.870429	1.68416	0.753116	1.90308	1.59659	1.34513	0.535542	3.7694				2.07961		3.33545	2.90029	3.91484	3.49298	1.94784		2.13923	2.00395	3.39365		4.23753
TA1-059598	0.872753	2.07242	1.09741	1.1618	0.778808	0.931829	1.69443	1.64941	1.39554	1.41731	1.41033	1.08038	1.54078	1.52369	1.64233	1.29047	1.65433	1.08367	1.26829	0.771173	0.960858	1.18566	1.29277	1.63108	1.27118	1.97777	1.90999	2.16311	1.89256	2.11766	1.26914	1.67546	2.00113	1.55724	1.86931	1.66939	1.89517	1.36695	1.36119	1.31081	1.95214	1.7881	1.17434	1.53582	1.03399	1.75775	1.49899	1.17836	1.51232
TA1-059846	2.25635	2.13969	2.28698	1.518	1.74177	1.86666	1.75053	2.45564	1.89371	2.16207	2.82318	3.0129	2.94238	2.4436	2.20679	3.23461	1.52806	1.56179	1.31264	1.28976	1.07473	1.20489	1.53152	1.81275	1.70887	2.0357	2.14203	2.41604	2.38197	2.69039	1.61421	1.95515	2.41858	2.76717	2.44712	2.31906	2.23114	2.50411	2.36379	2.85469	2.53302	2.76217	3.28528	2.86522	2.41783	2.35512	2.50567	2.89458	2.85172
TA1-061014	0.645413	0.838609	0.93215	0.751475	0.680871	0.94428	0.608894	0.845452	0.822718	0.607164	0.782246	0.701294	0.824886	0.79148	0.676387	0.837717	0.661716	0.627507	0.518441	0.294422	0.534466	0.659242	0.52931	0.72782	0.686597	0.525099	0.70204	0.566946	0.803363	0.551113	0.610407	0.801154	0.804375	0.808769	0.799824	0.67295	0.63491	0.919592	0.828498	0.729372	1.01874	0.5789	0.665124	1.09792	0.704253	0.759468	0.694684	0.834574	1.08376
TA1-062051	0.866627	0.876873	0.977202	0.734913	1.31677	0.821737	0.818662	0.398466	0.981508	1.75536	1.35353	2.70617	1.13804	1.22766	1.23644	1.0651	0.419509	1.0641	0.918797	0.274213	0.492132	0.741464	0.825437	0.687564	0.851013	0.810568	1.37845	0.849301	1.16496	1.18741	0.613076	1.05588	1.85123	2.54795	2.02848	1.54895	1.83774	1.65052	1.12763	1.66447	1.21701	2.25682	2.58562	1.57505	1.36287	2.05572	0.958789	1.31776	2.24988
TA1-062716	0.833527	0.861711	0.346364	0.850141	1.21732	0.808472	0.683738	0.602475	0.998366	2.08383	1.72191	1.67717	0.757792	0.950627	0.725972	1.02866	0.579495	0.765258	0.269695	0.904415	0.527738	0.679559	0.947347	0.785387	0.715342	0.454743	0.790058	0.603921	0.881081	0.652007	0.692268	0.833147	0.939275	1.5824	1.19607	0.985271	0.70339	1.03538	1.70293	1.54659	0.949639	1.16782	1.47167	1.70619	1.14155	1.1257	0.79514	1.12533	1.43053
TA1-063692	3.88074	5.92699	3.93198	4.36684	2.95291	2.71882	3.76102	5.46846	3.22065	4.19269	8.88978	2.62625	4.40507	7.75785	4.80854	4.04374	12.0012	5.17406	5.35397	14.3897	8.35128	6.16217	9.41523	10.4355	4.1548	4.63774	3.47358	5.77919	3.63029	3.77687	6.56073	5.65781	2.52848	3.05727	3.22252	3.51607	3.7783	2.35344	8.83883	5.99328	5.33902	4.63309	3.31857	4.80173	4.76334	3.9809	7.26648	4.95325	3.37389
TA1-064300	0.340348	0.256116	0.339534	0.303442	0.302312	0.356743	0.321472	0.22509	0.401893	0.561011	0.436202	0.472707	0.387995	0.259698	0.272532	0.357093	0.221008	0.225559	0.216619	0.180315	0.227793	0.282799	0.224729	0.191554	0.271671	0.187861	0.394167	0.225155	0.340882	0.267235	0.258057	0.486468	0.44913	0.531198	0.453662	0.380093	0.28436	0.425196	0.277733	0.309598	0.239504	0.443697	0.485569	0.499252	0.420942	0.559546	0.33114	0.330053	0.499864
TA1-065695	5.39647	5.27713	5.90759	5.00669	8.83495	6.20607	6.51352	4.42082	5.52536	9.82604			4.707	6.16526	7.9076	6.26189	2.99367	6.38505	5.14559	4.51954	5.05566	6.13811	5.93826	6.90009	4.63345	6.25852	4.66136	4.59354	4.99648	5.74415	4.63757	5.02105	11.0574	10.8595	9.62128	7.87233	9.46366	10.0666	8.69925	8.3808	5.53687	17.81	15.4042	9.81161	7.992	10.5737	6.23973	7.08877	7.99414
TA1-066697	2.84371	4.26389	5.63608	3.9209	4.42219	4.77933	4.56096	5.12558	9.25468	9.51089	12.2564		5.82904	5.62426	3.97969	6.23513	7.17229	4.07727	4.444	6.94309	7.26354	6.30068	7.2429	5.5527	4.39601	4.33094	3.27766	4.02264	3.02189	2.39996	5.09289	4.36023	7.16457	6.22157	5.80211	6.96648	6.32592	5.5698	5.01728	4.34778	8.67767	10.9756	8.81116	10.5815	7.10011	6.54174	6.85014	5.24391	9.66961
TA1-067755	9.6534	10.5859	7.49042	5.44734	6.54147	8.92955	6.15118	5.8699	8.67105	18.9064			1.2871	12.6255	5.81493	11.1906	6.65696	12.6886	8.95944	10.9322	4.07636	6.35297	8.22305	9.74668	7.42612	10.837	4.12694	6.32251	16.1933	9.59115	5.87884	4.52055	10.4804		18.0433	12.4008		7.96912	17.2739				17.2538	21.3268			15.3959	7.10405
TA1-068604	0.362817	0.594725	0.530312	0.45674	0.497191	0.356094	0.472714	0.838811	1.03658	0.938461	0.758631	0.894102	0.752323	0.736658	0.783408	0.90831	0.371187	0.475265	0.342341	0.251357	0.290269	0.413791	0.237077	0.353981	0.745344	0.916228	1.00204	1.09291	0.758181	1.10119	0.881649	0.96825	0.99912	0.829116	0.813618	0.924195	0.90356	0.810592	0.511207	0.769472	0.953142	0.676313	0.877103	0.970033	0.72611	0.89695	0.602177	0.804056	0.870098
TA1-068880	22.0034	18.3962	23.5817	13.0012	19.4957	20.5921	16.6704	24.7015	27.6798	25.0141			7.38117	20.0725	24.2489	20.656	32.171	28.2345	15.6495	54.9252	39.2352	30.7864	36.8933	43.3418	15.3617	16.5462	9.86176	13.4732	13.7213	13.1633	6.73341	19.278	16.7731	19.8983	17.4665	17.69	16.3073	18.1012	31.6363		23.4322	28.713	26.1276	25.603			23.5566	26.3802	22.7197
TA1-071448	1.79869	1.97558	1.37498	1.48167	1.40449	1.93295	1.58865	1.0599	2.69321	10.0152	8.90321		5.2159	4.92902	2.26323	4.99597	0.390488	1.19194	1.31874	1.5274	0.644497	1.01035	0.876308	1.4499	1.91299	3.03056	3.6385	2.0546	2.75516	1.95066	1.94051	2.22042	5.51536	5.53064	7.90976	6.11381	3.57704	6.17297	6.13608	5.35921	4.55824	8.68232	12.192	10.153	5.67888	8.0534	4.35184	6.13981	7.65099
TA1-071487	0.163053	1.80427	0.6525	1.38137	0.0418584	0.21155	2.03966	3.151	1.53165	0.238269	0.197113	0.337284	1.21611	1.41699	2.43762	1.135	1.486	0.908933	0.962804	0.546071	0.705529	0.417304	0.336417	0.331666	1.97395	3.72642	3.10828	4.16063	2.34014	4.81163	2.11097	3.46578	1.59566	0.388211	0.95859	1.29013	3.09625	0.580585	0.365168	0.609051	3.4303	0.541337	0.0771987	0.103386	0.420696	1.82622	1.03364	0.37662	0.533452
TA1-073078	1.2657	0.930449	0.865877	1.01637	1.37215	1.34004	1.17648	0.851133	0.779651	1.262	1.01564	1.53837	0.963555	0.783584	0.748184	1.09103	0.6247	0.581165	0.882937	0.397248	0.608701	0.688355	0.855896	0.550622	0.962814	0.948123	1.16871	1.03833	1.1721	1.10489	1.52018	0.884202	1.17757	1.28616	1.05485	1.06995	0.954863	1.54886	1.10697	0.988826	0.954427	1.05792	1.07176	1.10343	1.43382	1.12709	0.853733	1.06251	1.27355
TA1-073381	0.309089	0.550562	0.228106	0.493657	0.387284	0.257179	0.514565	0.341944	0.296096	0.431994	0.277551	0.64763	0.29724	0.211127	0.318551	0.324898	0.210244	0.183454	0.582368	0.127751	0.178447	0.238781	0.142432	0.111811	0.351767	0.542011	0.453761	0.469177	0.520785	0.579659	0.385264	0.453514	0.294785	0.19551	0.335049	0.340012	0.732749	0.34952	0.092512	0.167225	0.623974	0.176553	0.129138	0.135441	0.323067	0.601805	0.177259	0.148848	0.150787
TA1-073732	1.3629	0.954553	0.98521	0.906276	0.949495	1.11446	1.59456	0.731231	2.58611	1.98936	1.9867	2.61238	2.65263	1.42489	1.3399	1.4252	0.745894	0.776338	1.09994	0.478029	0.716622	0.570648	0.831223	0.673761	1.74935	1.49484	1.44073	1.11514	1.81495	1.17256	1.19797	1.02143	2.0423	2.40309	2.61101	2.53067	1.89155	2.86569	1.28883	2.18432	1.58595	2.71509	2.88561	2.30901	2.6553	2.18168	1.80925	1.90371	3.19867
TA1-073867	0.15671	0.428063	0.0949997	0.458819	0.101295	0.145605	0.510438	0.730378	0.429372	0.131565	0.12849	0.225841	0.455997	0.290268	0.430608	0.349903	0.390363	0.166597	0.273565	0.1165	0.170027	0.122707	0.122859	0.0968121	0.444347	0.808949	0.571215	0.893874	0.499289	0.93559	0.450941	0.639158	0.576722	0.211321	0.323388	0.468216	0.713924	0.310549	0.0863477	0.227298	0.804459	0.190365	0.0919232	0.10728	0.228978	0.700772	0.284575	0.19252	0.224488
TA1-074548	9.71172		3.2825	8.02603	11.6843	9.75221	3.32159	2.97223					5.21028	8.87209			8.46046	11.0009	3.49284	11.0783	9.9447	8.59588	11.0181	13.8583		12.5292	12.0762		11.8326		6.3535			6.23442		10.1817		9.10339			6.62328	7.25581						10.6081	10.9674
TA1-075073	2.61629	2.46162	3.64984	3.22392	4.55507	3.82009	3.54016	3.0216	4.50135	6.7462	8.87928	10.9344	4.24377	4.7738	3.59873	5.17229	1.77293	2.88513	2.71245	1.8482	3.74893	3.17345	3.3527	2.76631	3.18622	3.37838	3.41008	3.57558	2.84961	3.6701	3.58473	3.14179	6.4146	6.77138	6.65077	6.70054	7.29539	6.55739	4.93461	6.8381	4.36493	12.8544	10.9235	9.91812	4.90487	7.20359	3.61064	4.63964	5.70091
TA1-075123	1.10497	1.72272	1.65134	1.25082	0.924106	0.988044	1.37366	1.61802	1.02811	0.983894	0.9065	1.09585	1.38089	0.985783	1.18167	1.10562	1.70109	1.06867	1.47556	0.614807	1.06003	1.47278	1.22	1.25281	1.11908	1.29243	1.47594	1.40109	1.73162	1.58658	1.73926	1.65088	1.17272	1.26028	0.955354	1.21196	1.23802	1.10843	1.06056	1.00868	1.45989	0.829513	1.0286	0.794477	0.585224	1.04759	0.925104	1.01319	1.25943
TA1-075604	3.55959	2.59248	2.20311	1.87542	1.33105	1.60794	2.58285	1.68111	2.59199	2.17371	4.01182	1.71637	2.8739	1.91526	2.31587	1.63348	4.49855	5.41889	2.46916	6.92497	5.44639	5.80888	4.20341	8.42111	0.878364	1.00773	1.17705	1.17412	1.44342	1.10451	2.33854	2.34994	1.23025	2.6672	1.35633	1.42812	1.51886	1.13568	3.07305	2.40995	1.76774	3.12798	3.04875	2.72154	5.80391	3.32479	1.70662	1.54731	1.7334
TA1-076611	1.75039	0.953076	0.821455	0.900698	1.22949	1.53651	0.733381	0.461297	1.36549	2.15755	2.19835	2.12331	1.47814	1.10613	0.7674	0.782116	0.237075	0.395037	0.225752	0.269554	0.157115	0.299922	0.39431	0.433888	0.692442	0.649118	1.12043	0.897116	0.91685	0.538544	0.771401	0.571147	1.25383	1.53667	1.38311	1.09657	0.535916	1.9175	1.09142	1.44244	0.733094	2.49683	2.40993	3.06563	2.59563	1.71717	1.02926	0.99983	2.11048
TA1-076652	2.08798	7.0528	6.1321	4.30974	3.38625	2.32869	2.86068	4.35062	2.60916	1.99206	4.04326	1.07913	0.662757	4.21633	3.98687	2.01328	9.4683	5.42121	5.31649	9.5063	6.2098	12.5402	9.1698	12.8472	2.0234	2.74647	1.30376	2.87781	3.61254	1.41788	2.8889	2.38019	2.6249	2.36122	1.86901	1.39136	2.00224	1.79789	3.7207	2.36587	3.1315	3.21261	1.68262	2.49443	1.91481	1.99115	3.8724	2.41929	2.2907
TA1-077309	1.1586	0.417234	0.459638	0.516708	0.983558	1.55027	0.444514	0.404931	0.424101	0.657598	0.448057	0.605188	0.454302	0.492558	0.439309	0.658636	1.05882	1.03106	0.822909	0.713287	1.32363	0.593728	1.19076	1.98654	0.623077	0.37518	0.722756	0.802743	0.51848	0.271002	1.11111	0.579604	0.803347	0.574882	0.535974	0.749968	0.572581	1.12463	0.463317	0.702199	0.455323	0.363067	0.434119	0.46871	1.20458	0.436814	0.643676	0.660847	0.47264
TA1-077797	0.935198	1.00756	0.56482	0.916887	0.867126	1.05323	1.38492	0.583106	3.29327	6.32024	6.10069	3.13298	2.43376	2.0232	1.06634	1.74442	0.231446	0.565487	0.256306	1.09527	0.327603	0.576523	0.339228	0.287403	0.861007	1.00126	1.64604	1.43347	2.14507	1.83666	0.916883	1.93167	2.54462	2.82085	2.80568	2.35871	0.798327	1.28878	1.94813	1.56323	1.44713	4.94674	6.23457	10.7345	1.87765	3.50627	3.93465	3.32067	4.3085
TA1-077973	1.89522	2.94762	2.19144	2.23702	3.85917	3.1313	2.80075	3.19068	2.87081	4.11086	3.43929	7.80399	3.78118	6.0323	4.21299	5.72284	1.86404	4.12973	3.65096	2.5129	3.02056	4.61434	3.25528	4.26666	3.0508	3.81195	1.32388	2.57147	2.40937	5.52372	1.74436	2.04309	4.04739		7.89216	5.5707	5.80435	4.0677	2.86996	7.83386	4.14659	7.31463	9.26675	7.16505	3.26513	5.88081	2.50516	3.13245	7.44226
TA1-081168	6.22152	3.82149	6.15723	4.13248	6.78274	6.41969	2.754	4.77712	3.17825	4.97246	10.5365		5.59861	3.2152	2.53398	3.05037	1.04484	1.78857	1.00348	1.032	0.755603	1.2544	1.59044	1.58191	1.95074	2.0021	3.31005	3.31489	3.53553	1.37204	1.9993	2.01249	4.43343	5.47834	4.46751	2.91551	2.02016	8.00008	2.79891	7.26589	2.71768		8.74312	14.9921	8.21252	8.44177	3.08045	4.35538	8.00849
TA1-081266	0.140192	1.4496	0.341455	1.09207	0.0449872	0.120541	1.41185	2.39408	1.0192	0.17238	0.0582094	0.186795	1.05238	0.722208	1.25937	0.462735	1.1062	0.623933	0.739022	0.438064	0.555161	0.518374	0.334409	0.165728	0.95293	1.98488	1.51934	2.06876	1.27194	2.62371	1.1728	2.23495	1.10924	0.247914	0.582649	1.00357	1.13467	0.265216	0.174177	0.330805	1.37057	0.380573	0.0848585	0.0426901	0.247062	1.31175	0.747786	0.297323	0.448799
TA1-082034	0.927856	1.92034	1.81616	1.26283	2.04891	1.54284	1.25773	1.19137	0.343819	0.720648	0.552002	0.383123	0.597696	0.388242	0.565693	0.539647	0.622383	0.850635	0.654594	0.807031	0.963616	0.741876	0.894134	0.774428	0.439768	0.412043	0.402175	0.347873	0.385429	0.340444	0.444114	0.501693	0.570897	0.606528	0.451239	0.396846	0.643415	0.555384	0.474602	0.43143	0.696285	0.504816	0.453591	0.549464	0.60819	0.415386	0.619646	0.532047	0.519427
TA1-083209	0.317848	0.258069	0.383291	0.323684	0.356718	0.330985	0.278355	0.21403	0.664385	1.36362	0.968277	0.960998	0.485376	0.392903	0.269767	0.600617	0.362163	0.496696	0.399658	0.268391	0.387512	0.375987	0.672822	0.402177	0.247659	0.29769	0.424513	0.192428	0.310957	0.221886	0.192034	0.182963	0.697881	1.41372	0.960705	0.554645	0.605318	1.14679	0.689137	0.746936	0.437689	1.27379	1.61646	1.31405	1.25216	0.922738	0.539265	0.781232	1.34649
TA1-083257	0.614576	0.9563	0.451116	0.879273	0.745474	0.531685	1.08554	1.56	1.11996	1.18807	1.14218	1.50971	1.05105	1.0694	1.28991	1.40788	0.700916	0.565446	0.533692	0.500948	0.521901	0.606665	0.315295	0.483401	1.22224	2.00867	1.58749	2.10641	1.81774	2.94814	1.3754	1.37228	1.57458	1.22743	1.36605	1.40874	1.53109	1.59947	0.930674	1.11824	2.33567	0.94794	1.44103	0.988177	1.20052	1.9919	0.865932	0.847192	1.26774
TA1-083806	0.837206	0.849707	0.743716	0.710503	0.745252	0.897706	0.859625	0.790833	0.888561	1.36684	1.35045	1.23608	1.22107	1.1232	0.990752	0.848915	1.32303	1.52699	0.966345	1.18667	1.50617	1.21413	1.2761	1.60356	0.614488	0.743044	0.572621	0.769355	0.692922	0.672117	0.824346	0.760193	0.938481	1.19266	1.11295	0.830248	0.825979	0.837264	1.25414	1.34405	0.988251	1.59645	1.23657	1.01006	1.1151	1.17019	1.02325	1.05266	1.14254
TA1-084360	4.33181	3.33334	2.57285	3.23967	2.65379	3.05809	3.09262	2.10631	5.67976	10.3505	10.798		5.21866	4.12367	1.96861	3.83267	2.20801	2.30633	2.34503	1.80521	1.7272	1.53743	2.33505	2.39487	2.89025	2.99998	4.59244	3.90227	4.2294	3.68714	2.0766	2.07279	4.57356	7.25971	8.86278	5.87922	5.29269	10.2325	4.66681	5.18093	5.58376	11.023	13.838	7.71017	10.5091	10.0501	3.55491	4.57549	10.1323
TA1-084741	1.71414	1.49064	1.97239	1.21523	2.01602	1.98065	1.77314	1.97174	2.07387	3.2255	3.74968	2.53874	1.77671	2.05401	1.62732	2.45545	2.57119	2.76444	1.12527	2.37888	2.66011	2.95927	1.75379	2.3525	1.41377	1.45587	1.34005	1.63102	1.30386	1.5341	1.54845	1.47309	2.00793		1.67914	1.9151	1.82626	1.9827	3.19284	2.58707	1.83139	3.29716	2.29932	2.82152	2.30004	1.86779	1.58703	1.58399	2.6989
TA1-086517	2.50842	2.48091	3.12898	2.2745	2.64954	2.76326	1.79559	2.21814	3.68756	3.34061	6.03669	3.4578	4.28083	4.7927	5.03256	3.86313	4.94491	4.28282	3.25195	8.21449	6.55599	5.25227	4.44142	4.62657	3.31667	2.33437	2.6866	3.2335	3.30775	2.49522	4.82681	5.00048	2.87987	2.33587	2.45925	3.51451	2.56487	2.1826	4.88502	2.90601	2.86606	3.40983	3.08094	4.38792	2.38837	2.19639	3.93808	3.53499	3.80884
TA1-086892	0.312844	0.369391	0.432973	0.401919	0.315702	0.23985	0.441557	0.333176	0.229171	0.21199	0.224675	0.218906	0.212899	0.259584	0.347261	0.207648	0.396258	0.329214	0.329554	0.372472	0.25674	0.388132	0.226176	0.382968	0.278831	0.348649	0.275388	0.291276	0.352634	0.350256	0.415039	0.338793	0.25188	0.255923	0.248469	0.220591	0.27859	0.196666	0.259341	0.191108	0.263102	0.277268	0.193606	0.19012	0.210389	0.214955	0.218174	0.214657	0.247432
TA1-087032	0.671292	0.816797	1.2227	0.842385	1.17348	1.08044	1.02453	0.789733	0.865781	0.953018	0.876715	1.64095	1.24724	1.0001	0.879705	1.04563	0.553	0.902982	1.06629	0.316549	0.888168	0.572777	0.842676	0.592224	1.17258	0.679832	1.02933	0.763399	1.07544	0.93287	0.728384	0.885326	1.42443	1.51239	1.38021	1.05269	1.21345	1.11522	0.78115	1.4346	0.86663	0.932587	1.11243	1.00497	0.690075	1.1217	0.998977	0.921537	1.34085
TA1-087277	0.208584	0.186672	0.121072	0.273005	0.120815	0.207819	0.316434	0.333989	0.159876	0.197617	0.11561	0.353833	0.14004	0.122053	0.168633	0.150401	0.181569	0.132059	0.257425	0.0601149	0.111442	0.117666	0.0871756	0.0559994	0.159385	0.232173	0.228182	0.352165	0.186619	0.279299	0.125877	0.289266	0.245837	0.105458	0.1414	0.254992	0.433927	0.166117	0.0883644	0.0957472	0.243664	0.0791517	0.054128	0.0528465	0.136774	0.281676	0.128877	0.0569961	0.0829307
TA1-089143	0.166856	0.296993	0.156043	0.14789	0.13694	0.185787	0.270051	0.171985	0.168117	0.203993	0.24667	0.307613	0.574847	0.197357	0.166882	0.189306	0.0910795	0.074716	0.110426	0.0645914	0.0558502	0.0584165	0.0592234	0.0519479	0.358071	0.293969	0.181189	0.264277	0.204948	0.182817	0.202788	0.17614	0.221442	0.266057	0.630482	0.244376	0.35798	0.237772	0.31361	0.281814	0.207002	0.218892	0.220993	0.236787	0.230623	0.30629	0.230749	0.280611	0.392867
TA1-090937	1.50844	1.2146	3.17118	1.21156	2.9205	1.97739	0.447462	2.10496	0.155932	0.646545	5.90197	2.59538	2.50775	0.826508	0.840732	0.801163	0.17999	0.721272	0.0652799	0.0620412	0.0178511	0.111575	0.268507	0.348155	0.229628	0.316868	1.1855	1.046	1.47665	0.127467	0.135232	0.258809	2.15333		1.43965	0.348788	0.587931		0.398372	4.13829	0.869267		4.91716	10.4817	3.31624	3.41659	0.383855	1.35818	4.67981
TA1-092182	0.235047	0.357407	0.68994	0.299089	0.455604	0.348745	0.337673	0.371175	0.215079	0.276224	0.390817	0.443731	0.299255	0.24387	0.299764	0.435834	0.165236	0.376733	0.222003	0.17012	0.159496	0.130092	0.196093	0.228226	0.54936	0.445194	0.383603	0.321523	0.38585	0.363313	0.250829	0.520843	0.315614	0.334149	0.202743	0.329249	0.396411	0.317602	0.259141	0.18663	0.320376	0.257138	0.302679	0.264654	0.270526	0.258229	0.341747	0.352617	0.361949
TA1-092211	5.21935	3.22508	2.19639	3.31992	3.36602	3.79191	3.95875	1.91827	3.22104	6.03575	3.54611		4.72289	3.75317	2.33506	3.47093	3.08061	2.91209	6.15031	1.98017	3.97332	3.40663	6.75828	5.92126	3.28855	2.8377	3.47562	2.24362	3.67752	3.11296	3.4985	3.51628	3.92859	4.76817	5.01814	4.96581	3.77148	4.9368	3.44041	4.76467	3.69407	4.01288	5.18598	3.86121	5.04093	5.30177	4.34054	5.00359	4.38896
TA1-092803	0.56517	0.444301	1.01358	0.4713	0.303821	0.583308	0.61363	0.858161	0.299065	0.40855	0.269714	0.2787	0.351593	0.189307	0.325989	0.456125	0.763095	0.324466	0.305611	0.160228	0.858314	0.512737	0.647916	0.454718	0.358323	0.464615	0.506602	0.555358	0.528158	0.526531	0.434098	0.529562	0.472284	0.229231	0.254543	0.427505	0.493688	0.32419	0.210574	0.181458	0.619904	0.195982	0.155491	0.185725	0.213597	0.416935	0.238002	0.226165	0.279491
TA1-092931	1.8711	1.52951	1.87802	1.17071	2.38118	1.55253	1.1579	1.94314	2.41186	1.26729	3.63547	2.59697	0.654749	1.17028	1.12531	2.39797	1.66494	1.44519	0.523036	2.27697	0.85465	1.38554	0.531747	0.8299	1.47179	2.09685		1.91745	1.56819	1.24553	2.21222	2.08221	1.59868	1.685	1.46271	0.982034	1.9366	1.54704	2.55774	2.22949		2.35243	3.94299	3.47687		2.46664	1.51871	2.19041	2.724
TA1-093000	0.114446	0.247559	0.165483	0.270148	0.128512	0.148448	0.495923	0.314007	0.190462	0.115245	0.122611	0.196388	0.207421	0.158006	0.257385	0.215639	0.20223	0.181552	0.219405	0.109857	0.176224	0.184717	0.215114	0.211157	0.548606	0.741102	0.547352	0.477363	0.34417	0.41688	0.244908	0.532396	0.246551	0.213702	0.271994	0.226729	0.412432	0.283228	0.155566	0.167291	0.56041	0.156007	0.101531	0.112765	0.217679	0.312073	0.198624	0.163948	0.195629
TA1-094109	3.72619	3.42328	2.68169	3.04287	5.83516	6.47068	3.20999	2.41428	6.62439	6.03644	15.6894	13.0354	4.91579	5.33743	3.52081	6.15017	3.03143	5.83048	1.71132	7.44514	7.81985	5.98444	7.41744	12.6726	6.26239	3.47774	5.04259	4.79161	4.37837	1.92343	7.58838	4.26366	4.37684	6.1502	3.93843	8.25944	7.41206	13.032	10.3798	10.36	6.15842	6.80193	6.73664	3.79956	18.3728	5.06325	8.31786	4.52958	15.0099
TA1-094629	0.266472	0.381648	0.303028	0.365756	0.474659	0.666221	0.654943	0.212662	0.407973	0.791767	0.75027	1.42153	0.543115	0.671824	0.356336	0.580182	0.412813	0.662078	0.760737	0.125416	0.615151	0.670532	0.833276	0.240097	0.604882	0.231138	0.772246	0.451745	0.719126	0.585886	0.286522	0.406757	1.5249	1.29885	1.90018	1.04124	1.47031	0.55569	0.568267	0.657468	0.698911	1.73482	0.932685	1.23446	0.648671	0.556637	1.04216	0.317016	0.964075
TA1-095832	0.23253	0.208002	0.123783	0.321368	0.193677	0.233852	0.234589	0.374438	0.220465	0.331099	0.202986	0.26083	0.319841	0.210846	0.213349	0.229473	0.266801	0.173568	0.328293	0.13013	0.232021	0.140605	0.178555	0.24169	0.277066	0.281579	0.327099	0.317972	0.278574	0.270614	0.414799	0.390411	0.317904	0.23884	0.290078	0.213249	0.319728	0.303881	0.181708	0.206273	0.283348	0.243292	0.169079	0.283243	0.196279	0.313093	0.228187	0.249485	0.225269
TA1-096139	0.376535	0.473663	0.216552	0.518301	0.244078	0.319449	0.497648	0.664525	0.521314	0.314291	0.327924	0.386019	0.418997	0.383387	0.445459	0.325936	0.610158	0.32278	0.577753	0.348032	0.540632	0.273892	0.385522	0.289345	0.498411	0.674877	0.507765	0.837183	0.482032	0.778053	0.502896	0.642279	0.532282	0.512471	0.51258	0.459649	0.827231	0.52204	0.267331	0.342337	0.735617	0.426725	0.26612	0.297884	0.482135	0.686819	0.461158	0.327699	0.504839
TA1-096567		0.420149	0.047558	0.448776			0.451322	0.717729	0.365212	0.0682157		0.104439	0.285124	0.222856	0.454818	0.29268	0.316056	0.171888	0.282784	0.0715758	0.151133	0.0771195	0.0328485	0.0611065	0.47045	0.974576	0.594698	0.841341	0.545432	0.962416	0.304113	0.499629	0.56214	0.122276	0.328925	0.402541	0.76178	0.25119		0.11805	0.798477	0.154293			0.213028	0.653153	0.220722	0.0936526	0.150237
TA1-096601	0.523105	0.443625	0.458641	0.460449	0.722724	0.547203	0.451584	0.346907	0.433368	0.70279	0.722543	0.63035	0.526293	0.52897	0.463346	0.462094	0.259228	0.355697	0.481	0.281396	0.256491	0.363317	0.378364	0.222172	0.318823	0.306201	0.479857	0.316341	0.393529	0.427238	0.23358	0.410171	0.642326	0.840346	0.683503	0.48872	0.431782	0.818367	0.486038	0.501581	0.396416	0.923536	0.873166	0.565687	0.552641	0.631038	0.499114	0.576959	0.673801
TA1-097155	0.128989	0.1844	0.188887	0.25193	0.333052	0.214227	0.111277	0.10342	0.0718984	0.111517	0.0958378	0.222349	0.0791393	0.0502799	0.162653	0.0966198	0.107583	0.153552	0.153918	0.0544136	0.161075	0.101551	0.1108	0.13759	0.277654	0.0568819	0.217805	0.124668	0.192901	0.0938159	0.0596249	0.160041	0.130379	0.128274	0.139768	0.099186	0.275918	0.232814	0.121372	0.191627	0.0852751	0.0728797	0.0730084	0.054447	0.0669592	0.179354	0.0625819	0.0564353	0.170822
TA1-098675	1.29001	3.07259	1.7778	1.30576	1.54817	1.52116	2.10003	2.8559	4.49063	4.63235	6.43219	4.44874	3.50741	4.14278	4.15247	4.09664	1.86578	2.33892	1.25952	2.51989	1.79641	1.73064	1.77263	3.81702	3.47002	4.12744	2.68332	3.0278	2.40949	3.17576	3.36444	3.29613	3.58478	3.98117	3.6512	3.55063	4.00558	4.06621	3.9285	3.95864	4.88309	5.66421	4.04881	5.8604	4.25236	3.59258	3.63273	3.80585	5.13866
TA1-098754	0.151631	0.342856	0.645734	0.24654	0.154779	0.230981	0.313073	0.399754	0.150779	0.150669	0.157502	0.261742	0.173346	0.198253	0.423007	0.216594	0.298938	0.268122	0.119761	0.167099	0.118955	0.170528	0.119648	0.126841	0.34662	0.4389	0.32964	0.320573	0.394459	0.45045	0.352522	0.490334	0.21088	0.174549	0.175594	0.14868	0.31702	0.122378	0.233846	0.166189	0.338706	0.171963	0.110954	0.0732804	0.111297	0.359264	0.153862	0.124966	0.204521
TA1-099243	1.11716	1.60216	0.749128	1.26002	1.18885	1.76962	1.32563	0.756743	1.28405	1.74445	1.48334	3.80985	1.65934	1.84301	1.40725	1.37229	0.802017	1.00455	1.5039	0.591675	0.91914	0.747908	1.05096	1.08453	1.13885	1.21331	1.58115	1.64069	1.81659	1.68923	1.44563	1.21732	1.71996	2.21413	2.82966	1.9169	2.32518	2.03327	1.54331	2.24673	1.62645	2.32487	2.71365	2.06204	1.79924	2.65725	1.83568	1.53596	2.10771
TA1-099490	24.867		28.4471	16.6461	25.3021	30.9921	25.5651	31.9981	27.9811				29.6088	22.3477	22.3463	24.4519	35.2969	33.4413	21.9534	46.2688	40.5134	49.2728	44.3876		18.5611		14.7635	17.7028	18.84	14.9512	20.5769	20.0704	20.6457		22.2796	24.132			35.6696	35.2971						21.9423		27.1124
TA1-100385	3.22592	5.20673	2.59928	5.92519	9.91198	7.43356	6.41185	4.92942	9.85561	10.2199	9.63061	8.95319	16.8622	12.4153	10.3654	5.18691	8.71214	11.3691	3.18902	4.06597	8.24186	13.1912	8.16553	8.40481	8.42839	3.8471	5.27952	4.79565	6.38253	5.36456	4.84125	5.35665	9.32245	7.31221	4.62208	11.2212	7.16552	9.15985	9.68153	7.81148	5.69775	8.16299	8.11216	7.68889	2.87708	4.14771	10.0009	5.56815	8.89423
TA1-100831	25.3245	24.8938	28.3095	19.4109	20.0161	4.81788	34.2352	47.5332	8.6382	9.99364	1.7651	29.7259	9.65037	22.0879	3.71261	6.9996	21.8639	35.8564	6.13393	49.538	62.8114	33.8937	52.1392	42.7317	22.4472		4.07372	7.7909	11.3172	13.3639	8.73098	2.08845	12.2987	8.86198	16.6652	12.2038	4.40805	4.24939	15.3262	3.57159	6.97704	20.5761	14.4904	1.86275	16.8044	9.19186	8.07622	8.97854	20.9137
TA1-101479	2.73603	2.98341	3.1425	2.16312	2.9335	2.32279	2.04969	2.95586	2.1681	2.37463	3.91892	1.5692	0.543827	2.55748	3.47024	3.05067	1.69898	1.11127	2.44675	2.90718	1.33859	1.62176	1.66949	2.11775	1.81214	1.90858	1.89855	2.77937	1.59143	1.74522	2.07267	2.06055	1.88878	1.62715	1.49039	1.86034	2.03111	1.96709	4.27412	2.06778	2.21863	2.01204	1.32357	2.62742	2.57055	1.5475	3.10389	3.0015	1.82414
TA1-101695	1.59321	1.55027	2.4315	1.38276	1.17247	1.36897	1.70108	2.11283	1.85398	2.44453	2.40632	1.68727	2.43227	2.3817	1.84621	1.95006	4.6707	3.68193	3.63329	5.30431	6.47938	4.82455	5.79321		1.12818	0.952242	1.11054	1.0289	1.53079	1.38656	2.19484	1.87212	1.89377	2.2217	1.92474	1.73928	1.44929	1.9073	2.68193	2.35453	2.51108		2.40674	2.33455	2.5321	2.31598	2.07213	2.21596	2.3411
TA1-101843	10.993	13.7621	11.654	15.1382	12.7129	11.8314	12.1835	10.2832	24.6443	18.428	20.5754	40.3586	40.7658	27.7279	17.0281	21.5014	7.73738	7.1637	9.67577	8.57062	9.11412	6.97875	9.57574	12.5784	17.6878	22.9811	20.3435	23.8915		17.167	31.4374	31.2743							42.204		19.6171			36.507		34.0097	54.4417	29.0932	23.8401
TA1-102049	1.31432	0.873895	0.703291	1.04773	0.961754	1.37105	1.32862	0.760766	1.36229	1.79405	1.39711	2.75966	1.39348	1.48028	0.922206	1.19373	0.65748	0.698296	0.810835	0.519934	0.642687	0.58055	0.773038	0.628699	0.862784	0.950464	1.21528	1.17958	1.20457	1.10005	1.03654	1.07416	1.23348	2.16313	1.68895	1.56426	1.35196	2.57602	1.10223	1.81374	1.18048	2.06158	2.84167	1.7759	2.72151	1.64791	1.37066	1.74211	2.22756
TA1-104217	1.01588	0.838898	0.976876	0.953278	1.47011	1.15229	1.02248	0.620148	0.88663	1.02444	1.61839	1.2985	0.802457	0.856798	0.744983	0.868744	0.967718	0.998876	0.901039	1.00897	2.49049	1.25807	1.12115	1.27775	0.851251	0.931699	0.59962	0.705152	0.88704	1.36978	0.954815	0.769754	1.20468	1.34869	1.35882	0.738747	1.16083	0.778187	0.76407	0.921578	1.07309	1.64785	1.57448	1.17547	0.532416	1.28001	0.691432	1.14415	1.23375
TA1-104678	1.45996	1.38482	1.57299	1.08537	1.22235	1.50725	1.61648	1.61133	1.51417	1.76099	2.39707	2.70157	1.72501	1.79691	1.60943	1.66312	2.46418	2.04269	1.94198	2.06869	2.14856	2.41955	2.21434	2.53217	1.48479	1.2287	1.38983	1.09735	1.51965	1.30007	2.15236	1.90002	1.30789	2.09954	1.97014	1.8872	1.76743	1.92589	2.79328	2.8465	1.9091	2.84672	2.71477	1.92707	2.21507	2.53876	2.51724	2.13016	2.00816
TA1-104699	2.46045		2.59572	2.97667	7.38132	3.84672	1.77384	1.88483	0.922185	2.04397	1.43032	1.42678	1.20819	1.2361	1.02723	1.48295	9.06874		5.92638	5.8702		9.68302	10.7069		2.2579	1.40328	1.90532	1.5921	2.32612	1.98188			2.86449	2.543	0.885381	2.23871	1.81458	2.23353	1.87792	1.23364	1.29729	0.929417	0.814213	1.78702	1.3622	1.46203	0.891371	1.3322	2.12283
TA1-106217	0.683609	0.355116	0.283852	0.304029	0.282711	0.483413	0.490398	0.45355	0.874328	1.03168	0.687984	1.17709	1.05689	1.08115	0.52165	0.738458	0.343596	0.797525	0.728021	0.236282	0.383178	0.748397	0.648408	1.20906	0.697408	0.405893	1.30406	0.572962	1.00626	0.51418	0.428514	0.501613	0.744029	0.948885	1.4595	1.22503	0.915842	2.20802	1.29134	1.78141	0.773476	1.4874	1.7444	1.47056	1.93897	1.42928	1.78999	0.881414	1.55152
TA1-107651	3.36901	3.15875	3.35378	2.89373	2.50553	2.0405	2.15944	2.35871	2.07965	2.37146	3.58406	2.18609	3.88011	2.73258	2.59016	2.75725	3.61748	2.99952	3.10484	4.48173	2.56773	2.3467	3.42641	5.04894	1.74385	2.30708	1.44701	1.97355	2.08319	2.09155	2.20165	2.02107	2.20333		2.76429	2.52489	2.18371	2.92839	4.63129	2.94135	2.72998	3.14786	3.28826	2.84195	3.17306	3.14493	4.56806	3.83072
TA1-107816	0.635548	0.720343	0.806182	0.630031	0.548395	0.86142	0.914444	0.718935	0.738919	1.22248	0.836219	1.2151	0.743638	0.498587	0.660879	0.984587	0.548002	0.477161	0.599549	0.326067	0.478419	0.573714	0.58189	0.615632	0.705217	0.838628	0.979424	0.895724	0.812556	0.767931	0.764454	1.0611	1.03885	0.920738	1.04693	1.1917	1.03643	1.3019	0.769735	0.600084	1.13892	0.8495	1.33911	1.08267	1.04832	1.01308	0.708343	0.992755	0.938658
TA1-108015	0.149091	0.179259	0.155166	0.175645	0.163992	0.197522	0.220832	0.275527	0.151503	0.205629	0.12738	0.278668	0.194623	0.237725	0.27596	0.219695	0.200504	0.182733	0.139959	0.0817808	0.137447	0.20761	0.0968123	0.131263	0.267258	0.286193	0.330876	0.204187	0.338984	0.352695	0.277056	0.300639	0.277596	0.26691	0.272291	0.240393	0.281829	0.24236	0.220926	0.228482	0.333355	0.185373	0.248205	0.203553	0.156616	0.242264	0.239555	0.199685	0.272825
TA1-108027	9.57174	8.35319	6.03352	6.22417	9.98276	8.54585	6.85097	5.44404	9.44375	15.7193	15.0784		10.999	9.1846	6.49361	9.20746	7.94948	7.00933	7.88527	5.17214	8.36442	6.96099	8.94332	7.58384	6.90914	7.3402	9.38376	8.24064	11.8009	6.10738	10.3547	8.13411	9.50889	9.93239	10.9748	12.5096	8.24426	13.3089	12.2916	12.1998	7.65797	14.2126	14.283	10.4699	18.9696	15.8101	10.5525	12.0848	16.4973
TA1-108649	0.326602	0.478925	0.356099	0.309029	0.413409	0.250552	0.363665	0.504436	0.345198	0.245707	0.207749	0.392483	0.273876	0.32343	0.396818	0.239139	0.209742	0.36776	0.378118	0.140426	0.21245	0.278833	0.267489	0.23489	0.287147	0.480709	0.506732	0.557589	0.373102	0.414295	0.512339	0.535179	0.196219	0.276791	0.275536	0.308527	0.36446	0.206896	0.296057	0.236147	0.358253	0.207737	0.22878	0.169483	0.246873	0.237187	0.214461	0.260857	0.337043
TA1-108831	0.599763	0.830731	1.13044	0.853681	0.791902	0.961573	0.968704	1.23426	0.445702	0.645316	0.703754	0.385151	0.212217	0.432858	0.49466	0.478426	1.19206	1.02995	1.01496	1.21069	1.99581	1.4338	1.29718	1.09715	0.580138	0.475165	0.455057	0.561235	0.443039	0.470411	0.31894	0.685072	0.33771	0.395124	0.29604	0.417703	0.488834	0.398201	0.450104	0.375764	0.595164	0.438826	0.319071	0.398926	0.363306	0.285185	0.365887	0.374137	0.348275
TA1-109803	1.05617	1.66113	1.71433	1.63464	0.815692	1.05594	1.32616	2.09039	1.20187	1.19538	1.0522	0.89549	1.17772	1.09882	1.42318	1.08993	1.67049	1.02213	1.43244	1.11504	1.31237	1.08459	1.45203	1.02302	1.18797	1.59619	1.47178	1.63164	1.64011	1.89868	1.29614	1.81113	1.40285	0.922379	0.954857	1.35447	1.71084	1.04727	1.11183	0.849151	1.47463	0.949038	0.751701	0.99576	0.89111	1.38772	1.19864	1.0353	0.821252
TA1-110028	0.706998	1.0124	0.950827	0.88363	0.880375	0.978207	1.00465	1.46301	0.77183	0.695046	0.572576	0.714812	0.593116	0.660712	0.904186	0.774205	0.729561	0.705565	0.612904	0.61349	0.858418	0.621947	0.478881	0.45494	0.747656	0.946555	0.815571	1.21714	0.799492	1.26048	1.05477	1.04856	0.917707	0.700817	0.63795	0.788533	0.961004	0.697392	0.48943	0.43875	0.830032	0.532149	0.453319	0.647468	0.434399	0.724876	0.573523	0.525889	0.641496
TA1-110344	0.276511	0.376598	0.540054	0.329234	0.264993	0.267922	0.369138	0.315998	0.2163	0.239438	0.21167	0.234273	0.214383	0.206227	0.319925	0.248238	0.268237	0.292075	0.286475	0.108003	0.210979	0.274603	0.32811	0.248147	0.344476	0.29022	0.40363	0.357821	0.380512	0.40385	0.307856	0.314216	0.264097	0.229943	0.2444	0.28198	0.286954	0.266824	0.276644	0.256781	0.330202	0.244015	0.1967	0.25985	0.129056	0.21634	0.235082	0.146787	0.278023
TA1-110364	0.829847	0.753172	0.633034	0.716862	0.919846	0.93117	0.790531	0.500505	0.594857	0.991207	0.725213	0.878384	0.674922	0.663196	0.57735	0.78919	0.379285	0.43208	0.580629	0.249363	0.401915	0.507445	0.528186	0.372463	0.684657	0.607025	0.862271	0.70971	0.715111	0.605228	0.58214	0.642802	0.856315	0.870524	0.726702	0.711889	0.693864	0.993641	0.47834	0.695563	0.583141	0.677747	0.812918	0.827452	0.919981	0.721254	0.624769	0.717568	0.779769
TA1-110653	0.494611	0.406109	0.336063	0.494854	0.626765	0.449362	0.706466	0.221025	0.688719	0.733447	0.598354	0.994145	0.479881	0.358025	0.555872	0.619234	0.338599	0.403332	0.418586	0.312156	0.31648	0.395994	0.294731	0.343389	0.658365	0.497398	0.820222	0.673404	0.65037	0.55024	0.609261	0.655125	0.741972	1.03098	1.02702	0.725858	0.575174	1.03081	0.701482	0.667455	0.543753	0.996703	1.08426	1.32948	1.06214	0.779307	0.615762	0.684577	0.533666
TA1-112589	0.677451	0.735839	0.87323	0.698046	0.706101	0.794889	0.856538	0.664962	0.940729	1.1944	1.63291	1.07762	1.0038	0.893377	0.721099	0.988224	1.8629	1.4338	0.707479	1.91419	1.85439	1.85989	1.09938	1.93337	0.469923	0.394012	0.612983	0.432429	0.616763	0.498191	0.660729	0.712305	0.863805	0.719684	0.781554	0.698804	0.626664	0.768881	1.35756	0.850211	1.02275	0.879599	0.954633	1.23717	0.794218	0.606903	0.491427	0.616804	1.13957
TA1-112607	22.2327	21.1598	21.4327	18.5549	17.199	17.3718	18.8141	23.606	15.8783	19.9671	28.2242	18.8745	19.2915	18.5452	15.3004	15.6594	36.3685		22.3909	33.6309	31.6935	36.1381	37.7862	45.9821	13.2403	14.1895	10.3251	11.8481	11.5238	11.2367	18.825	17.2728	11.7411	13.5104	12.9966	14.3819	11.9447	10.1059	22.7743	25.8376	17.5329	22.1035	21.2181	22.5832	15.6681	16.685	15.8684	21.9585	17.6647
TA1-112676	15.3282	30.3268	10.1444	19.7075	29.9835	33.2798	16.6239	11.3076	2.29701	3.83898	4.53971	6.18647	5.68312	5.18797	4.49292	3.76798	8.4579	7.5601	6.36107	5.42505	8.27382	8.39106	11.941	5.34276	3.43469	3.459	3.20098	2.72553	6.70346	6.8193	5.27856	5.92411	3.01765	5.24377	2.21937	4.4909		4.33647	6.80175	7.70746		4.95183	4.97998	1.00014	3.02753	5.36158	4.25147	5.11233	2.72095
TA1-112685	6.98562	8.8512	3.00931	6.14815	6.20963	6.29289	6.62975	6.98561	9.44408	16.1462	18.8939	8.93185	9.08932	5.26597	3.84506	8.57134	3.27067	3.72562	3.17224	5.32793	3.30549	5.11587	5.81176	5.15101	4.09685	3.50082	5.28618	5.77173	6.38383	3.12904	4.20021	5.22346	7.53776	9.55044	9.46137	8.09732	5.0983	8.55811	7.40215	4.40343	4.92724	13.5674	13.9632	29.8467	4.24055	8.55914	11.2167	13.2723	11.6311
TA1-112768	0.742666	0.734154	0.437577	0.639061	0.676121	0.687439	0.229713	0.444092	0.577711	1.06963	1.16473	0.834652	0.603248	1.06182	0.778672	0.626312	0.615002	0.529787	0.663615	0.405295	0.591114	0.750649	0.762889	0.604259	0.4857	0.650584	0.378613	0.618217	0.515218	0.528087	0.350252	0.828025	0.85019	0.644755	0.781761	0.730089	0.726117	0.765917	1.00441	0.694002	0.569293	0.961683	0.678469	0.733332	0.512357	0.535417	0.611603	0.385953	0.518466
TA1-113635	9.10486	5.53487	2.47903	4.5684	5.82564	8.91812	6.17068	2.61552	14.0063	12.6635	14.0446	20.3898	8.64209	9.13589	6.00479	11.0586	7.26726	5.7622	2.03048	3.76443	3.85718	2.65259	4.39338	3.99592	11.3638	8.35709	6.89792	6.49792	7.42443	3.69765	3.81457	3.52572	11.0833	9.96441	8.82575	12.2824	11.6311	15.6796	8.26786	14.8828	9.81537	12.4091	12.6981	6.96325	26.5898	10.9795	9.50631	11.2057	17.2266
TA1-114976	0.124145	0.153999	0.153281	0.0981483	0.282106	0.118851	0.112092	0.0842283	0.0782649	0.0472114	0.0830404	0.13469	0.0656345	0.107283	0.0872003	0.091345	0.153046	0.216583	0.277876	0.132479	0.148641	0.242612	0.364447	0.149474	0.222551	0.116977	0.163673	0.243083	0.168426	0.184295	0.1811	0.17433	0.117639	0.114814	0.120863	0.154652	0.0791997	0.0563698	0.149131	0.101924	0.0546002	0.0305432	0.0453848	0.062924	0.0582775	0.0427191	0.0468183	0.0488946	0.0481927
TA1-115972	0.800399	1.48715	1.04258	0.978571	0.822016	0.76379	0.946387	1.47485	1.40436	1.46146	1.29899	1.2334	1.81575	1.23103	1.65391	1.39119	0.889332	0.974829	0.829074	0.81785	0.784372	0.951742	0.959173	1.05472	1.54842	1.61611	1.6206	1.59775	1.68907	1.74503	1.56282	1.83816	1.48414	1.35728	1.33631	1.40934	1.41839	1.12615	1.1833	1.11988	1.32449	1.28337	1.55954	1.55315	0.929925	1.22696	1.35878	1.40785	1.24854
TA1-115997	0.866627	0.588811	0.889777	0.727158	1.22957	0.984212	0.72066	0.816826	0.763417	0.735232	1.33613	1.0594	0.311877	0.826346	0.727132	0.64667	0.882923	0.817236	0.785827	0.680217	1.60718	0.904211	0.888143	0.904653	0.57625	0.748969	0.445941	0.41337	0.745731	1.19854	0.600409	0.5673	0.982592	1.22867	1.26657	0.566608	1.07552	0.720386	0.793113	0.793359	0.948184	1.2856	1.30723	0.938355	0.448795	0.991062	0.396823	0.823294	1.03408
TA1-118255	0.0455609	0.220778		0.274386	0.0527702	0.036755	0.336354	0.375809	0.174166	0.0544422		0.0467664	0.264318	0.115653	0.325305	0.136679	0.230649	0.145949	0.250614	0.0735798	0.106051	0.0775956	0.122426	0.0714584	0.328425	0.514089	0.503452	0.482033	0.260383	0.541847	0.265745	0.608328	0.328748	0.0702755	0.228157	0.204591	0.345193	0.0779936	0.0365775	0.0639556	0.435744	0.140934	0.167644	0.0532832	0.073406	0.28974	0.13319	0.0533953	0.089352
TA1-118468	0.247627	0.320517	0.498016	0.277947	0.215597	0.377135	0.333364	0.272902	0.498531	0.518779	0.679778	0.393028	0.38037	0.393825	0.329684	0.449992	0.211517	0.226922	0.275158	0.212664	0.202961	0.189566	0.295992	0.216041	0.255605	0.208789	0.228502	0.273345	0.405777	0.346953	0.132668	0.248107	0.46206	0.843202	0.678979	0.47601	0.354716	0.482307	0.384976	0.490258	0.522459	0.532435	0.637553	0.956466	0.430613	0.469948	0.475055	0.607795	0.660345
TA1-118589	33.6474		39.4534	27.0194	38.6074	37.548		47.0094	37.0215				40.6617	35.3904	31.4207		45.8816	45.5642	34.2082	69.8554	68.215	51.8339			27.9689		20.2511	23.8966	23.7817	23.9961		32.1702			22.2384	28.634			46.0806	42.829						31.134		44.9066
TA1-118641	0.649111	1.35479	1.55564	0.832375	0.961815	0.640716	0.65115	0.823907	0.324113	0.44002	0.510368	0.365058	0.320886	0.535575	0.655836	0.584151	1.00034	0.925127	1.21249	1.02551	0.684726	1.04398	1.07793	0.796823	0.692055	0.665541	0.365073	0.748556	0.547884	0.865265	0.911153	1.10309	0.342758	0.276191	0.305982	0.377689	0.544668	0.342215	0.479508	0.271837	0.514792	0.243358	0.233254	0.237354	0.249739	0.279953	0.41205	0.149057	0.124398
TA1-118706	1.99165	1.47668	0.729938	1.89634	2.46268	2.45817	0.953795	0.978787	1.42691	3.51871	1.56688	2.19767	2.49912	2.72503	1.16423	1.51675	3.95759	2.78201	3.68504	3.37807	6.53357	2.97009	11.7651	2.39266	3.40592	1.90361	3.40216	1.41512	3.12627	1.59787	3.48771	5.7482	1.71582	1.58797	6.08679	5.84023	2.72491	5.04735	2.69277	2.64676	2.15755	2.18252	1.78816	1.72436	1.98165	3.71871	3.01676	3.95569	2.7305
TA1-119829	1.42358	1.28348	2.28623	1.3258	1.34451	1.46419	1.11397	1.98199	0.870894	1.35968	1.68272	0.909869	0.360492	1.05117	1.39376	1.12535	2.9055	2.24484	1.89097	2.93156	3.72922	2.77909	2.95132	3.87098	0.838846	0.684718	0.513068	0.741965	0.75912	0.672123	0.617867	1.17243	1.00397	1.03099	0.755063	0.843855	1.13108	0.859013	1.21853	1.18715	1.22527	1.27154	1.04502	1.31156	0.965356	0.923404	0.818164	1.04774	0.942717
TA1-120307	0.797944	0.754964	0.417408	0.583783	0.833987	0.602991	0.653029	0.431274	0.324912	0.693186	0.743024	1.14113	0.557702	0.639127	0.60545	0.604131	0.203041	0.473036	0.552841	0.16301	0.267543	0.34839	0.347075	0.225964	0.701353	0.624751	0.630558	0.555952	0.780389	0.739887	0.366381	0.748562	0.836423	0.615626	0.982799	0.832399	0.687585	0.844516	0.501805	0.697376	0.706162	0.980838	0.838996	0.476262	0.538352	0.81945	0.569318	0.614008	1.00842
TA1-120437	9.93326	10.1763	1.34417	2.0244	9.02786	10.7931	5.77697	1.47472	1.5129	1.31406	7.29477	3.71331	0.245927	2.60446	1.61017	1.52966	2.63642	3.69745	0.821037	1.50251	1.09946	4.66298	2.75545	2.53438	1.03098	6.66738	4.23591	8.15478	5.28824	3.20724	0.690073	5.79051	0.642222	1.1243	1.00303	1.25309	0.976574	2.53122	1.07849	0.721768	0.785164	0.755378	0.77306	36.0523	1.59737	0.867375	0.81863	0.379459	0.80717
TA1-120644	1.8711	1.53883	2.00489	1.89978	2.00746	2.42612	2.11434	1.88366	2.54587	1.81117	2.16283	5.50188	3.1358	2.38209	1.78121	1.9738	1.39311	2.30385	1.80873	0.874221	1.80759	2.29295	2.94725	1.93222	2.07503	2.12068	2.74297	1.24282	2.58008	1.85624	2.06876	1.96809	2.70649	4.81886	2.69217	2.34509	4.05408	2.20209	1.92184	4.5888	2.4652	3.38703	4.84771	2.07034	2.08651	3.7521	2.60202	2.68769	3.32528
TA1-121239	0.502048	0.471994	0.456883	0.503235	0.36139	0.365021	0.400654	0.45304	0.327947	0.433886	0.338669	0.454285	0.451531	0.341091	0.260403	0.387106	0.29572	0.241892	0.520957	0.263845	0.27793	0.273885	0.32203	0.236096	0.334088	0.539174	0.465267	0.436121	0.459574	0.538086	0.476747	0.451629	0.397079	0.364863	0.422843	0.49209	0.426193	0.490088	0.327151	0.346545	0.489601	0.314659	0.375487	0.398024	0.34337	0.492111	0.44474	0.440367	0.399175
TA1-121601	6.7977	8.22387	5.33293	5.79862	5.75154	7.22338	5.35136	4.52189	9.02614	13.0799	11.2346		11.2161	7.27016	5.54711	8.401	5.49864	6.30447	6.47207	3.79252	5.09976	5.15225	9.1115	6.12676	7.04017	5.99608	9.05024	7.81764	8.44938	4.93529	5.92441	7.26797	8.21623	8.52572	8.33096	9.54251	7.73665	10.9605		10.774	6.85383	10.6202	12.2113		11.7084		11.0431	13.0563	11.4882
TA1-121895	10.4459	9.91673	8.87043	8.19082	11.5162	8.25893	8.32274	9.04285	11.4398	13.4388	12.5638		7.86597	13.9369	9.15522	10.9229	16.0308	11.5083	17.7832	14.3612	13.528	13.7561	20.3754	18.8206	10.207	7.69915	8.11502	9.09861	9.4548	5.19162	9.0555	10.9631	8.58484		8.37196	12.0716	13.7304	9.3498	12.6474				11.6498	15.2092	14.3591		20.3018	17.3387
TA1-122079	0.408917	0.391613	0.531552	0.403238	0.453001	0.526515	0.471304	0.0823951	0.198475	0.367928	0.310463	0.408894	0.234988	0.26987	0.188332	0.291003	0.188449	0.190573	0.208406	0.215035	0.10082	0.27781	0.283441	0.288032	0.600778	0.451638	0.53973	0.277608	0.237201	0.320487	0.525391	0.207339	0.619303	0.596721	0.636339	0.609404	0.296654	0.428109	0.393914	0.367826	0.390876	0.391719	0.72267	0.625803	0.484008	0.313489	0.330663	0.493137	0.576886
TA1-122763	2.92741	2.86438	3.1598	2.50135	2.69845	3.30596	2.36606	3.07612	3.08006	4.40597	4.26568	4.71341	3.73968	3.20012	2.63356	3.45974	2.68281	1.95128	2.7745	2.56462	3.33881	2.11173	3.47083	2.83298	2.2827	2.31041	2.0462	2.56065	2.02165	1.94086	2.16768	2.32148	3.02608	3.65492	4.04223	3.61408	2.91156	4.54073	3.50134	3.70139	3.83063	4.41068	4.83839	4.81932	4.43032	4.20465	4.34954	3.82437	4.57842
TA1-123240	0.12593	1.77787	0.470032	1.52942	0.0473785	0.186617	1.76518	4.52541	1.89495	0.296386	0.275027	0.458557	0.992419	1.12528	1.90208	1.38301	1.46556	0.723933	0.864923	0.386309	0.73053	0.283391	0.34826	0.392248	1.47406	2.73536	2.50774	3.36666	2.18054	5.0026	1.83505	2.55986	2.91606	0.570517	1.33967	1.89093	3.70861	0.939798	0.312644	0.651309	4.13702	0.747266	0.0469902		0.895038	3.19932	1.04252	0.399293	0.783167
TA1-123922		0.823589	0.143101	0.781065		0.0209988	0.660258	1.27925	0.645064	0.124057		0.0976035	0.428334	0.301336	1.33045	0.444186	0.495094	0.471655	0.50946	0.211688	0.236062	0.143054	0.064584	0.122559	0.950485	1.74967	0.772157	1.26284	0.800901	1.5963	0.606338	1.07916	0.853672	0.14971	0.388635	0.463787	1.15927	0.274188	0.0490864	0.154603	1.01465	0.198435			0.218867	0.666896	0.271532	0.144291	0.183702
TA1-124713	8.06423		6.30343	8.25236	11.5852	7.83783	7.64045	7.89668	8.06797	7.93091			9.63066	9.01769	8.47247	8.71203	7.96867	7.41048	8.65057	9.30091	9.7182	9.18218	9.72615		6.73823	7.46887	7.00721	6.43683	7.62891	6.18842	5.8136	9.18314	8.01158		7.76056	9.56034							10.3073	9.70424			9.243	9.69444
TA1-125867	0.608405	0.600088	0.51825	0.492737	0.782608	0.751432	0.539956	0.165685	0.314791	0.374732	0.573032	0.397326	0.359989	0.330873	0.257448	0.338345	1.68857	0.797237	1.23812	1.39479	1.70411	1.22778	1.60802	1.30877	0.422891	0.249224	0.345889	0.236979	0.509484	0.242131	0.7191	0.246483	0.49246	0.640105	0.802774	0.545789	0.545448	0.680891	0.308017	0.306959	0.520768	0.309613	0.286354	0.299278	0.407335	0.200085	0.250276	0.263186	0.749522
TA1-126665	2.26836	1.86453	1.90518	1.57394	1.90883	2.72135	2.35472	2.41659	2.87168	3.40965	3.49753	4.33763	3.29835	3.01656	2.07722	3.55367	2.16876	2.21741	1.89958	1.62061	1.16835	2.22188	2.75285	2.35043	2.12304	2.01449	2.24039	2.38456	2.33618	2.50344	1.79015	2.1298	3.19577	3.488	3.8169	3.1905	3.20332	4.00066	2.9476	3.68713	3.08577	3.62489	3.50737	3.36848	3.62376	3.55277	3.67075	3.84915	4.45044
TA1-126700	0.64418	1.1503	1.05512	0.878207	0.550467	0.351119	0.459249	1.02724	0.397342	0.45547	0.420741	0.560981	0.231975	0.396382	0.59067	0.556026	0.71946	0.790021	0.621753	0.353205	0.404187	0.442157	0.363987	0.299936	0.747458	0.881101	0.683939	0.819487	0.948186	0.930927	0.484269	0.861695	0.614077	0.245071	0.383968	0.479844	0.811016	0.415689	0.405273	0.193601	0.677543	0.195492	0.129301	0.113002	0.224455	0.507634	0.346912	0.324699	0.222226
TA1-127207	0.12542	0.178839	0.261159	0.175249	0.264874	0.149859	0.224386	0.196192	0.212611	0.19846	0.0884088	0.126873	0.100068	0.165912	0.279533	0.264417	0.142373	0.229981	0.163641	0.1724	0.128036	0.197818	0.120923	0.157256	0.216314	0.244503	0.283358	0.222384	0.260159	0.281136	0.255017	0.252303	0.242294	0.215289	0.169894	0.200244	0.161244	0.205793	0.0964415	0.10759	0.124938	0.170872	0.185727	0.199392	0.104086	0.0966169	0.106788	0.195693	0.194759
TA1-128094	8.07594	5.80634	9.32019	3.0762	4.7735	6.74892	4.04649	4.78515	7.17011	9.44895		7.13314	5.92669	5.70446	5.5621	6.49763	5.2045	7.67255	3.7617	9.41314	7.18558	8.75762	8.38314	9.79783	4.35334	4.08841	3.63343	3.62561	3.474	3.00899	4.58147	4.53771	5.79205	6.89548	6.8758	8.36647	5.12219	5.69268	8.09209	5.86382	7.64129	12.797	9.23907	12.0885	6.52328	5.63355	4.59066	6.00971	12.4824
TA1-128409	3.29748	3.15838	1.85912	2.6699	2.41008	3.34565	1.99122	2.5035	2.48782	3.06096	5.41193	2.93145	2.51091	5.32991	2.88867	3.22902	6.38954	5.06837	2.57086	10.1172	5.34985	6.11955	6.36585	9.86934	2.43387	1.57969	3.15007	2.62293	2.2719	1.09224	2.00719	2.85299	2.29559	2.33432	2.15098	2.46043	2.31001	1.92422	5.76625	4.63825	2.18407	3.31139	3.18558	2.8432	4.27436	1.66215		3.53129	3.461
TA1-128529	1.77454	2.26086	1.62657	2.3367	2.3327	2.68187	1.81556	1.81332	2.85683	2.65026	3.6798	3.3576	1.27722	2.10818	2.15663	1.97421	3.49729	2.89596	2.24689	3.18056	3.0867	2.65171	2.95216	3.93055	2.29628	2.16389	2.16977	1.59976	2.44787	1.80146	1.69183	2.81543	2.13071	2.31667	1.98027	3.2798	2.2949	2.89429	3.44624	3.14734	2.94016	3.81015	2.44167	2.44314	2.76064	1.74699	2.74497	2.70221	2.73219
TA1-129649	0.688534	0.806241	0.853429	0.390629	0.404511	0.952711	0.581293	0.819691	0.679539	0.355926	0.90958	0.889394	0.631581	0.602024	0.813088	0.776664	0.25938	0.273094	0.501025	0.290885	0.264561	0.256231	0.273559	0.323631	0.893512	0.88694	0.439187	1.10242	0.583698	0.631694	0.555042	1.22014	0.550377	0.789419	0.670583	0.500997	0.762724	0.567625	0.703364	0.73698	0.607958	0.661208	0.787392	0.881103	0.404103	0.546856	0.847874	0.769665	0.7626
TA1-129870	2.93936	3.85045	3.01364	2.31007	3.25081	2.37103	4.10246	2.42741	5.23369	5.22402	5.09073		4.02412	4.8988	3.21117	2.64135	1.48158	3.4488	3.68206	2.10199	3.4676	3.37331	3.95324	2.18484	1.33571	2.4043	1.93082	3.06321	2.58545	3.29762	2.89462	2.11915	3.48964	6.94492	8.82192	6.42035		4.78343	5.31826	3.37833	2.9862	11.8373	7.9553	5.18888	5.49253		5.26812	4.65775	7.4494
TA1-130681	20.2816	17.782	17.504	15.9479	14.8557	17.3838	15.7149	14.9079	25.9409		49.0443		21.0384	15.3163	11.3709	21.0086	15.216	13.7274	15.9936	17.4696	15.1439	11.654	19.9459	18.7933	16.0768		13.7476	16.189	16.7672	13.5741	9.43341	12.4313	20.7478			25.8491	21.5307				27.3246			35.6982	44.2156	40.0602	23.0714	27.5511	37.8655
TA1-132180	1.00733	1.131	0.754495	0.914697	0.929275	1.0228	0.95994	0.924385	1.08919	1.16243	0.901985	1.58182	1.49846	1.31821	0.812745	1.27232	0.766103	0.875629	1.1769	0.969474	1.10704	1.1152	1.46398	1.51459	1.09937	0.982252	1.06511	1.0117	1.25976	1.11628	1.71166	1.28134	0.993897	1.34583	1.47001	1.30868	1.07877	1.54602	1.29813	1.56332	0.936041	1.17091	1.43728	1.38658	1.21705	1.14683	1.93033	1.80227	1.34191
TA1-132204	0.47601	0.701218	0.560036	0.747438	0.775337	0.675414	0.829751	0.283206	0.875789	0.843097	0.504741	1.04683	0.999276	1.0426	1.04546	0.583392	0.317822	0.611601	0.802335	0.12241	0.320313	0.488536	0.768334	0.344677	0.799222	0.493485	1.00732	0.555522	0.853304	0.927368	0.384368	0.504272	1.41844	1.64319	1.70162	1.09769	1.38114	0.971047	0.618321	1.02023	0.533623	1.73947	1.40819	0.992934	0.856309	0.913279	1.08932	0.765251	1.31239
TA1-132687	0.968221	1.1174	0.766406	1.0121	1.00917	1.22746	1.09161	0.767481	1.02216	1.72835	1.51705	1.51444	0.957552	0.911022	0.875606	1.1843	0.560688	0.609436	0.918337	0.657434	0.808395	0.658289	1.08737	0.799229	0.809944	0.887292	0.848492	0.931278	0.95163	0.957284	0.57607	0.752071	1.26788	1.62604	1.65919	1.36379	1.20753	1.68761	1.07452	1.22076	1.02912	2.53334	1.71963	1.36542	2.10953	1.96347	1.41896	1.36583	1.53173
TA1-132808	2.41245	3.11984	3.10498	2.35427	2.71796	3.19755	3.16422	4.02923	1.9927	2.50455	2.41537	1.19566	1.15273	1.90109	2.21468	1.64802	4.26852	3.64985	2.49142	4.34802	5.03545	4.3097	4.14895	4.56789	2.01404	2.36195	1.81333	2.19805	1.96254	2.37591	2.39263	2.61236	2.04261	1.69602	1.59734	2.07254	2.21561	1.79715	2.15118	1.31178	2.55954	2.53648	1.83079	1.68751	1.02292	1.73753	1.96738	2.00683	1.6237
TA1-134967	0.275257	0.303647	0.113244	0.260774	0.227241	0.435042	0.202556	0.400695	0.525462	0.493991	0.473441	0.616528	0.575039	0.41604	0.441722	0.281096	0.239403	0.342038	0.221044	0.163313	0.237132	0.175471	0.204237	0.155434	0.514462	0.535438	0.771351	0.539953	0.656779	0.554553	0.367656	0.347414	0.254197	0.45403	0.67699	0.581413	0.850814	0.401611	0.138241	0.243523	0.527432	0.447781	0.432621	0.382089	0.300768	0.418115	0.392822	0.472874	0.537787
TA1-135143	0.588648	0.584359	0.338718	0.531115	0.3861	0.59064	0.46322	0.419327	0.456082	0.740451	0.465341	1.15426	0.60689	0.623452	0.440875	0.591492	0.360624	0.448674	0.751879	0.280422	0.409214	0.485287	0.57865	0.380654	0.466458	0.623939	0.558634	0.695756	0.575397	0.544401	0.441608	0.444247	0.729557	0.912023	0.965865	0.613735	0.852119	1.12603	0.448276	0.548369	0.52245	0.838746	1.22523	0.662058	0.91788	0.914248	0.597096	0.587685	0.878714
TA1-135678	0.463601	0.478666	0.420212	0.409892	0.428295	0.537666	0.455178	0.350588	0.575619	0.624997	0.456583	0.892138	0.795077	0.630901	0.539137	0.536841	0.241984	0.382452	0.363349	0.213392	0.277409	0.355502	0.314835	0.299183	0.623573	0.586429	0.620121	0.538569	0.651087	0.803209	0.700446	0.629476	0.771458	0.859938	0.735859	0.697625	0.765058	0.544515	0.448261	0.761679	0.599283	0.679813	0.743225	0.562941	0.497577	0.561212	0.54157	0.648004	0.802184
TA1-135823	0.652809	0.996591	0.326897	0.0802347	0.143495	0.739784	0.852414	0.307438	0.223532	0.748972	0.349081	0.482215	1.28593	0.626819	1.26649	1.24963	0.190141	0.490759	0.654564	0.64811	0.644946	0.837727	0.187286	1.1057	0.642274	0.697602	0.213457	0.615394	0.701384	0.206736	0.77043	0.8719	0.714704	0.698569	0.560718	0.26277	0.316895	0.646269	0.713109	1.13424	0.463307	0.300291	1.04058	0.25835	0.230288	0.191937	1.51789	0.207637	0.393213
TA1-135870	0.327852	0.523157	0.507972	0.602906	0.254303	0.559286	0.452618	0.767488	0.473668	0.509024	0.191294	0.449892	0.601844	0.344228	0.575783	0.552707	0.587865	0.487956	0.537718	0.209199	0.292147	0.282712	0.337069	0.364839	0.696499	0.737883	1.18512	1.13473	0.742939	1.21756	0.513297	0.612196	0.884598	0.4822	0.542057	0.461487	0.748401	0.526142	0.269228	0.319454	0.77055	0.333581	0.470751	0.258987	0.353967	0.753823	0.366074	0.32144	0.400558
TA1-135945	1.37504	1.3405	1.08497	1.26957	0.969523	1.28577	1.12741	0.896904	1.36623	1.55062	1.27166	1.85142	1.58352	1.41299	1.00817	1.29801	1.09835	0.755727	1.78428	1.06234	1.28843	0.971567	1.50381	1.39953	1.295	1.21367	1.09513	1.12256	1.34932	1.20076	1.29093	1.28712	1.37167	1.78348	2.45719	1.90299	1.54486	2.32073	1.2656	1.71086	1.30246	1.83819	2.00903	1.49147	2.24637	1.92667	2.13241	2.07282	1.70444
TA1-136519	0.356579	1.17921	0.649635	0.52485	0.452862	0.455753	0.782382	0.74625	0.768936	0.806032	0.720294	0.537531	0.769779	0.730863	0.961309	0.824288	0.728441	0.574292	0.653783	0.404294	0.44735	0.47938	0.565342	0.816692	0.693624	1.06436	0.92715	1.22048	1.0816	1.22229	0.595835	0.795084	1.07992	0.908974	1.01626	0.937001	1.00434	0.759238	0.800334	0.711541	1.08547	0.950856	0.677001	0.850665	0.620422	1.01744	0.745858	0.638873	0.871723
TA1-136617	1.12691	1.2741	1.82157	0.921709	1.244	1.19159	1.04244	1.10149	1.85409	2.52556	2.91631	1.34621	2.08764	2.24001	1.79574	1.84593	3.1247	3.93182	1.94698	5.47954	3.87664	3.59503	4.48738		1.38394	0.923717	0.894687	0.748965	1.04985	0.711189	1.7539	1.27552	1.45479	2.04876	1.17046	1.44778	1.22108	1.71635	2.82711	2.16456	1.53978	3.01318	2.07358	1.96396	1.99611	1.46655	1.95309	2.00182	1.59004
TA1-136641	0.735289	0.953965	0.811138	0.675714	0.685607	0.407749	0.395808	0.497963	0.2991	0.414357	0.441665	0.419684	0.322299	0.441195	0.534043	0.489329	0.717584	0.530264	0.89112	0.571197	0.427472	0.740271	0.796463	0.518196	0.499944	0.613886	0.40944	0.874691	0.485549	0.705005	0.557244	0.799618	0.417038	0.242525	0.302167	0.395851	0.46343	0.27819	0.364048	0.218841	0.454928	0.201871	0.24126	0.205531	0.20627	0.32391	0.378092	0.189986	0.123977
TA1-136988	0.130008	0.244553	0.139235	0.242376	0.138181	0.179127	0.381306	0.528001	0.291904	0.258612	0.131653	0.299705	0.237992	0.194541	0.316332	0.254068	0.189123	0.181574	0.2451	0.0606139	0.121466	0.106578	0.128438	0.0904963	0.251738	0.520463	0.415939	0.530893	0.329235	0.697632	0.225662	0.378782	0.409283	0.27629	0.366277	0.316261	0.493736	0.331458	0.125763	0.225458	0.380284	0.201503	0.19482	0.156947	0.290397	0.465071	0.164918	0.16016	0.219801
TA1-137247	1.00611	0.887874	0.642955	0.687753	1.06796	0.717403	0.769803	0.76322	0.69527	0.713281	0.820497	0.694554	0.763046	0.635154	0.620087	0.723663	0.716255	1.01858	0.839285	0.602462	0.7861	0.965066	0.926774	1.02059	0.85756	0.842293	0.771141	0.634327	0.755617	0.617116	1.18622	0.816533	0.750534	1.00325	0.731314	0.821735	0.632432	0.816268	0.704525	0.84814	0.667856	0.841242	0.57893	0.667562	0.616081	0.631145	0.768225	0.678676	0.910135
TA1-139729	10.3644		3.35847	8.81857	13.7419	11.6104	7.79794	7.58078	13.1597	15.1981		25.4199	13.5139	12.8449	8.87312	13.6192	11.3229	19.499	6.92634	14.2835	18.2142	15.1282	20.1119		15.5748	9.33024	19.2183	18.9213	12.2226	8.18985	18.6681	16.7361	7.49019	8.09539	5.80193	19.6644	17.7787	14.5536	18.1033	18.5632	7.56177	14.5664	10.2264	3.63983	20.874	9.49099	15.4615	14.5587	21.52
TA1-142095	1.37504	1.12722	0.684005	0.965673	0.986742	0.855413	0.857262	0.501248	0.87254	3.40953	2.48908	3.82712	0.908982	1.09085	0.51908	1.55145	0.591967	1.28178	0.871068	0.739508	0.510635	0.551506	0.721717	0.634906	0.671663	1.21049	0.84393	1.33333	2.17705	1.1329	0.502693	0.649271	1.90559	2.52006	2.91932	1.82141	2.07306	2.62956	1.62678	1.69486	1.37558	2.73035	2.6975	1.92918	3.84755	2.08683	1.59798	0.793921	3.99791
TA1-142119	4.8884	3.28127	5.89553	2.92884	5.77941	5.6348	1.42283	3.82855	2.97022	4.91742	12.0738	6.80991	4.81374	3.0521	2.32683	2.65498	0.767684	1.52723	0.532974	0.644611	0.580479	0.824679	1.26382	1.31802	1.66028	1.96549	2.78892	2.72213	3.01762	1.03424	1.95699	1.65317	4.38051	6.38847	3.94997	2.7404	1.99802	9.42998	2.69609	7.46521	2.8477	11.3989	8.77842	16.157	9.39595	7.86425	2.85911	3.66094	9.11202
TA1-143386	9.96823	24.8863	23.4411	6.13464	5.07271	18.4388	17.52	40.5039	1.26255	0.403006	3.66051	2.58621	1.23954	0.965411	0.643392	0.136258	2.0292	2.59772	4.03526	7.82017	1.84223	2.88981	6.33331	2.55626	3.03567	1.71929	8.40163	0.931907	0.608364	5.21909	0.707764	3.98489	5.89246	8.28324	5.16501	2.38089	2.80797	3.58144	1.01438	11.685	11.0971	4.30998	3.59206	16.585	13.5399	2.38857	3.38904	9.59411	5.75323
TA1-143573	2.5324		6.81386	2.9003	3.19466	2.68107	3.12165	3.9712	3.92084	4.40822	6.32801	2.98363	3.37405	3.56659	3.98928		5.30535	5.53175	2.38228	5.6571	6.82955	5.44813	4.76851	6.84067	1.88902	2.21748	2.2423	1.59395	2.56807	2.18485	2.40381	2.41705	2.61216	2.96777	1.81586	2.43632	2.96815	3.48891	4.52594	3.91505		5.03125	2.47777	3.15625	3.33382	3.2983	3.47573	3.48584	3.74996
TA1-143595	1.31432	2.17257	0.630767	1.03254	0.924275	0.410551	1.7738	1.06082	0.799028	0.408257	0.303911	0.220826	0.3586	0.900694	1.0913	1.04446	0.642279	0.82369	1.13715	0.701645	0.696973	0.692353	0.553819	0.456328	1.08867	1.64522	1.06646	0.989346	0.939196	1.28111	1.02828	1.3049	1.17445	0.693914	0.56025	0.623211	1.07565	0.667724	0.482425	0.385549	1.08835	0.390724	0.182991	0.262619	0.57975	1.08119	0.572307	0.415907	0.198543
TA1-144202	6.15089	6.3713	6.0659	7.20624	5.84774	11.0473	6.08892	8.3035	5.37433	4.53895	8.01203	8.07584	4.44151	7.35344	7.3273	4.35899	13.407	9.04871	9.18315	12.2361	12.796	9.57127	10.4847	11.1325	4.28965	6.29512	3.7124	4.35094	4.23257	4.99404	7.08999	6.18022	5.12249	5.32274	6.32098	5.04578	7.18541	4.43426	6.72327	6.86311	5.22996	6.67811	7.48563	6.0567	5.60279	6.05551	6.12023	6.04884	5.97595
TA1-144433	5.36106	6.05711	6.4447	4.69439	5.44547	5.28899	3.8863	6.39978	6.68804	6.52717	9.56868	6.21239	9.24846	8.51096	6.35906	5.44499	13.3433	9.97805	7.481	11.3677	14.8821	10.912	15.3008	14.55	6.32885	4.26801	5.01511	5.24485	5.90353	3.4498	9.19961	7.42856	4.41039	4.72473	3.4078	5.31162	5.49475	3.61274	9.7971	7.88472	5.32378	8.22243	5.4665	7.28898	5.24833	4.92217	7.57982	8.82346
TA1-144839	7.57221	7.34957	5.08088	5.58641	6.1054	8.78326	4.72995	5.66224	10.9666	10.7963			11.4706	8.24107	7.4436	8.38055	8.80011	8.12342	6.1519	4.00195	15.3041	5.42943	14.0591	8.20944	5.18331	7.24799	4.99074		5.10395	5.54633	5.35813	4.80939	11.0648		12.5404	9.87445	13.7395						15.8906	13.5755			7.71429	9.68146
TA1-145116	0.537959	0.230945	0.264182	0.823992	0.221218	1.36936	0.309934	0.22259	1.0203	0.80676	0.813188	0.850232	1.02692	0.88383	0.75602	0.528282	0.110279	0.275665	0.208444	0.467933	0.321131	0.276083	0.129755	0.269341	0.580761	0.877678	0.792342	0.59886	0.339225	0.310568	0.428614	0.312721	1.52716	1.20919	1.43703	1.0945	0.959042	2.67505	1.33612	0.598172	1.79171	0.425588	1.31814	0.298794	1.71075	0.77023	0.657709	0.984008	1.11596
TA1-145733	0.773386	0.498972	0.578357	0.521641	0.775149	1.07413	0.651336	0.646476	1.10492	1.4292	1.13298	0.903292	1.29251	1.06987	0.939068	0.890077	0.903709	1.10635	0.482867	1.0511	1.19216	1.37901	1.01847	1.43592	0.788584	0.715328	0.819294	0.853675	0.635439	0.562694	1.37451	0.998799	0.71843	1.11753	0.841618	0.75327	0.830358	0.835787	1.13296	1.01567	0.713053	1.14761	0.948886	1.14597	1.02319	0.706789	0.769562	0.915228	1.14094
TA1-147134	1.8349	1.95499	1.23691	1.45578	1.44708	2.15721	0.977794	1.06337	3.63121	4.219	5.84728	5.14214	3.20328	2.10616	2.27686	2.92467	1.74613	1.78013	1.3828	0.798222	3.08346	1.12053	3.12609	2.25516	1.72228	2.57595	1.81585	2.27902	2.11573	1.96586	1.3928	1.31006	4.49488	4.93053	3.81455	3.71433	4.49013	4.16571	2.85994	3.76169	3.57626	4.18086	5.13398	5.19166	4.40085	4.01938	2.66067	3.92445	4.74364
TA1-147145	3.98767	4.4343	5.10367	4.11037	2.88793	3.35611	4.23026	5.90887	1.65203	2.29545	2.21764	1.91128	4.56555	2.7946	2.78307	2.59954	3.66079	2.51943	3.05664	2.56969	2.84102	2.67558	3.40366	2.79574	2.35521	2.42126	3.33993	2.79825	3.18387	2.85628	3.8129	3.90091	1.8311	1.52988	1.84094	2.01811	1.91053	1.63614	2.69933	2.97495	2.88642	1.76699	1.9921	1.75063	1.41228	1.6777	3.46502	3.0008	1.51652
TA1-147842	9.6534		7.81404	5.88564	10.5151	8.10591	8.82757	8.74209	7.40379	11.3083	6.65025	10.23	6.50692	7.35491	5.60604	9.09298	1.53401	3.3929	3.8409	2.82998	2.55751	2.52451	3.08813	2.92462	6.47025	9.82638	3.85867	9.54531	7.21159	10.0631	8.28324	8.16919	6.2993		9.70066	7.05646	6.10384	8.11533	5.49274	5.97757	11.8593		14.8437	9.29319		7.18886	6.81592	10.0809	9.27178
TA1-148521	0.57135	1.29613	0.812119	0.761128	0.593456	0.63916	1.09953	1.17241	0.836135	0.93401	0.812401	0.725508	1.02097	0.819054	1.06542	0.839154	1.13892	0.89265	0.82767	0.54153	0.663398	0.671449	0.919298	0.958471	0.821995	1.20703	1.00472	1.39237	1.16705	1.50944	0.629097	0.943384	1.17471	1.1173	1.21457	1.04421	1.2211	0.79502	0.886602	0.861878	1.23032	1.23708	0.805643	1.02023	0.832464	1.10873	0.836911	0.69187	1.07152
TA1-149667	1.75039	1.3336	1.8029	1.35798	2.03708	1.3539	1.55121	1.66712	0.988428	1.24512	1.05154	1.08865	0.43834	0.870618	2.18353	1.54881	3.76507	3.75534	2.50867	3.51103	3.37669	3.47842	3.29751	3.85918	1.42931	0.846747	1.41091	0.817369	1.15744	3.04168	0.396538	1.34378	0.810958	1.6647	1.91073	1.52601	1.39821	1.72687	1.21659	1.97515	2.54202	1.49479	1.24092	0.906012	1.18115	1.07606	0.947172	1.81635	1.64845
TA1-150418	4.1064	4.31694	5.73872	3.40112	5.39853	4.71921	3.03971	4.85537	5.82631	8.74001	10.7581	6.64451	4.83241	4.86075	4.65365	4.89436	7.3832	8.37804	4.19476	12.1538	7.97062	8.44601	7.236	12.31	4.53871	4.11584	2.68806	3.11911	3.25662	3.5502	3.55211	3.33334	4.15769	6.59321	4.96524	5.35935	5.10159	6.02826	6.56681	6.98705	8.12899	10.3969	7.8524	7.84271	8.59386	6.19279	3.8554	4.3765	7.63074
TA1-151318	0.453669	0.730905	0.543013	0.485277	0.386436	0.351709	0.421606	0.596933	0.36448	0.34427	0.453231	0.379735	0.755339	0.615972	0.589392	0.410092	0.960097	0.700411	0.587701	0.412236	0.425782	0.702328	0.454929	0.538416	0.553758	0.584098	0.471022	0.62654	0.512513	0.528922	0.472573	0.771616	0.435544	0.287006	0.262133	0.382314	0.396569	0.261884	0.423055	0.348702	0.587316	0.302623	0.19456	0.251324	0.206669	0.420081	0.479354	0.341436	0.225733
TA1-152029	0.243855	0.238739	0.233974	0.333193	0.194217	0.2513	0.287201	0.317833	0.296692	0.268738	0.198711	0.311077	0.224237	0.213795	0.227602	0.253215	0.155272	0.160394	0.243153	0.153382	0.143563	0.155732	0.120648	0.128624	0.268911	0.343583	0.253133	0.365159	0.300346	0.340418	0.208839	0.298006	0.275306	0.298815	0.272548	0.277429	0.300948	0.397756	0.155502	0.163146	0.266067	0.176102	0.229952	0.246371	0.355974	0.275768	0.224524	0.249225	0.254458
TA1-152632	0.807763	0.967705	1.07492	0.829452	0.926707	0.902322	0.901644	0.494662	0.790888	0.867314	0.762961	1.32852	0.88768	0.703708	0.896575	1.01771	0.49791	0.758571	0.946484	0.361405	0.718944	0.722035	0.859586	0.595244	0.79198	0.551096	0.903775	0.586502	0.934009	0.916301	0.609422	0.752481	1.34303	1.41416	1.40851	1.03844	0.961979	1.04157	0.630293	1.13036	0.682206	0.789152	0.912996	0.791414	0.59219	0.880651	0.928453	0.805632	1.10741
TA1-153705	1.45996	1.3254	1.94699	1.36988	1.57869	1.39872	1.3103	1.49457	2.03967		2.56966	1.59927	1.97287	1.92557	1.64465	2.07332	2.70033	2.86514	2.39028	3.61247	2.92573	2.73754	2.72294	3.81534	1.12739	1.2681	0.961961	0.896453	0.953213	0.909953	1.35826	1.39694	1.54536	1.66469	1.6615	1.4901	1.14092	1.48249	2.21572	1.79565	1.64007		2.13971	2.58977	2.0268	1.69193	1.78664	2.50791	2.05746
TA1-153745	17.0594	16.4377	16.8307	15.3332	22.1766	17.3093	15.4362	20.6369	15.7457	13.7889			4.64928	14.1454	17.295	16.1051	15.6341	19.3909	17.3896	25.7796	24.3982	20.6367	21.8463		15.7674	16.0989	9.17578	10.4433	12.8469	10.5416	20.5729	10.9031	11.1394		12.9343	14.9761							16.5416	17.496			15.5189	19.5074
TA1-153822	1.8349	1.21751	1.1441	1.25426	1.12314	1.73301	1.39348	0.97925	1.58094	2.08578	2.04007	2.4233	2.40519	1.85146	1.42849	1.89005	1.43721	1.21429	1.60659	0.887581	1.51873	0.857738	1.99389	1.29754	1.39953	1.00918	1.18024	1.4324	1.573	1.12047	1.1754	1.09926	1.85157	1.87853	2.27993	2.19128	1.81383	2.55738	1.80533	2.2696	1.34611	1.78455	2.37466	2.75134	1.96955	2.14301	2.33584	2.6541	2.29229
TA1-153907	3.19013		2.57063	4.00294	2.36474	2.89324	3.56803	5.69955	2.83424		2.19186	3.17788	2.73781	2.09032	2.35329	2.78987	2.55225	1.70471	3.35019	2.17992	2.63955	2.11854	2.40164	2.90138	2.04533	3.88663	2.48038	3.3938	3.05618	3.8269	2.65629	3.0208		2.18087	2.83421	2.70773			1.86897	2.32232		2.4522	2.60206	2.54531	3.28439		2.5135	2.4345	2.64958
TA1-156023	0.483452	0.341581	0.328386	0.319313	0.37735	0.432669	0.361794	0.206771	0.538137	0.744652	0.601097	0.656645	0.329282	0.562631	0.47376	0.69071	0.272225	0.318554	0.380886	0.15396	0.219727	0.210006	0.330556	0.249323	0.430674	0.407583	0.435749	0.373791	0.506912	0.37762	0.200674	0.290755	0.757773	0.714588	0.859951	0.739018	0.655567	1.00644	0.512365	0.630127	0.386827	0.590316	0.819035	1.00252	0.683297	0.521879	0.557765	0.594323	0.815518
TA1-157863	3.78565	3.15456	2.11339	2.11664	2.89357	3.15688	1.59237	3.83934	2.71546	5.34815	7.53415	3.7189	4.2149	2.6959	2.05299	2.51809	2.94591	3.04955	3.87442	2.30663	5.06904	3.66199	4.4717	3.64127	1.14588	1.53855	1.49039	1.22818	1.81674	1.57251	1.46363	1.56999	4.74565	5.23697	3.36827	3.19546	2.68542	5.28992	3.46461	2.68414	3.70441	7.69591	7.15176	3.88737	4.5726	6.09214	3.22028	4.00357	4.19667
TA1-158262	0.955993	1.56477	1.32636	1.54902	0.591801	1.01335	1.52832	2.92329	0.8655	0.796422	0.547746	0.89711	0.775152	1.05497	1.32743	0.625708	1.22872	1.36683	1.16102	1.14328	1.47186	1.68987	1.16566	0.811221	1.17874	1.93973	1.25767	1.70093	0.702842	2.01714	1.33923	1.89032	0.632596	0.471307	0.380739	0.799658	0.985791	0.696458	0.538248	0.46196	0.907492	0.4054	0.32905	0.446138	0.555408	1.31153	0.53928	0.636294	0.602339
TA1-158652	0.921737	1.08211	0.802707	0.701366	0.54088	0.778586	0.951527	0.759404	0.998798	0.630032	0.819009	1.00103	1.55748	1.16115	1.35791	1.47782	0.750466	0.605592	0.516689	0.785205	0.438761	0.72124	0.698678	0.654192	1.19962	1.39087	1.46485	1.15658	1.40551	1.45387	1.90609	1.2109	1.33593	0.960249	0.921642	0.801617	0.639083	1.11149	1.77246	0.733628	1.79177	1.07603	1.17624	1.07727	0.759041	0.93764	1.06066	0.913174	1.08488
TA1-158916	0.57135	0.260915	0.310483	0.304813	0.422299	0.415659	0.20902	0.192403	0.203122	0.332451	0.900656	0.742655	0.190203	0.402515	0.213242	0.353048	0.125853	0.130107	0.119798	0.255908	0.142171	0.235829	0.0796565	0.129869	0.328549	0.309016	0.188198	0.225986	0.302902	0.295583	0.103201	0.476838	0.307464	0.580752	0.239869	0.311892	0.196165	0.348805	0.390351	0.382252	0.495431	1.18792	0.455609	0.711491	0.277244	0.31852	0.252882	0.233625	0.31479
TA1-161036	0.777071	3.33157	2.98892	2.63659	0.295757	0.826873	2.7918	6.71655	1.24922	1.20175	0.666001	0.336006	1.47841	1.02622	2.92834	0.97189	8.73327	3.41919	1.36761	1.68727	2.00692	2.02871	1.98735	1.7343	2.02526	2.80005	2.94125	3.25113	2.75057	3.3439	2.27462	3.16578	2.53887	0.368824	0.569844	1.59203	3.6174	0.74147	1.53209	0.651317	3.7825	1.15229	0.0528716	0.0196209	0.430681	2.31384	1.17318	0.325874	0.99889
TA1-161142	0.588648	0.656542	0.292452	0.525313	0.463243	0.785607	1.13295	0.355387	2.29753	4.29676	5.44506	2.62852	1.21546	1.51696	0.78074	1.288	0.140412	0.271008	0.109944	0.575369	0.229786	0.399829	0.204249	0.210763	0.625665	0.746054	1.16644	0.995956	1.47039	1.1914	0.738128	1.30093	1.7675	2.50448	1.91705	1.59069	0.708119	0.975309	1.95164	1.69428	1.23189	3.94258	4.02404	6.83437	1.9689	3.30428	2.71114	2.16486	3.3246
TA1-161611	19.2471		7.36775	16.4562	23.0546	23.3055	13.2249	10.0566	23.2519	24.8235					11.0531	23.7069	20.5577	20.6347	7.39067	16.0041	22.1269	19.7024	29.1714		16.2664	10.6946	17.5216	15.4694	13.7562	9.68555	14.2524	15.2698	15.5357			23.6116							17.5356	9.97933			20.3667	32.1772
TA1-162137	0.705767	0.81955	1.45319	0.523062	0.68218	0.519309	1.0269	1.00612	0.429584	0.445141	0.442447	0.37724	0.622638	0.439964	0.659114	0.707543	0.66661	0.501407	0.536992	0.63758	0.357103	0.544898	0.462179	0.414736	0.51654	0.694104	0.733224	0.927428	0.734048	0.882612	0.702955	0.708639	0.624284	0.576349	0.595116	0.644075	0.689131	0.650609	0.573842	0.475381	0.617225	0.407225	0.505506	0.412284	0.298989	0.424123	0.625876	0.503948	0.504188
TA1-162298	0.614576	0.915286	0.187695	0.523516	0.511632	0.594994	0.331351	0.156515	0.257797	0.638849	0.298183	0.977664	0.0922482	0.446402	0.17923	0.416143	0.201055	0.207608	0.437073	0.231314	0.364263	0.218912	0.42266	0.450316	0.27287	0.733357	0.526121	0.831419	0.611959	0.683224	0.18314	1.01858	0.67542	0.808846	0.705143	0.500724	0.88004	0.665715	0.356662	0.380567	0.43042	0.505278	0.520903	0.509711	0.629307	0.494866	0.487492	0.322408	0.545353
TA1-162856	0.114701	0.400055	0.145655	0.326388	0.139612	0.118473	0.280067	0.497375	0.219998	0.133572	0.119876	0.22527	0.205479	0.209608	0.395963	0.271919	0.214913	0.180912	0.262925	0.0856971	0.107329	0.170571	0.0821699	0.134133	0.332345	0.46212	0.383764	0.634327	0.329536	0.67633	0.29969	0.562735	0.346534	0.160483	0.23434	0.221987	0.572327	0.21646	0.0852532	0.14707	0.626901	0.134102	0.0388514	0.0430189	0.137327	0.306207	0.191475	0.113588	0.13767
TA1-162977	1.569	2.01389	1.60478	0.628389	2.21333	1.83157	1.87544	1.55212	2.60264	2.2599	1.50313	4.62439	2.27465	2.57352	2.34601	2.08655	1.58448	1.62946	1.80294	1.83859	3.84093	1.34137	1.9378	1.47776	2.58648	2.69892	1.48248	2.1254	2.03601	2.91953	3.20471	2.07095		4.80869		2.81193	4.05518	3.18572	1.39348	2.39254	1.24371	5.04366		1.34886	2.21703	4.20637	3.84494	1.91399	2.76025
TA1-164573	0.447459	0.722174	0.530404	0.887055	0.819893	1.03647	0.529437	0.40789	0.490182	0.681272	0.587176	0.737263	0.73491	0.727967	0.368961	1.35034	1.36653	0.841216	1.43504	0.751413	1.44871	1.32246	1.99132	1.75186	0.495016	0.259376	0.637161	0.42775	0.488313	0.393126	0.523786	0.697482	0.654333	0.935288	0.566435	0.78172	0.624083	0.977183	0.630615	0.825745	0.455488	1.08763	0.799742	0.945494	0.707895	0.558323	1.22538	0.778017	1.00437
TA1-165027	0.219934	0.376984	0.325364	0.401914	0.165499	0.388733	0.30379	0.575044	0.336074	0.343887	0.12979	0.373555	0.409357	0.218172	0.383943	0.439769	0.403156	0.289452	0.350664	0.142712	0.191292	0.203079	0.179387	0.288328	0.451849	0.479654	0.985345	0.826406	0.648797	0.823065	0.385789	0.443857	0.590294	0.395719	0.378115	0.370022	0.527044	0.411176	0.180223	0.246605	0.657071	0.264096	0.347239	0.206032	0.270998	0.586684	0.270368	0.253384	0.378586
TA1-165734	3.45242	5.05467	2.34154	4.73114	4.66132	2.95379	1.99052	1.66887	1.18234	1.27092	0.900477	1.13069	0.721472	1.41381	1.09965	2.03754	1.7643	3.85939	4.00078	1.9949	4.10529	3.75781	4.48751	2.52916	3.24795	1.85212	1.62082	1.95363	1.98595	2.00559	2.84872	3.35613	1.68221	1.58329	1.62146	1.72383	1.84684	2.16174	1.45867	2.01192	1.5946	0.893615	1.00692	1.92104	1.26327	0.986276	1.5423	2.55915	0.857632
TA1-166421	21.2002	18.0159	27.6645	19.0722	27.7651	22.9588	21.9303	32.2464	30.8914	27.494	39.5836	24.4133	32.5093	27.3558	22.9148	18.9305	32.7393	33.0826	16.8192	49.3826	46.6107	42.72	40.239	51.091	20.3867	18.2589	15.3391	13.0739	15.9915	15.6678	25.3885	24.0471	19.6518	18.0609	17.3312	17.7197	19.3011	12.9763	24.705	16.8985	28.6629	32.7841	23.811	27.0076	18.0364	15.9355	22.2755	22.4003	23.8059
TA1-166756	0.957216	0.844337	0.279759	0.874632	0.627744	0.600418	0.554915	0.308097	0.589252	2.4399	1.49866		0.919194	1.08686	0.347039	1.06142	0.386214	0.780108	0.632093	0.283162	0.253355	0.336046	0.483972	0.427442	0.436626	0.477308	1.01823	0.964927	2.01224	0.768789	0.378864	0.332748	1.58098	1.81934	2.51169	1.45992	1.22212	1.63582	1.3008	1.53739	0.85533	1.90079	2.30585	1.68199	2.35791	1.54158	1.24892	0.551819	2.77325
TA1-167396	0.286543	0.372334	0.0963291	0.344765	0.192271	0.334071	0.252779	0.445198	0.45844	0.467375	0.510037	0.672474	0.689986	0.436903	0.330932	0.253213	0.212167	0.226722	0.205506	0.204807	0.255327	0.184448	0.206635	0.216761	0.42718	0.465651	0.654922	0.527137	0.582652	0.524587	0.417959	0.33681	0.176886	0.363233	0.577293	0.496207	0.674598	0.321216	0.20207	0.267545	0.489908	0.314426	0.366071	0.34495	0.246363	0.541054	0.48088	0.468375	0.348271
TA1-167854	17.0594		15.4836	20.2695	31.625		19.6587						28.4818	36.053	24.8672		24.1385	29.778		49.5932	28.6646		35.0427		22.0866	20.2447	18.5088	20.788	21.0442	16.8044		31.1817							51.0192	47.5705					37.6586	35.776		53.1535
TA1-168071	0.582472	0.590099	0.572727	0.516277	0.675207	0.742416	0.579658	0.44834	1.36982	1.82855	1.66221	1.24052	0.25542	0.878432	0.829074	1.04056	0.780669	0.847357	0.602145	1.14879	0.943211	1.15133	0.707526	1.0783	0.824354	0.662956	0.446111	0.63448	0.549767	0.468105	0.527254	0.599213	1.14922	1.2111	0.92862	1.09184	0.979299	0.852551	0.989877	0.783214	0.919141	1.85339	1.47052	1.43956	1.35798	1.034	0.704237	0.992189	1.41985
TA1-168242	0.646646	0.568727	0.316912	0.506395	0.275119	0.314204	0.449112	0.58252	0.306048	0.311631	0.316846	0.415252	0.448464	0.220487	0.366447	0.411444	0.461215	0.407593	0.60748	0.20992	0.478055	0.302433	0.389355	0.327344	0.574229	0.556608	0.578323	0.65643	0.546823	0.55393	0.459663	0.670085	0.543357	0.355293	0.333687	0.445727	0.389209	0.482412	0.245621	0.270009	0.696954	0.23821	0.262379	0.323077	0.276116	0.578005	0.354625	0.320084	0.328565
TA1-168614	1.27786	1.26056	1.26236	1.21486	0.774408	0.749045	0.963784	1.41328	1.35266	1.65461	0.938511	1.11357	1.28173	0.92757	0.920025	0.95621	1.1817	0.837765	1.24958	1.39206	1.09971	1.08284	1.06441	1.15269	0.917524	1.1431	1.1603	1.09759	1.79377	2.17578	0.819357	1.72676	1.13814	1.53545	1.71009	1.22474	1.34148	1.2335	0.80492	0.668888	1.25712	1.03516	1.5929	1.17083	1.00816	1.78712	1.63956	0.974582	1.30459
TA1-168701	0.431305	0.432202	0.543324	0.362143	0.473295	0.513998	0.357415	0.526519	0.59668	0.794261	0.868289	0.48701	0.562528	0.627285	0.520314	0.649502	1.00478	0.613488	0.735784	1.51329	1.0931	0.956155	0.960235	1.45485	0.253733	0.263257	0.253984	0.258125	0.299072	0.335697	0.290166	0.355417	0.610744	0.668988	0.555968	0.506886	0.406577	0.551439	0.901573	0.885702	0.657428	1.04873	0.634619	0.65421	0.751753	0.722417	0.646233	0.465464	0.550731
TA1-169426	0.657739	0.807127	0.515481	0.764131	1.00303	0.532659	0.677625	0.427976	0.704907	1.0557	0.859076	1.18689	0.79955	0.708789	0.434261	1.07394	0.307567	0.341636	0.852281	0.295664	0.533566	0.551595	0.67188	0.412687	0.639535	0.663346	0.840145	0.602229	0.958226	1.29302	0.995132	1.23983	1.17426	1.62805	1.17849	1.8988	0.791994	1.279	0.936399	1.08837	1.00301	0.883584	1.30859	1.2096	0.94169	1.08043	1.27696	1.76814	1.04152
TA1-170123	0.411406	0.38474	0.437407	0.413319	0.567871	0.440837	0.392586	0.464519	0.528351	0.499667	0.766354	0.851359	0.422116	0.448262	0.523241	0.366481	0.401512	0.424624	0.371243	0.278095	0.667109	0.473022	0.440724	0.580671	0.395568	0.377563	0.379569	0.337603	0.600006	0.663913	0.31978	0.380811	0.662461	0.821936	0.84859	0.439147	0.701163	0.44366	0.508356	0.622113	0.562249	0.882432	0.947152	0.604509	0.313811	0.704941	0.338349	0.546178	0.699597
TA1-170321	1.70206	1.5042	1.51859	1.05762	1.69132	1.65212	1.15714	1.48585	0.896241	0.740284	1.36042	0.777922	0.994784	0.891901	1.07277	1.17272	3.08992	2.2193	1.15051	1.3955	3.37299	2.32586	3.66611	4.10842	0.648125	0.813693	0.42942	0.451887	0.598962	0.482709	1.2906	0.909583	0.643973	1.11514	0.746076	0.7281	0.604539	0.802021	1.13008	0.762712	0.703076	0.916246	0.916099	1.14248	0.934048	0.624483	0.695827	1.22576	0.84178
TA1-170398	0.0229015	0.329742	0.0427743	0.428118			0.410837	0.658715	0.318721	0.075415	0.0335524	0.0865322	0.242515	0.187374	0.427309	0.279837	0.266437	0.142276	0.259769	0.0638477	0.146274	0.0737767	0.0379935	0.0489046	0.418198	0.887365	0.548891	0.913476	0.522529	1.089	0.312939	0.503608	0.500758	0.133662	0.314515	0.377399	0.614284	0.223172		0.11509	0.608721	0.121397			0.184558	0.745926	0.209165	0.0845871	0.121427
TA1-170406	0.235047	0.345584	0.242928	0.35767	0.20938	0.255161	0.327228	0.388072	0.184329	0.254027	0.190066	0.294765	0.239321	0.125236	0.195192	0.224414	0.241229	0.136676	0.316461	0.108782	0.215345	0.19399	0.225396	0.181429	0.279726	0.216617	0.286504	0.305057	0.223236	0.343951	0.312941	0.281729	0.265934	0.285497	0.195834	0.200584	0.376572	0.214061	0.128739	0.1189	0.228725	0.185966	0.182337	0.165626	0.200617	0.23139	0.174596	0.216842	0.207813
TA1-170561	0.978002	0.862651	0.859256	0.675109	1.0123	0.779073	0.806412	0.906146	0.701708	1.12955	1.03285	1.14487	0.919538	1.05956	0.443944	0.775373	0.258198	0.329067	0.697454	0.43537	0.616617	0.417548	0.263596	0.314549	0.483522	0.87168	0.600657	1.07026	0.982686	0.938968	0.576358	0.910386	0.617525	1.07462	0.55772	1.18552	0.38352	0.756239	0.544567	0.226262	1.05074	0.835547	0.647429	2.11513	0.362916	1.13814	1.01834	0.824782	1.2259
TA1-170651	0.277766	0.32889	0.584134	0.275654	0.243212	0.25351	0.434996	0.428417	0.221369	0.273963	0.176106	0.174178	0.263879	0.224361	0.381925	0.427115	0.245303	0.255274	0.273921	0.208786	0.144415	0.146774	0.178142	0.121098	0.236606	0.41862	0.399312	0.454252	0.407852	0.485374	0.293567	0.406839	0.299455	0.284382	0.290459	0.274923	0.344368	0.307919	0.22274	0.22254	0.31475	0.205027	0.23279	0.195916	0.114601	0.195889	0.2651	0.282759	0.21587
TA1-170718	0.545383	0.461513	0.32863	0.442377	0.345004	0.474743	0.334129	0.280528	0.619124	0.958452	0.992595	0.902383	0.906892	0.568656	0.367462	0.630849	0.365582	0.324267	0.414411	0.147566	0.222067	0.27145	0.322983	0.313198	0.482781	0.397384	0.836206	0.410106	0.736174	0.377152	0.282848	0.507177	1.00315	1.03502	0.852683	0.789561	0.609063	1.04766	0.485748	0.799592	0.737516	0.791952	1.30264	0.90604	1.15885	0.93938	0.573581	0.670228	1.01638
TA1-170884	0.252655	0.270296	0.175133	0.439302	0.228983	0.269332	0.461001	0.500092	0.35985	0.381746	0.237017	0.326988	0.347253	0.360227	0.268659	0.381382	0.320233	0.238308	0.326651	0.260286	0.268451	0.279716	0.246458	0.232915	0.34183	0.397732	0.498923	0.540462	0.441817	0.613489	0.503496	0.569055	0.446826	0.354963	0.304121	0.376484	0.428764	0.454652	0.215138	0.321781	0.382932	0.358576	0.30547	0.262532	0.475492	0.467293	0.322653	0.288162	0.326776
TA1-171099	0.899701	1.7634	0.952138	0.492753	0.694552	0.50508	0.591044	0.979075	0.886305	2.53191	3.26943	1.80564	3.41042	1.03638	0.395592	1.07344	0.725352	0.545836	0.95045	1.26703	0.288172	1.09352	0.643851	0.758807	0.903923	1.35005	1.27403	0.917027	1.41263	1.18048	1.43427	1.66324	1.265	1.67439	0.595372	2.78182	3.23535	2.14899	1.54755	1.97995	2.33681	1.77424	0.932034	3.27069	2.19366		3.19843	2.28683
TA1-171415	0.605936	0.733598	0.531922	0.555008	0.773286	0.765728	0.583258	0.276912	0.7412	0.757374	0.65576	1.16523	0.292219	0.603887	0.616659	0.951049	0.406402	0.751393	0.29105	0.393915	0.368697	0.344362	0.423163	0.496095	0.896373	0.69761	1.29849	0.856564	0.855167	0.417027	0.833629	0.364477	0.781874	0.777142	0.901063	0.851158	0.678022	1.0484	0.517892	0.418582	0.720132	1.06676	0.915974	0.833155	0.668749	0.497011	0.49534	0.715188	1.13935
TA1-171561	1.17321	0.976802	0.720451	1.02152	0.771149	1.14774	1.21442	0.759498	1.16804	1.41242	1.33063	1.73399	1.24742	1.123	0.747795	1.04399	0.95625	0.497082	1.12002	0.61756	0.937973	0.701264	0.905997	0.797455	0.830708	0.948176	0.891386	0.839894	1.15024	0.902115	0.710131	0.685325	1.30515	1.75694	1.89153	1.46136	1.34221	1.79028	1.00808	1.17351	1.34112	1.55412	1.73323	1.46265	1.80594	2.0594	1.41658	1.23968	1.42181
TA1-172784	0.0939687	0.188745	0.127878	0.15286	0.0601799	0.0868812	0.268534	0.292377	0.236371	0.215541	0.133298	0.129699	0.155681	0.152818	0.327763	0.249117	0.146572	0.13429	0.13183	0.0696845	0.0787523	0.0774028	0.0633837	0.0744153	0.267012	0.432056	0.385143	0.530658	0.361439	0.617408	0.209744	0.287266	0.395413	0.204562	0.343169	0.284926	0.565257	0.251902	0.118066	0.112611	0.499233	0.204829	0.174423	0.146885	0.149328	0.35846	0.151138	0.0968963	0.191163
TA1-173393	1.50844	0.711994	0.746315	0.862473	0.957935	1.18715	0.517079	0.318329	0.486241	0.826684	0.49014	0.944684	0.752141	1.10093	0.387631	0.898238	0.949601	0.924812	0.606926	0.326382	0.512364	0.746009	0.600514	1.0409	0.791877	0.612078	1.3656	1.17058	1.27372	0.324897	1.25238	0.74653	0.693934	0.718364	1.63717	0.835998	0.622833	1.052	0.555489	1.0561	0.598718	0.62725	0.78287	0.699474	1.77024	0.633925	0.780893	0.779189	0.900783
TA1-173733	0.984113	1.02516	0.832617	0.933104	1.00029	1.12982	1.09978	1.38903	0.989225	1.38934	1.71736	0.910038	1.22917	1.10879	0.776732	0.827261	5.53217	3.06296	2.36614	4.91596	5.90101	3.44013	3.21501	5.13997	0.587548	0.575293	0.572803	0.61767	0.962742	0.531722	0.756127	0.522761	0.922544	0.849928	0.873235	0.841518	0.956247	0.864504	1.38605	0.873008	1.009	1.33698	1.06893	1.08326	1.15467	0.955487	0.940351	0.655306	1.01615
TA1-173901	1.33861	1.89616	0.769607	1.14537	1.27883	1.44979	1.29013	0.368383	1.05738	1.10358	1.42397	1.01284	1.10311	1.23054	1.01364	0.933122	0.380012	0.668016	0.756896	0.479752	0.408952	0.31451	0.652414	0.397361	1.59151	0.844408	0.992957	1.11194	0.92038	0.710048	0.414327	1.35157	1.01122	1.35973	1.21204	1.08626	1.26455	1.51287	1.66183	1.15231	0.611246	1.45486	1.51751	1.63628	1.31781	0.592442	2.0326	0.946941	0.982652
TA1-174035	1.16956	1.18253	1.49108	0.725418	2.02592	1.17528	1.22574	0.746747	0.843983	1.30973	0.692425	0.637671	0.488054	0.813579	0.710832	0.793781	2.26556	3.03028	4.04018	4.98818	7.77763	6.2583	6.51003	5.45064	1.11582	1.01357	1.48228	0.941196	1.12278	1.18028	1.57964	1.02394		0.81276	0.939027	0.857647	0.743081	0.766698	0.823462	0.809472	0.878956	1.32123	2.06221	1.41275	2.08017	0.927145	0.888673	1.43556	1.05814
TA1-174490	4.21321	3.83928	2.71031	4.05849	3.84811	5.00448	3.61838	3.09037	6.39727	7.82623	9.03483		8.61259	6.50961	3.84963	6.51126	3.531	4.50293	5.15869	3.54235	4.53988	4.49779	5.94298	4.60494	3.95632	3.0003	7.04778	4.46936	5.38937	2.47567	5.02975	5.38327	4.80587	4.70122	5.12433	7.07226	5.15466	8.08015	6.46909	7.53895	4.84793	9.07762	8.11589	5.81804	10.1166	7.72597	10.0936	9.86085	9.73247
TA1-174854	3.023	3.90643	3.60686	3.36462	3.58939	3.99362	3.25503	3.57545	4.24299	5.66346		5.55156	5.63329	5.20031	4.70424	5.20229	4.60951	5.50277	3.75888	5.08273	5.52772	6.4336	5.19423	5.65585	3.36682	2.92675	3.13224	3.21567	2.84177	2.41727	4.57574	4.20901	4.09283		4.21518	5.3778			4.40948	4.91757			4.35193	5.96266	4.226	3.09487	4.22778	4.6621
TA1-175193	11.7137	8.76933	9.28872	7.75536	8.91213	11.7527	11.2625	11.7726	14.7052	15.8574	24.0845		12.4902	10.2597	6.50993	10.6122	15.6107	10.5509	9.64728	13.0053	18.0871	12.7304	13.9403	15.3255	7.28159	8.1506	6.41473	8.38257	7.59791	7.82384	11.4612	8.74108	10.1771	12.258	11.1305	13.8339	10.7563	10.3474	15.6342	14.1956	13.6153	20.0737	19.0818	19.7653	14.6847	14.422	13.6896	12.2278	15.9122
TA1-175437	3.48815	4.6998	3.4285	4.0345	3.75427	4.58889	3.81484	4.38785	4.99212	5.73705	5.13741	4.26983	7.97049	6.86103	4.73162	5.69736	3.80394	6.39101	4.06327	5.6939	6.54812	7.18354	5.73783	4.32892	4.23604	3.62223	3.90383	3.7467	3.66853	2.96041	5.94255	4.9081	4.72963	3.97989	4.8254	5.66335	4.90014	4.42515	3.52305	2.15246	3.73524	5.24392	4.76156	7.11535	2.24832	1.91934	6.99616	6.35498	6.43889
TA1-175625	0.276511	0.278429	0.10247	0.202956	0.162942	0.334262	0.115852	0.357336	0.475025	0.411962	0.461561	0.471291	0.411909	0.413571	0.356486	0.229374	0.232626	0.18384	0.156499	0.147603	0.213544	0.165047	0.166162	0.178752	0.410993	0.38323	0.610015	0.477498	0.497969	0.393123	0.341856	0.299209	0.244366	0.392395	0.579832	0.435291	0.713279	0.324577	0.141877	0.190619	0.358242	0.331046	0.335295	0.341438	0.263048	0.405784	0.265551	0.404402	0.395529
TA1-176349	0.690997	0.899603	0.392852	0.717657	0.597273	0.878104	0.632529	0.866649	1.09105	1.16947	1.31886	1.5443	1.51029	1.02069	0.875736	0.749434	0.7969	0.637461	0.676237	0.565513	0.570305	0.491239	0.48918	0.615055	1.07263	1.07888	1.46848	1.27972	1.4316	1.09306	0.852254	0.961798	0.562744	0.966964	1.39022	1.35564	1.64612	0.921479	0.501829	0.755277	1.35589	1.06751	1.052	1.10038	0.873765	1.214	1.12033	1.27723	1.15969
TA1-176822	1.82283	2.03108	1.32203	2.0461	1.39527	1.61408	2.49962	3.27192	2.30123	2.21531	2.69586	3.06963	2.61749	3.68527	2.20342	2.66133	2.47679	1.79824	1.29662	1.39862	1.61163	1.9043	1.29682	1.3968	2.0099	2.88515	2.29145	2.55445	2.44411	3.04909	2.26196	3.35615	3.02985	2.36828	2.18633	2.48459	2.87113	2.14309	1.99843	3.3648	4.00273	2.68563	2.71707	2.77325	1.98266	3.10909	2.27505	2.03254	2.45382
TA1-177447	1.19635	0.836795	0.868678	0.847035	0.531016	0.618589	1.08618	0.758684	0.979245	4.41043	2.62728	3.1336	2.78519	1.24417	1.61319	1.76771	1.15722	1.74474	1.06018	0.889832	1.72296	2.20333	1.77364	2.16014	1.49297	0.698257	1.77216	0.685763	1.56815	1.45304	1.61765	0.521088	3.02846	3.24582	5.03453	4.5517	1.56461	4.58938	3.12743	2.37248	2.7803	2.89626	1.66714	7.38067	1.58599	1.40294	3.57871	5.43758	3.73349
TA1-178116	1.6537	1.68541	1.05751	1.50465	1.84177	1.84137	2.24399	0.996285	2.7174	2.76081	2.967	3.53271	3.96149	2.76152	2.24849	1.53129	0.733193	1.70847	1.44083	0.381871	0.573689	1.29366	1.90891	1.05521	1.62266	1.11884	1.65833	0.956252	1.49464	1.30262	0.793957	1.12646	3.20264	4.48186	3.56861	2.62094	2.73429	2.78843	2.35697	3.24309	2.30615	4.69375	4.6526	3.57623	3.02611	3.19663	2.61503	2.69974	4.03352
TA1-178216	1.43571	1.2966	1.82163	1.09039	1.2231	1.71281	2.06119	1.66479	2.04798	2.4794	2.84062	1.6216	1.53738	1.61233	1.34778	1.56981	2.30516	1.79495	1.11069	2.0014	2.7146	2.27506	1.87815	2.62966	0.998196	1.06628	1.00627	0.936425	0.943909	1.11525	0.98989	1.01011	1.5026	2.01471	1.74652	1.78116	1.56637	1.51945	2.39725	1.97603	2.04166	3.09388	2.36268	2.437	2.00234	1.82564	1.84881	1.47771	2.10242
TA1-178666	0.514437	0.362863	0.25895	0.376673	0.21112	0.208665	0.366367	0.249339	0.512136	2.38217	1.22809	1.74396	1.53671	0.615573	0.764566	0.959397	0.278077	0.481492	0.426783	0.215331	0.402268	0.787249	0.48052	0.567052	0.684835	0.355119	0.938585	0.346168	0.903292	0.86588	0.605901	0.211199	1.71872	1.96132	2.67562	2.54465	0.740676	2.09234	1.27773	1.11459	1.38588	1.33591	1.04043	3.88202	0.834357	0.89016	1.56338	2.48846	2.24776
TA1-178788	0.448701	0.346319	0.439418	0.358764	0.20684	0.211013	0.231304	0.204252	0.179067	0.201448	0.17441	0.323546	0.170384	0.162154	0.338406	0.235275	0.199516	0.165574	0.206768	0.238935	0.171935	0.198499	0.149566	0.256374	0.222951	0.174466	0.180601	0.262214	0.260113	0.391039	0.192578	0.240571	0.252643	0.276366	0.224832	0.315463	0.171571	0.215555	0.204412	0.171138	0.172999	0.159598	0.281675	0.153594	0.142649	0.217195	0.171518	0.127075	0.19899
TA1-179171	1.10009	1.3064	0.364361	1.25516	1.6519	1.03712	0.436736	0.368326	0.728839	1.25605	0.750584	1.45842	1.18668	1.11288	0.58095	0.743437	1.39228	1.57542	2.26142	1.32064	2.0939	1.57161	3.38739	1.34005	1.26211	1.12907	1.69011	0.630986	1.64806	0.864626	1.32988	1.82676	1.0057	1.61352	2.36508	2.49788	1.61146	2.27477	1.06678	1.5014	0.840332	1.21246	0.769729	0.972066	0.890616	1.42221	1.79461	1.5206	1.19972
TA1-179314	0.274002	0.328718	0.246008	0.389454	0.20855	0.322168	0.412373	0.370095	0.34038	0.436474	0.211511	0.412403	0.341934	0.201492	0.295679	0.28934	0.203127	0.209901	0.289135	0.0924971	0.133795	0.16682	0.181863	0.163132	0.302805	0.422648	0.415462	0.389224	0.37384	0.527303	0.191605	0.314186	0.410708	0.37334	0.477756	0.328657	0.480661	0.647695	0.185559	0.267524	0.49861	0.29617	0.367993	0.320048	0.501975	0.619608	0.241786	0.235235	0.351085
TA1-179589	0.716841	1.00231	1.20682	0.893413	0.680736	0.553171	0.961761	1.2176	0.998755	0.838343	1.10056	0.73808	0.823897	0.741882	1.0832	0.817826	1.19592	1.26854	0.782451	1.16913	0.925079	0.980304	0.973214	1.8021	0.981455	1.1316	0.798113	0.932684	1.0096	1.07059	0.814312	1.10163	0.774173	1.00263	0.653259	0.900093	1.28116	0.675001	0.946881	0.764379	0.964908	1.17679	0.916553	0.686766	0.778443	1.02635	0.372159	0.580876	1.07328
TA1-180711	3.30941	3.87837	3.48592	3.2194	3.69377	3.58783	3.59284	3.32235	4.21333	4.60546	5.09253	6.36494	2.73432	3.77515	2.74826	3.65198	0.970146	1.57305	0.975148	1.37794	1.29758	2.28664	1.2991	1.37871	2.83261	2.69111	2.6703	2.70322	2.94861	2.34771	3.38514	3.60693	4.31966	4.34696	3.03895	3.50892	2.59653	3.08927	3.47675	4.58197	3.65821	5.01724	4.09001	4.40224	3.4156	3.58578	3.65334	3.45402	4.64462
TA1-181700	0.295315	0.312024	0.522185	0.272382	0.287347	0.429236	0.356537	0.377543	0.34458	0.622307	0.5688	0.51864	0.301769	0.269033	0.283155	0.367702	0.641703	0.563272	0.219755	0.321645	0.505583	0.573906	0.306654	0.485505	0.217931	0.250161	0.26433	0.282491	0.318081	0.258346	0.243704	0.256932	0.378814	0.414905	0.392106	0.36373	0.422532	0.372987	0.433589	0.318325	0.516049	0.50863	0.415858	0.50509	0.40315	0.454971	0.237882	0.185716	0.423783
TA1-181938	1.04885	2.23419	0.462462	0.71887	1.75479	0.674658	0.598701	0.245577	0.53051	1.4372	2.09128	0.510271	0.855354	1.38767	0.619645	1.16712	0.185314	0.57104	0.450086	0.0846087	0.314156	0.569906	0.793223	0.211086	0.568334	1.26765	0.829839	1.75713	0.683357	1.27266	0.840565	0.696503	1.09333	0.823186	1.17197	1.58402	0.550134	0.648232	0.922656	1.23231	0.481515	0.766487	0.854446	1.39279	0.576677	0.757091	0.473656	0.432265	0.725753
TA1-183045	0.331602	0.290367	0.436507	0.260485	0.160452	0.355625	0.459187	0.444787	0.299683	0.476846	0.307024	0.345612	0.500538	0.229893	0.509586	0.507219	0.257651	0.238392	0.269849	0.219656	0.226827	0.2766	0.2589	0.263836	0.353395	0.408308	0.323146	0.412467	0.50683	0.420137	0.49265	0.352193	0.611406	0.475387	0.361487	0.453402	0.373736	0.395781	0.448115	0.454493	0.58006	0.222194	0.467966	0.387579	0.216892	0.408552	0.49755	0.381734	0.433551
TA1-183046	0.230012	0.390559	0.416526	0.335563	0.311247	0.193594	0.330809	0.323785	0.465564	0.542811	0.410668	0.344151	0.398009	0.435698	0.391912	0.465009	0.183538	0.205394	0.304479	0.191143	0.124266	0.17735	0.207732	0.203701	0.340389	0.271363	0.431222	0.349288	0.374129	0.554647	0.292007	0.375339	0.535096	0.507861	0.543603	0.476474	0.363868	0.417756	0.336489	0.339342	0.351256	0.54841	0.532739	0.58937	0.277017	0.40993	0.508059	0.552143	0.406597
TA1-183464	1.6537	1.35979	0.957357	1.52516	1.66247	1.95239	1.72043	0.937329	1.28632	1.07811	1.6151	2.65715	2.13877	1.91758	0.914077	1.73169	1.00456	1.41584	1.3102	0.862882	1.18113	1.19983	1.44466	1.34229	1.39767	1.28611	1.64858	1.00354	1.52572	1.08805	1.41845	1.40606	1.80302	1.90827	1.5529	1.88485	1.64578	1.92889	1.53433	2.4162	1.53451	1.83409	2.13455	1.70004	1.92189	1.6691	2.23776	2.13882	2.12796
TA1-183759	2.13611	3.02715	2.36196	2.8011	1.96823	2.17023	3.16986	4.01531	2.6018	2.8386	2.56806	3.00473	2.74468	2.32262	2.51827	2.37597	3.11396	1.94571	2.99294	2.2457	3.15941	1.91795	3.22906	2.61769	2.35432	3.31893	2.87829	2.71811	2.92135	3.65851	2.09854		3.17486	2.45312	2.97187	3.0963	3.7248	3.52379	2.15863	2.18049	3.79202	3.2442	2.69783	2.87599	3.11522	3.91646	2.99767	2.31982	2.92278
TA1-184000	0.860499	0.486928	0.772177	0.709199	0.670281	0.752535	0.744657	0.389997	1.31645	2.5266	1.87282	2.44576	0.907202	0.734257	0.372058	0.972741	0.404471	0.480811	0.689431	0.345353	0.329064	0.283245	0.41291	0.331307	0.686388	0.906625	0.749623	0.581949	0.686933	0.597649	0.415279	0.366651	2.56009	2.73881	2.22932	2.1679	1.126	2.62607	0.776787	1.16437	1.3269	2.15334	2.99045	2.53514	2.6529	2.49978	0.839805	1.04509	1.76931
TA1-184448	1.04519	1.13242	0.620307	1.03084	0.647134	1.06013	0.822927	0.864476	0.798859	1.13063	0.897154	2.45695	1.17385	1.08736	0.742351	0.995351	0.724772	0.847591	1.47345	0.514591	0.756538	0.95989	1.22692	0.682123	0.792626	1.06063	1.08298	1.17703	1.11748	1.09381	0.940166	0.811477	1.17807	1.61203	1.64224	1.00782	1.40373	1.86701	0.855361	1.18105	1.022	1.3691	2.018	1.02688	1.63953	1.59588	0.895879	1.04973	1.44551
TA1-184450	5.37286	5.43883	4.2784	4.58895	5.456	5.52825	4.89174	4.33348	6.29302						4.6994		4.21787	5.3487	5.9487	4.85183	4.5211	6.266	8.21306	5.64532	4.60069	4.40889		5.80438	7.83505	4.54023	5.68588		5.90682	6.56407		7.23637		7.66864			5.909	9.03442
TA1-184597	1.41145	1.84414	1.05037	1.64648	1.16203	1.21866	2.10276	2.5903	2.11805	2.25523	2.61536	2.5963	2.23368	3.13548	2.33341	2.44837	1.91679	1.68152	1.14459	1.13863	1.18392	1.67557	1.0392	1.37769	1.95914	2.85142	2.02423	1.95594	2.13711	2.49217	1.99872	2.66679		2.12332	1.9397	2.30697	2.83209	2.27628	1.67755	2.90931	4.06481	2.47013	2.52491	2.3789	2.00881	2.74474	1.92328	1.67208	2.29071
TA1-184620	18.902	23.8483	7.00545	13.4721	16.0346	16.9278	10.8517	3.3522	6.49108	11.7709		14.8861	9.03821	9.83398	6.4494	6.82363	7.72016	12.8452	7.54254	4.21134	9.62403	13.0044	16.7413	6.53701	14.4663	18.8123	9.79209	13.4269	13.0511	11.7326	10.3465	15.1961	6.38208	5.86556	11.2282	9.94177	8.35588	7.68332	8.19477	7.43375	6.4956	6.32429	9.38779	26.1505	5.44853	7.00826	9.40357	3.89561	3.64462
TA1-185327	2.91545	3.77476	2.84917	2.85576	3.34833	3.66491	2.62424	2.27084	3.38187	5.48961	4.50614	4.91418	4.35238	3.21428	2.47339	3.3714	2.29834	3.26089	3.55012	2.05798	2.25077	2.66548	4.33044	2.88408	2.92323	2.50049	3.63707	3.24313	3.18387	2.04315	2.74317	2.83927	3.18115	3.72828	3.14825	3.37787	3.09343	4.49628	3.7155	4.65252	2.87448	4.4978	4.37194	3.88273	5.19516	3.49285	4.17156	5.08711	4.57034
TA1-185468	0.137648	2.21575	0.464353	2.24013	0.0414675	0.159848	2.25177	4.80162	2.13041	0.292598	0.319284	0.541788	1.36041	1.42812	2.71538	1.63642	1.73701	0.841268	1.18189	0.511456	0.879436	0.488417	0.31048	0.410602	1.76731	3.47067	2.85947	3.77776	2.87611	5.75994	1.95873	2.84795	3.0994	0.633329	1.22233	2.14413	3.77622	0.927616	0.32013	0.78968		0.875587	0.0538936		0.963088	3.92918	1.1993	0.394686	0.849311
TA1-186007	0.630615	0.830088	0.653168	0.60204	1.19027	1.04786	1.0094	0.655211	0.859038	0.7641	0.902611	1.47962	0.669811	0.963203	0.743136	0.757606	0.396337	0.350293	0.700881	0.307991	0.525823	0.472016	0.597756	0.285389	0.654582	0.82479	0.718884	0.648944	0.66956	0.548006	0.447066	0.707591	0.605017	0.922412	0.821283	1.03474	0.777122	1.45865	0.925105	1.16606	0.795568	0.871281	0.9079	1.24261	0.487337	0.90814	0.825724	1.33673	1.4362
TA1-186128	0.356579	0.248395	0.334787	0.277039	0.231707	0.403591	0.377545	0.355013	0.325972	0.336432	0.365928	0.354637	0.343927	0.245317	0.236913	0.345306	0.226405	0.178099	0.245791	0.156195	0.193299	0.151117	0.150131	0.129127	0.30297	0.403036	0.365024	0.449792	0.322248	0.42925	0.386533	0.298384	0.279859	0.32955	0.212552	0.281193	0.422433	0.297985	0.403445	0.26217	0.412497	0.283283	0.188798	0.325096	0.199425	0.312828	0.29527	0.279494	0.399171
TA1-186862	0.561461	0.624611	0.451801	0.673086	0.551302	0.48551	0.600539	0.750984	0.781578	0.921176	1.26521	1.02485	0.835487	1.10625	1.11119	1.01259	0.746753	0.702688	0.448928	0.507292	0.408364	0.690954	0.377851	0.55728	0.832215	1.16017	0.77447	0.820229	0.904578	1.05977	0.375705	1.02763	1.16865	1.24035	0.740354	0.980346	1.34554	1.06489	0.728092	1.22445	2.00404	1.24742	1.04723	1.00256	0.994802	1.11283	0.698214	0.67479	1.09398
TA1-187653	0.523105	0.624178	0.214044	0.490288	0.559675	0.594449	0.255989	0.188613	0.300207	0.514626	0.648124	0.785482	0.176462	0.382146	0.165195	0.433486	0.132511	0.308973	0.245364	0.140088	0.250387	0.377685	0.407762	0.259748	0.239397	0.397368	0.450253	0.713689	0.495344	0.571192	0.250758	0.507127	0.46214	0.418177	0.548019	0.608732	0.234717	0.759285	0.441966	0.38254	0.332612	0.317682	0.51347	0.702112	0.375906	0.372916	0.306572	0.227414	0.331999
TA1-188996	3.32133	2.9745	2.35401	2.74562	2.60676	3.8508	3.00586	2.45458	5.11875	16.6682	14.399	10.6876	11.7697	8.52181	3.96858	8.83859	0.827704	1.90138	2.52205	3.79988	1.62992	1.76499	1.63557	2.32455	3.33692	5.61587	5.15499	4.37647	5.18624	4.6248	4.17077	3.36347	10.4165	8.65641	12.8517	11.1377	6.0608	11.1203	9.61378	5.11847	9.08535	14.5008	19.6832	18.3245	4.98913	11.7676	8.19526	10.5682	12.3898
TA1-189015	0.325352	0.215285	0.472194	0.344013	0.428011	0.737808	0.550589	0.419023	0.555079	0.532027	0.876372	0.581827	0.447698	0.60359	0.329689	0.436181	0.669261	0.360396	0.453748	0.669734	1.19635	0.505636	0.418795	0.380511	0.386699	0.266892	0.294363	0.370083	0.450505	0.347621	0.467112	0.39526	0.418171	0.617095	0.40331	0.475276	0.468419	0.596852	0.620754	0.462402	0.596514	0.671351	0.554298	0.700529	0.712073	0.578697	0.531574	0.424103	0.617036
TA1-189099	0.768473	1.02049	0.64076	0.717219	0.635301	0.594726	0.451885	0.605138	0.266002	0.28922	0.332135	0.629069	0.301351	0.359675	0.238525	0.57086	0.228848	0.202655	0.593119	0.218855	0.389779	0.27756	0.457861	0.245008	0.362691	0.410553	0.43259	0.771666	0.509674	0.53411	0.656097	0.630555	0.431782	0.471437	0.516659	0.560818	0.458815	0.565787	0.322135	0.311393	0.502931	0.316672	0.341994	0.349449	0.347146	0.804623	0.464456	0.40397	0.40095
TA1-189129	0.759872	0.838378	0.265249	0.739594	0.820532	0.839265	0.533512	0.531286	0.5733	0.858124	0.742239	0.702118	0.685549	0.669759	0.384114	0.907077	0.96639	1.07605	0.754708	1.60593	1.1755	1.22416	1.2252	1.70502	0.672942	0.41536	0.928212	1.20599	0.845367	0.3861	1.14379	0.429698	0.352778	0.454289	0.488175	0.916144	0.560583	0.902216	0.897944	0.43607	0.375886	0.749879	0.5795	0.515109	0.521585	0.470051	0.577423	0.381768	1.09654
TA1-189421	0.261449	0.197404	0.291283	0.217881	0.203774	0.310081	0.322139	0.170628	0.195666	0.345079	0.243511	0.384524	0.345472	0.259153	0.180375	0.36803	0.195968	0.191677	0.225102	0.090534	0.189051	0.212849	0.144614	0.150873	0.244851	0.264916	0.371319	0.286003	0.334486	0.306336	0.248572	0.258707	0.352445	0.487633	0.414238	0.328352	0.36966	0.446845	0.257653	0.334953	0.343733	0.291882	0.313499	0.343779	0.382354	0.362344	0.307035	0.427879	0.381669
TA1-189574	0.216152	0.215766	0.128412	0.208341	0.210212	0.196786	0.255846	0.18101	0.153065	0.253072	0.202066	0.26253	0.223312	0.195951	0.208719	0.228112	0.123518	0.182266	0.215101	0.0943103	0.153571	0.124293	0.163535	0.16748	0.204175	0.173278	0.167813	0.218265	0.197631	0.291911	0.187575	0.192146	0.423684	0.296597	0.302924	0.268886	0.236775	0.2524	0.245911	0.27241	0.213434	0.325409	0.256041	0.266492	0.283684	0.252618	0.164266	0.186062	0.237734
TA1-190025	0.596058	0.605502	1.03322	0.522096	0.764232	0.706401	0.835111	0.950996	1.03	1.29739	1.59174	0.916621	0.763113	1.22072	1.03421	0.983842	1.97438	1.48013	0.705859	1.81954	1.41854	1.5783	1.20199	1.43936	0.572026	0.805923	0.559803	0.627897	0.49498	0.710472	0.344655	0.785607	0.857006	0.790356	0.684989	0.816488	0.851688	0.784689	1.27123	1.01888	1.00558	1.42546	0.966816	1.17492	1.1545	0.876877	0.842049	0.624104	0.977609
TA1-190668	31.9411	36.4936	21.1021	45.8987	41.2678	46.4523	39.5071	29.18	11.6598		20.2097		11.8397	29.666	5.62412	18.9613	4.98296	9.8374	6.1011	17.6526	8.14564	3.63264	6.22325	10.1547	7.43764	11.4692	7.56171	9.50902	26.5842	9.26896	11.2294		12.7413	13.8389	13.0651	28.5967	33.3213		30.9159	34.7051	19.0757	22.1376	27.9617	28.6614	19.6354		12.0176	25.2103	18.4393
TA1-191134	0.32035	0.194695	0.206825	0.186459	0.30643	0.314402	0.267667	0.154915	0.325619	0.359135	0.337604	0.474958	0.279706	0.222903	0.213653	0.302504	0.203455	0.231576	0.19652	0.156272	0.317632	0.251076	0.194527	0.240757	0.177433	0.181733	0.262738	0.235917	0.208031	0.202302	0.142522	0.158671	0.434336	0.595457	0.447811	0.398256	0.4023	0.50096	0.271907	0.280771	0.284585	0.391999	0.447835	0.543335	0.420941	0.367311	0.238623	0.186864	0.491874
TA1-191205	21.774	18.2719	21.7362	17.4368	22.4699	20.5995	21.2289	27.4333	22.1053	28.2799	36.9382	34.4013	26.7986	26.823	16.5159	20.9632	31.4069		23.47	37.9783	40.3543	40.1876	27.2468	46.4661	19.3398	15.5464	17.1161	15.9675	17.2238	13.245	28.0668	23.6886	16.9177	16.9723	16.8659	20.3748		17.93	33.0405	29.2142	22.2139	29.7362	23.0916	22.2235		24.1318	19.2182	28.513	35.027
TA1-192761	1.33861	0.759866	0.636076	1.21205	1.58599	1.44312	0.854743	0.734324	0.973142	1.3189	1.12641	1.25402	0.982301	1.09021	0.704713	1.25892	2.29956	2.23571	1.18978	2.5015	2.12982	2.12605	2.14151	3.47536	1.35556	0.732316	1.14231	1.16024	1.0792	0.480787	1.65737	1.14205	0.866648	1.07136	0.818696	1.00597	0.854007	1.34771	1.15206	1.12571	0.590817	1.00185	1.18776	0.86154	1.47975	0.868839	1.01174	1.29125	1.1321
TA1-192864	9.32669	6.72378	8.4418	10.2947	10.6647	8.24163	7.81561	7.41588	7.84507	12.6114	10.5313	15.7233	8.46195	7.3643	4.16723	6.93418	5.79326	4.95341	10.2154	4.95234	6.30757	5.53593	6.93627	6.8318	4.59197	7.58717	5.93994	6.45313	6.06372	7.54155	7.82972	6.50149	9.85683	11.5291	9.72829	11.2854	6.20617	10.4286	8.64505	12.3914	9.26621	12.4805	13.9744	12.6497	14.0555	14.3491	9.63879	12.8194	9.43718
TA1-193191	37.6222	31.8227	33.6415	27.0758	33.6826	22.3357	24.2936	29.6164	21.3286	22.6429		37.545	32.7025	27.2905	21.2465	24.2842	36.4832	28.0322	46.6665	39.0701	40.5559	41.0094	37.3205	42.0281	26.2299		15.0393	21.8767	22.8543	16.3231	40.639	33.1712	16.0382		20.911	22.0639			32.443	30.7805	24.6167			25.7042		22.2235	24.2609	34.4107
TA1-193463	1.29001	0.457298	0.202759	0.366649	0.66304	1.25491	0.64443	0.284633	1.6515	1.91718	2.78891	3.89527	0.771113	0.72186	0.401795	1.30458	0.528989	0.856585	0.152435	0.368736	0.712671	0.484961	0.539334	0.472178	0.896772	0.610191	1.09536	1.16172	0.663368	0.379015	0.654573	0.536946	1.28276	1.64713	0.989021	2.37174	1.61784	2.80486	1.19613	1.86755	1.26507	1.5446	2.58153	0.650269	4.81765	1.4511	0.869979	0.769604	2.08083
TA1-193662	3.90451	3.60823	1.61867	3.11576	4.71534	3.3342	4.21761	3.17582	1.42065	2.19417	1.09356	4.75209	3.39707	5.17723	2.46187	1.67941	5.97794	7.4329	4.0135	6.75343	10.7721	9.04669	5.88069	11.8463	4.33288	4.50869	2.46718	4.04162	3.42047	3.07662	10.4606	1.70575	1.0324		1.68704	2.13287	3.79893	1.78329	2.37019	5.02591	2.10557	1.82778	4.81583	1.41113	4.84696	3.63401	1.30854	1.8352	3.34722
TA1-194465	1.27786	0.470818	0.236623	0.346513	0.498864	0.309938	1.06132	1.24016	1.53556	1.29074	1.29784	2.69104	1.85205	1.63339	2.52706	2.03797	1.24853	1.16364	1.3621	1.95532	0.709876	3.60198	1.43494	5.46321	0.904382	1.25215	2.86255	1.7932	0.986108	1.65314	1.84977	0.840295	0.548313	4.46905	7.38072	4.91902	2.22432	3.21257	4.34983	2.79078	1.79937	6.26723	3.66547	4.95068	3.50854	3.95888	3.84066	2.74996	8.30695
TA1-194525	0.743895	0.89869	0.645844	0.567832	0.863808	1.10107	0.734072	0.35026	1.76173	2.9982	0.92571	0.435845	0.428832	1.11704	0.634354	1.6236	3.93908	5.86808	2.80214	6.69987	9.93068	9.74262	6.38525		1.74724	1.47408	1.79555	1.19606	1.39253	1.3241	1.16299	1.09399	3.33572	0.551547	1.63749	0.655015	0.662862	1.38528	1.33453	0.899656	0.950034	2.15705		1.67711	2.53346	2.54012	0.874214	1.4941	1.52296
TA1-196607	0.224974	0.303984	0.30985	0.303452	0.338975	0.267523	0.338841	0.340276	0.268683	0.451528	0.304967	0.489916	0.316338	0.280807	0.340107	0.284167	0.328275	0.277321	0.342205	0.24006	0.228473	0.291806	0.26695	0.30079	0.26034	0.270719	0.410562	0.341321	0.494496	0.460264	0.291036	0.315439	0.37913	0.47242	0.358465	0.424736	0.402211	0.565391	0.341319	0.392572	0.299673	0.453601	0.223906	0.358117	0.479408	0.51967	0.382716	0.355806	0.297254
TA1-197404	2.18422	1.89097	1.32114	0.944394	2.00844	1.48435	1.90468	1.4537	0.771929	1.26991	0.253061	0.894546	1.06929	2.87718	1.05707	1.02349	3.92037	5.77354	1.91607	4.60072	5.68906	3.21883	2.99586	4.05897	2.44878	1.74722	0.94818	1.55002	0.952324	1.21624	4.27779	0.575358	0.570082	3.6846	0.620035	1.07121	1.56945	1.08831	1.01796	1.69974	0.896538	1.17907	2.89664	0.843396	1.78624	1.50939	1.31046	0.370764	1.43329
TA1-197832	8.63748	7.89048	5.29591	5.45934	7.72273	7.75701	6.67441	4.08952	5.17474	8.14075	12.5334	24.0038	6.20522	6.2814	3.77846	6.69029	2.59419	3.56352	7.00067	1.95783	3.85753	2.67584	4.19285	2.56469	6.24377	6.11718	4.57188	6.3168	7.4328	6.58375	4.70296	5.72981	10.1517	8.77712	14.5583	10.2665	7.65617	13.0687	7.73317	7.6702	10.1773	9.86372	12.366	12.0929	16.3484	10.9793	9.03766	7.07012	11.8925
TA1-198097	1.53267	2.51404	0.833577	2.14924	2.47505	2.42086	1.38664	0.455136	2.84614	2.8317	3.18362	4.04167	2.52172	7.37521	5.85785	2.02268	2.70522	5.44953	5.35982	1.43389	3.14892	3.06751	5.26921	4.04845	5.35534	2.34998	7.56349	0.636055	9.5761	4.10764	2.47113	6.27085	3.28817	3.61601	3.04194	3.44983	2.96955	4.00265	5.49115	4.37871	5.93955	4.43164	5.89012	7.66991	6.89831	1.79921	7.13875	6.27718	6.64158
TA1-198746	0.621979	0.476906	0.524601	0.440794	0.614624	0.65175	0.560476	0.534301	0.890313	0.852545	1.21939	0.835537	0.643841	1.02648	0.671743	0.786544	1.13173	1.125	0.557106	1.23291	1.32921	1.38025	0.887896	1.28212	0.520128	0.661987	0.464635	0.799899	0.690707	0.588534	0.623255	0.590193	0.739918	0.938512	0.880466	0.903448	0.646041	0.607283	1.08518	0.677344	0.746516	1.49991	0.726209	0.796145	0.594623	0.689061	0.710982	0.341044	1.1017
TA1-198954	0.3366	0.536857	0.463144	0.572314	0.580779	0.549711	0.593904	0.257117	0.754239	0.70817	0.53894	1.1535	0.96028	0.846476	0.765003	0.576293	0.353719	0.534901	0.672457	0.108209	0.305585	0.448262	0.643293	0.33786	0.723944	0.530095	0.85535	0.458102	0.889339	0.743897	0.332997	0.442257	1.05847	1.50662	1.40869	1.0688	1.04738	0.765675	0.843975	1.10387	0.648199	1.40262	1.19356	0.982622	0.8687	0.732925	1.04103	0.727571	1.307
TA1-199094	0.64418	0.59261	0.386906	0.607803	1.23849	0.831596	0.675298	0.210674	0.440563	0.757205	0.997842	1.4197	0.525397	0.921389	0.393106	0.467729	0.199039	0.373094	0.281382	0.0792307	0.268739	0.490221	0.56754	0.139181	0.271912	0.186094	0.291546	0.166249	0.377566	0.418281	0.0825586	0.247852	0.320393	1.0451	0.780056	0.597574	0.465963	1.20935	0.798701	0.95531	0.736114	0.887142	0.620708	1.1387	1.34701	0.53091	0.902079	0.534928	1.14629
TA1-199206	2.28038	0.784728	0.147912	0.739559	0.88866	1.8292	0.994684	0.380694	0.954091	1.54348	1.22787	1.49218	1.69623	2.31201	0.315797	1.28661	2.64092	2.93258	1.90804	2.99344	3.82811	4.13255	4.24799	4.99049	1.07417	0.802244	2.59842	1.9113	1.53584	0.392448	2.63653	1.79152	0.547174	0.790124	0.61238	1.07635	0.900601	1.2921	0.996153	1.31327	0.740919	0.659083	1.58234	0.620591	1.39877	0.492093	0.814465	0.235772	1.39743
TA1-199518	0.392733	0.375142	0.289755	0.29355	0.360706	0.352796	0.314981	0.278423	0.32119	0.367734	0.237128	0.455728	0.358673	0.246471	0.240212	0.314465	0.089633	0.218925	0.207028	0.136591	0.103227	0.123932	0.106635	0.139594	0.413328	0.367251	0.334339	0.430967	0.342611	0.380528	0.417151	0.275447	0.435703	0.49543	0.360754	0.319118	0.27967	0.427679	0.200556	0.452375	0.267975	0.308885	0.348491	0.324218	0.407066	0.429692	0.270013	0.396725	0.369253
TA1-200094	0.447459	0.465608	0.439233	0.423722	0.372383	0.471116	0.574036	0.639474	0.445781	0.313587	0.436216	0.562796	0.491099	0.519188	0.500026	0.523386	0.425483	0.439336	0.346632	0.21798	0.345453	0.297991	0.372209	0.394136	0.468241	0.588792	0.610344	0.627204	0.550264	0.727415	0.434176	0.602195	0.478111	0.452731	0.628132	0.529507	0.601432	0.500664	0.460729	0.425704	0.6828	0.605543	0.681027	0.574405	0.483175	0.627029	0.415015	0.51669	0.568469
TA1-200771	1.03542	0.708968	0.990434	0.790083	1.41591	1.2341	1.25873	0.928926	1.08235	1.5023	1.59514	1.87986	0.846713	0.962422	0.659627	0.871071	1.04875	1.11961	0.874458	0.810132	1.60832	0.996514	0.978503	0.80864	0.833823	0.63266	0.892918	0.944579	1.22928	1.02534	1.37476	1.15186	1.0311	1.44323	1.33415	1.15212	1.31697	1.20469	1.13161	1.52477	1.1767	1.19181	0.995009	1.24227	1.11493	1.13841	0.721175	0.960185	1.76183
TA1-200947	0.788123	0.551442	0.881777	0.78469	0.879691	0.597184	0.761947	0.646314	0.817512	1.66511	1.50817	2.48747	0.995748	1.20095	0.948702	0.924302	0.546336	0.595917	1.44634	0.579184	1.34984	0.939502	0.767227	0.753058	0.650625	1.23758	0.517082	0.686229	0.587535	1.11935	0.942678	0.604757	1.56959	2.26083	2.50483	1.42971	2.11656	1.47934	0.848217	1.17374	1.07233	2.69166	3.20975	1.43918	0.703024	2.54578	1.08406	1.28484	1.39097
TA1-201867	1.1927	0.969747	1.08042	0.950278	0.635715	0.77837	1.27085	1.1505	1.362	1.78305	2.12784	1.24868	1.61358	2.94059	1.24568	1.57472	2.0313	1.70448	1.76152	2.58128	1.98511	1.32132	2.89621	1.94409	1.21568	1.14654	1.48952	1.31359	1.33388	1.11882	1.69247	1.02696	1.03791	1.05408	1.29146	1.02131	1.02253	0.993841	2.23453	1.65937	2.26751	1.54956	1.6899	1.41703	0.989093	1.17195	1.6005	1.29878	1.60011
TA1-202325	0.449943	0.347326	0.329639	0.594378	0.470673	0.422198	0.542383	0.329309	0.529568	0.642623	0.978453	1.05702	0.725329	0.688335	0.396793	0.435217	0.159753	0.254392	0.298956	0.177053	0.147313	0.425692	0.123044	0.209142	0.31331	0.293973	0.386887	0.363979	0.437297	0.34705	0.512164	0.508589	0.543901	0.861861	0.641434	0.353319	0.287852	0.245916	0.962092	0.881038	0.448099	0.709705	0.919974	1.36656	0.573959	0.918925	0.73794	0.734315	0.466009
TA1-202343	0.49709	0.249311	0.401094	0.243104	0.401928	0.336022	0.244998	0.175884	0.212747	0.414134	0.981848	0.608834	0.147253	0.414897	0.272783	0.394797	0.119101	0.144449	0.110802	0.264356	0.116448	0.242537	0.0759252	0.125841	0.320081	0.354201	0.142861	0.22359	0.29512	0.308031	0.0981582	0.413096	0.35065	0.525495	0.330287	0.318628		0.337444	0.365277	0.326444	0.49917	1.0062	0.629024	0.776208	0.299967	0.29879	0.191829	0.274286	0.316663
TA1-202716	0.985335	1.36871	0.536639	0.839637	1.19998	0.314858	0.429514	0.393138	0.538445	0.873536	0.714083	0.120162	0.282966	0.506084	0.527689	0.862893	0.281503	0.485989	0.794299	0.715483	0.661939	0.556311	0.647987	0.53146	0.967178	1.24441	0.365546	0.564397	0.434074	0.709419	0.721578	1.08567	2.05504	1.41022	0.758567	1.26052	0.717312	1.16961	0.968857	0.882955	0.631361	0.471944	0.39088	0.539521	1.43466	0.447982	1.13689	0.831231	0.43773
TA1-202773	1.04885	1.01897	1.43483	0.957374	1.00113	0.784854	0.90858	1.39595	0.531713	0.660337	0.563825	0.609752	0.754986	0.475647	0.639242	0.677161	0.69947	0.628947	0.75107	0.536703	0.742918	0.563364	0.553386	0.461227	0.62697	0.81698	0.709881	1.00473	0.726814	0.818552	0.840772	0.94366	0.533773	0.457314	0.492013	0.620516	0.541421	0.61742	0.61913	0.318027	0.551243	0.388062	0.438485	0.629432	0.27755	0.493684	0.44949	0.558466	0.533392
TA1-204236	1.32647	0.997394	0.952433	0.985127	0.970305	1.28502	1.10948	0.663334	1.31231	1.59351	1.54897	2.08883	1.91088	1.4536	1.06617	1.49881	1.00221	0.820925	1.09081	0.550076	0.965512	0.55187	1.19185	0.84826	0.923977	0.918293	1.05427	1.08509	1.21195	0.904892	0.947501	0.756089	1.74561	1.57271	1.94437	1.74898	1.35032	2.09634	1.54681	1.8463	1.08814	1.48179	1.92241	2.18787	1.6082	1.59731	1.83699	1.62906	2.04378
TA1-204260	25.5532	25.7372	29.0013	22.8168	25.8545	30.937	23.6308	28.9542	29.8827		50.8605		37.2635	27.9629	22.7706	26.0553	47.5553	33.5158	26.9119	53.4296	56.8226	45.0248	55.192		20.8915	19.0515	14.6725	17.1099	19.0922	15.3138	30.5864	24.3258	20.7075	20.9024	20.5217	22.0478	19.1792	22.5091	30.4009	36.2091	33.626	34.5036		32.8901	31.4236	22.7354	29.0634	30.717
TA1-204280	0.566406	0.469084	0.721385	0.386893	0.458364	0.548503	0.659906	0.486352	0.675973	0.845476	0.898582	0.83932	0.642583	0.546506	0.522371	0.902101	0.339111	0.34579	0.388283	0.321091	0.432104	0.382179	0.352066	0.366247	0.590404	0.577887	0.52156	0.606312	0.543428	0.554955	0.787653	0.530779	0.684918	0.881237	0.873974	0.862893	0.745465	0.964088	0.68119	0.673556	0.735228	0.819375	0.872885	0.945018	0.903263	0.790427	0.872662	0.606027	0.759175
TA1-204365	0.413894	0.339404	0.507386	0.297816	0.317595	0.402094	0.400108	0.332724	0.6159	0.776916	0.770352	0.684309	0.536514	0.523737	0.494122	0.832085	0.225888	0.223254	0.281336	0.249212	0.280904	0.272049	0.25389	0.237668	0.503389	0.502657	0.434458	0.543301	0.499353	0.497354	0.680878	0.482812	0.653799	0.789458	0.792201	0.792689	0.637072	0.930991	0.581641	0.530464	0.671267	0.734841	0.822484	0.904747	0.689682	0.747496	0.797246	0.592475	0.681346
TA1-205024	1.8711	1.88103	1.28839	1.86633	2.148	2.0742	2.63291	1.25054	2.95369	3.12406	3.34942	3.99881	3.97106	3.28978	2.57913	1.66965	0.852003	1.74639	1.6442	0.445694	0.665384	1.42415	2.15099	1.17562	1.77481	1.36031	1.8158	1.10868	1.71437	1.58559	0.87273	1.29944	3.53562	5.0999	4.31581	3.04577	2.95913	3.04793	2.88445	3.95266	2.70668	5.48639	5.34417	4.17405	3.47993	3.7522	2.87269	2.90418	4.66236
TA1-205269	2.19625	2.27211	1.82309	1.38917	0.819391	1.5342	1.21857	1.99377	0.526146	0.752079	0.702146	0.813266	1.80153	1.13095	0.801674	1.51247	0.839204	0.973758	0.882067	0.603806	0.588851	0.565484	1.42692	1.19136	0.848258	1.11732	1.55173	1.47875	1.739	1.11531	1.01006	1.58375	0.626623	0.974838	0.379906	0.710871	0.754519	0.830138	1.06867	1.69353	0.98335	0.542627	0.808972	0.870244	0.446451	0.620142	1.64846	1.74608	0.727542
TA1-206314	0.163053	0.170553	0.157692	0.161463	0.147677	0.200702	0.215083	0.22651	0.171733	0.224766	0.143777	0.256151	0.165266	0.140326	0.138622	0.215114	0.172536	0.145807	0.174653	0.0771346	0.121181	0.149022	0.108456	0.116386	0.196209	0.183182	0.26465	0.392206	0.218658	0.220349	0.157195	0.253864	0.221992	0.24293	0.250052	0.283449	0.180913	0.162922	0.192767	0.198323	0.162263	0.217482	0.297296	0.283571	0.155377	0.182125	0.134717	0.15617	0.336196
TA1-206395	1.32647	1.20084	1.62602	1.27029	1.20542	1.55657	1.75369	1.69198	1.91408	2.16832	2.61582	2.42562	2.04527	1.77667	1.12929	1.77443	2.3746	1.53819	1.25603	1.65155	2.31017	2.00338	1.61255	2.50127	0.908301	0.987618	1.06944	1.01369	1.09628	0.986487	1.13816	1.09622	1.53899	1.82285	1.74613	2.19445	1.51624	1.89551	2.13556	1.83643	1.53354	2.66024	2.34483	2.35272	1.94307	2.04702	1.95804	1.36764	2.32092
TA1-206808	0.45491	0.464705	0.310008	0.493406	0.432372	0.474936	0.49708	0.315922	0.403472	0.533709	0.419769	0.692828	0.605404	0.482887	0.465609	0.397087	0.416037	0.311803	0.538437	0.389326	0.470198	0.40439	0.561126	0.462405	0.410227	0.398828	0.354344	0.476931	0.444609	0.476208	0.433439	0.427542	0.455315	0.648666	0.892875	0.531996	0.44736	0.540527	0.466214	0.54871	0.400726	0.77271	0.757845	0.560014	0.583454	0.824532	0.609766	0.649095	0.528192
TA1-206896	0.312844	0.207705	0.0983604	0.196987	0.288369	0.213664	0.206166	0.146389	0.12748	0.314894	0.261725	0.438695	0.189379	0.255943	0.284528	0.277611	0.073452	0.163617	0.178388	0.0422115	0.0869575	0.136641	0.110324	0.0626711	0.317429	0.244151	0.273341	0.210201	0.27656	0.316203	0.114787	0.293643	0.401314	0.223006	0.436657	0.352784	0.288511	0.271539	0.195906	0.240466	0.252124	0.402354	0.348915	0.19828	0.201247	0.361435	0.195654	0.225716	0.345371
TA1-208104	2.73603	2.43758	2.21103	1.85611	4.98517	4.04658	2.70883	3.05591		3.40557			3.24575	4.08028	3.84116	3.3596	3.69492		1.9484	3.81615	4.22936	6.38383	3.36538	3.61359	2.41364	2.4971	2.39322	2.77827	2.91378	3.32559	2.90692	2.76213					3.477		7.43732	3.89069	3.96217				4.87455	3.89469	2.59212	3.30343
TA1-208286	1.05861	0.989454	1.18646	0.797262	0.940855	1.04313	0.760196	0.571171	1.12215	1.98057	1.52588	1.97677	1.30186	1.16168	0.918681	1.4254	0.64342	0.75538	0.791118	0.583553	0.768321	0.537452	1.14937	0.758618	0.873177	0.793139	0.879477	0.937446	0.878576	0.750134	0.602957	0.689814	1.31373	1.72199	1.66479	1.29844	1.14493	2.28559	1.17026	1.30278	1.31446	1.7534	2.04169	1.6705	1.80093	1.7809	1.35568	1.38996	1.77794
TA1-209146	0.263961	0.20382	0.217578	0.249585	0.410319	0.272841	0.296793	0.184058	0.518411	0.646147	0.784332	0.908854	0.451689	0.430095	0.404406	0.353874	0.0812942	0.159252	0.130678	0.138363	0.0845443	0.23214	0.0595887	0.135984	0.249287	0.238502	0.229442	0.254176	0.366588	0.28533	0.309438	0.343828	0.52622	0.751439	0.594449	0.28283	0.278539	0.276586	0.611775	0.587522	0.34259	0.650717	0.801241	1.24464	0.551475	0.621633	0.468572	0.549151	0.464973
TA1-210576	0.603467	0.731174	0.94752	0.52494	0.805715	0.729128	0.59193	0.930621	1.71465		1.97295	1.49533	1.3571	1.39641	1.3334	1.24293	1.69925	1.47709	0.827829	1.23378	1.69744	1.41426	1.07078	1.19466	0.981622	1.0159	1.00271	1.22613	0.945793	1.11794	1.203	1.20943	1.61576	1.48211	1.36771	1.76752	1.15717	0.969831	2.05087	1.63424	1.30409		1.59526	2.05075	1.36879	1.647	1.52107	1.43365	1.33831
TA1-211171	0.163053	0.643209	0.351354	0.344532	0.129898	0.153359	0.563111	0.538155	0.218854	0.127687	0.0391041	0.0738253	0.193496	0.133261	0.519273	0.245531	0.602805	0.322412	0.232815	0.0747761	0.25008	0.258369	0.380733	0.310604	0.483474	0.563833	0.609672	0.623501	0.627353	0.68598	0.373507	0.645825	0.407365	0.0773379	0.0890252	0.314913	0.561565	0.102078	0.103692	0.0352084	0.392636	0.0708473	0.0492846	0.0439272	0.037948	0.126895	0.191135	0.0636525	0.106879
TA1-211185	0.432548	0.505037	0.417366	0.539366	0.517837	0.431914	0.454189	0.498994	0.263584	0.439658	0.263761	0.480162	0.412649	0.29125	0.321511	0.391609	0.276889	0.354273	0.648426	0.298394	0.369648	0.442805	0.352474	0.379483	0.342724	0.529955	0.547614	0.621229	0.429308	0.575983	0.523735	0.51989	0.340728	0.359749	0.369221	0.343036	0.469835	0.449533	0.252361	0.240157	0.465938	0.216427	0.18734	0.230796	0.273155	0.372124	0.30752	0.290135	0.285084
TA1-213566	0.937645	1.24122	0.762282	0.927667	1.17516	0.924856	0.961946	0.47319	0.94038	1.39869	0.94115	1.25901	1.42747	1.22674	1.01209	0.897746	0.393379	0.812761	1.28772	0.298487	0.522881	0.758523	0.786495	0.562583	0.78836	0.677828	1.03001	0.75557	1.09844	1.14867	0.494075	0.775333	1.83388	2.11432	2.58301	1.40244	2.20733	1.61186	0.72187	0.507399	0.729634	1.56744	1.9609	1.69936	0.567738	0.987129	1.18338	1.30611	1.4931
TA1-213621	0.655274	0.685506	0.317799	0.696264	0.789982	0.864464	0.795606	0.487434	0.562377	0.802559	0.719147	1.25093	0.531204	0.689598	0.456185	0.534233	0.492796	0.634378	0.831793	0.326612	0.587781	0.646929	0.720393	0.436874	0.538167	0.491808	0.804726	0.583765	0.861236	0.662587	0.572278	0.597929	0.719502	1.09643	0.975499	0.718819	0.843948	0.7939	0.623141	0.7541	0.720852	1.03913	1.18668	0.786223	0.712287	0.860143	0.492559	0.549615	0.969449
TA1-213980	4.6754	3.06721	4.33375	3.58213	3.33853	5.20909	4.4903	4.25694	3.941	6.18598	6.4613	6.0238	5.12403	4.16751	2.52106	4.08333	8.39871	6.8329	4.65128	8.56662	7.37395	10.2364	6.55725	8.30575	2.94443	2.57304	2.23726	3.05596	2.78945	2.86048	5.02809	3.6954	3.04062	4.43309	4.37234	4.0067	3.84391	3.68703	5.87972	5.86488	4.59069	7.49701	5.52229	6.38913	5.2351	4.62034	4.27608	4.43032	5.15926
TA1-216639	38.1893	33.9307	36.8617	28.3019	35.6314	35.7147	32.4572	46.7275	40.775				36.0222	33.9865	34.9678		58.7058	40.6309	31.6457	82.5511	66.4926	52.7154			22.6619		18.7951	26.2285	27.0228	25.1647	35.8879	33.2209					26.4851	32.6047	55.0498	44.6027					43.9009		36.0505	46.7207
TA1-216983	1.16225	0.934752	0.781913	0.953041	0.834581	1.14687	1.14077	0.723666	1.32246	1.65223	1.26211	1.67889	1.15641	1.07101	0.8958	1.14516	0.992435	0.639991	1.23596	0.816918	1.00451	0.6028	0.963201	0.942698	0.957597	1.06528	0.888759	0.881307	1.18402	0.968679	0.659243	0.742832	1.24268	1.744	2.00979	1.52864	1.36999	2.056	0.929298	1.0831	1.23552	1.85075	1.95986	1.56967	2.15515	1.8683	1.31123	1.14859	1.53996
TA1-217027	0.554042	0.751037	0.490784	0.564304	0.700421	0.72724	0.571782	0.565569	0.90393	0.714938	0.561997	1.33424	0.940471	1.02718	0.870867	0.808345	0.408333	0.644305	0.471668	0.21066	0.340777	0.53265	0.593251	0.544414	0.730773	0.729663	1.14549	0.69459	0.850745	1.15756	0.489523	0.616658	0.858285	1.23088	1.17411	0.78859	1.01887	0.951777	0.639395	1.26262	1.02019	1.14525	1.46032	0.806143	0.762835	0.875283	0.77876	0.733741	0.966266
TA1-217250	1.3629	1.65219	1.27811	1.43457	1.03798	0.987154	1.36156	1.36174	1.01861	1.20972	1.59768	0.978397	2.0277	1.63982	1.37162	1.17617	3.64614	2.39646	1.70754	2.30591	1.5936	2.12928	2.62975	3.78255	0.717484	1.0064	1.23781	1.19906	1.18425	0.831736	0.979994	1.49463	0.97194	1.07074	0.822476	1.10133	1.00225	0.844627	1.47156	1.74537	1.19725	1.35099	1.023	1.25087	1.06667	1.30259	1.54583	1.32471	1.09806
TA1-217307	0.566406	0.493253	0.292656	0.456028	0.610827	0.37364	0.541844	0.544332	0.436986	0.4056	0.581314	0.421052	0.433662	0.592923	0.515099	0.558656	0.37931	0.190373	0.351639	0.219476	0.300334	0.324287	0.313557	0.253163	0.384309	0.623804	0.664343	0.851124	0.471027	0.487104	0.422368	0.409337	0.472421	0.547617	0.332736	0.48017	0.465142	0.402104	0.539652	0.389685	0.544938	0.403382	0.321218	0.611857	0.429355	0.388822	0.598518	0.37871	0.388559
TA1-218089	1.75039	1.79539	0.642601	1.12562	1.98939	2.07725	1.86152	1.06274	1.66231	1.8384	1.26402	1.89664	1.85013	1.84863	1.27949	2.27817	2.52074	2.59986	1.88501	2.45036	2.54858	2.91666	2.91728	3.8913	2.1525	1.4329	3.15517	1.78815	1.74677	1.33308	1.73722	1.86548	1.49034	2.32912	2.37793	2.26135	1.6636	1.91591	2.01035	2.15658	1.04616	2.99975	2.60302	2.51565	1.93797	1.39753	1.71442	1.9355	2.61523
TA1-218688	1.61741	1.82518	2.46613	1.99317	1.73459	1.62136	3.07827	2.10479	2.03939	1.42449	1.74395	1.42173	1.90987	2.13859	1.92395	1.41573	3.33858	1.67999	1.83381	2.59984	2.78411	2.0616	2.45101	2.33984	1.59366	1.7481	1.26747	1.94374	1.9772	1.99795	3.02745	1.95717	1.63785	1.31439	1.49997	1.54185	1.66989	1.30112	1.69216	1.49225	1.59773	1.74976	1.23988	1.30234	1.75239	1.87211	1.51225	1.27915	1.54423
TA1-218958	0.150361	0.110313	0.254873	0.188452	0.123888	0.141192	0.209112	0.313418	0.200427	0.173557	0.128971	0.158321	0.221926	0.186686	0.21221	0.204777	0.157551	0.164045	0.232119	0.143343	0.14357	0.130271	0.174604	0.16689	0.205175	0.288136	0.247618	0.294663	0.224918	0.309889	0.221836	0.238372	0.22925	0.192703	0.224617	0.184023	0.271346	0.183895	0.143036	0.138267	0.254361	0.226901	0.139953	0.149551	0.134643	0.255748	0.1811	0.15171	0.144528
TA1-219094	0.267727	0.180697	0.146472	0.0974422	0.338248	0.33809	0.34639	0.19534	0.36643	0.276555	0.851307	0.673532	0.193167	0.489521	0.127543	0.281811	0.299748	0.159898	0.170377	0.255663	0.245674	0.330658	0.236641	0.378904	0.191914	0.279315	0.285508	0.269596	0.29286	0.248908	0.488024	0.188255	0.2148	0.549866	0.315146	0.313692	0.385989	0.300971	0.546437	0.450618	0.295817	0.603706	0.324997	0.290999	0.745762	0.467948	0.270103	0.220339	0.363154
TA1-219194	0.989002	2.90851	3.04207	0.682092	1.55234	0.823141	2.30268	2.44695	1.21529	2.94004	3.48555	3.45986	2.70342	5.01581	0.669922	0.543341	0.0969696	0.108095	0.460481	0.334	0.15931	0.153916	0.367012	0.543051	0.516251	0.384651	1.63344	0.683548	0.886604	0.331776	0.740586	0.276362	3.34136	3.63884	4.13689	4.00584	3.64847	4.63602	5.65285	3.99337	2.65337	4.31541	3.88622	2.71984	3.84749	3.22582	3.71287	5.05323	2.62445
TA1-226378	0.291557	0.25415	0.296412	0.269624	0.257639	0.327093	0.245325	0.244857	0.17965	0.270844	0.223465	0.269339	0.226074	0.186076	0.238101	0.317502	0.188669	0.174969	0.227218	0.179783	0.241939	0.179253	0.171186	0.179334	0.178233	0.230618	0.23281	0.230399	0.240564	0.245093	0.265974	0.233167	0.282049	0.276857	0.270858	0.246907	0.283135	0.348911	0.199324	0.194421	0.219382	0.181004	0.228061	0.234431	0.252718	0.226534	0.176412	0.221633	0.266475
TA1-228573	2.05187	1.64623	1.65008	2.23499	3.56377	2.6908	2.6761	1.71514	2.0512	3.46707			2.73878	2.59325	1.91932	2.64963	3.82684		3.62379	5.45424	5.78056	5.01386	4.22607	5.32957	2.62023	2.21867	3.01387	2.38822	2.80918	1.51037	2.80242		2.22488		2.01888	2.48427		2.14793	3.34277	3.11614	1.92148			3.0781	2.9064	2.34202	1.98453	2.38388	2.6734
TA1-229019	1.21582	3.39546	2.57216	2.45857	1.87652	1.85284	3.33342	4.66311	3.8122	3.2518	3.25126	2.74042	3.21696	3.19669	3.88268	3.75565	2.50856	2.31112	2.31441	2.78747	2.14371	0.626637	2.36492	3.09694	4.53858	5.02226	3.91434	4.82423	4.12984	4.74931	3.84293	4.15008		2.71842	3.16509	4.57143	5.06715		3.96229	2.74797	5.58756	3.81131	3.17835	3.65092	2.96158	3.32221	3.76401	3.86463	3.31673
TA1-230102	0.692228	0.741662	0.67667	0.646276	0.642969	0.973485	0.646076	0.487973	0.143144	0.235546	0.241224	0.280467	0.316339	0.228054	0.261245	0.258321	0.212308	0.362215	0.426185	0.463603	0.360871	0.464385	0.265405	0.486617	0.249461	0.421993	0.42224	0.64938	0.233672	0.428945	0.575074	0.287866	0.303457	0.307344	0.230086	0.201755	0.469469	0.341608	0.290326	0.228864	0.2826	0.249952	0.338489	0.398964	0.241376	0.345708	0.20266	0.194054	0.286452
TA1-232732	0.262705	1.06418	0.224159	0.839262	0.136365	0.213316	0.956021	1.61858	0.491624	0.141921	0.227077	0.349663	0.450954	0.518227	0.878315	0.511563	0.718122	0.437428	0.529678	0.186983	0.333274	0.282577	0.171676	0.168978	0.783521	1.4533	0.90146	1.08281	0.813056	1.68675	0.746401	1.45581	0.893987	0.202647	0.427103	0.691556	0.983152	0.312309	0.209527	0.184036	1.44167	0.259383	0.0668613	0.0576176	0.223859	0.770595	0.423994	0.114786	0.249803
TA1-233171	1.3629	2.40354	1.68043	1.69982	1.6989	1.38657	1.4017	2.13394	2.03899	2.02888	1.87729	1.91346	2.38283	2.7391	1.89804	1.92914	1.42545	1.34013	2.27689	1.22336	1.40682	1.28324	1.87047	2.04789	1.64615	2.59631	1.88615	1.96404	1.98133	2.14543	2.24919	2.42754	2.38639	2.40002	2.15974	2.12578	2.40605	2.01415	2.02298	2.66972	2.33229	2.18029	2.06952	2.45333	1.43913	2.09234	2.78095	3.20264	2.56067
TA1-233321	0.30283	0.245817	0.284743	0.301761	0.208262	0.279884	0.289488	0.25786	0.260213	0.379259	0.317696	0.364712	0.282535	0.255168	0.239273	0.300345	0.169678	0.17656	0.201807	0.155936	0.159319	0.176109	0.144516	0.173765	0.238172	0.220824	0.23582	0.364727	0.355754	0.296064	0.226122	0.21162	0.355521	0.352575	0.310108	0.323253	0.330629	0.395007	0.290766	0.257278	0.327366	0.317358	0.286941	0.333552	0.324223	0.355973	0.234962	0.215973	0.369061
TA1-234270	2.02778	2.49672	1.48645	1.48923	2.16809	2.03189	1.68456	1.51142	2.04194	2.62747	3.57307	3.43286	3.12679	2.81952	2.25874	2.39826	2.0148	2.15877	1.96146	1.72714	1.96347	2.37213	2.97984	2.52074	2.15116	2.17088	1.99487	1.78594	2.46711	1.54456	1.94097	1.96392	2.74615	2.81314	2.23797	2.92288	2.33161	2.2673	2.94503	3.65361	2.50839	2.92323	3.1758	2.79931	3.34204	2.20479	2.97471	2.7254	3.68915
TA1-235782	1.61741	1.09236	1.41463	1.06243	1.50907	1.5257	0.508566	0.715406	1.01595	1.80126	3.22094	2.4637	1.98942	0.993284	0.782503	0.971262	0.231702	0.481486	0.246849	0.232227	0.168759	0.261313	0.325459	0.460366	0.613242	0.629486	1.07755	0.949938	1.03299	0.41511	0.557841	0.556268	1.37057	1.86586	1.4661	1.07681	0.630551	2.72334	0.939632	1.92958	0.808888	3.0793	2.85099	4.78825	2.71938	2.22744	0.899982	1.21808	2.60901
TA1-235909	1.32647	1.66111	1.75033	1.21626	1.52915	1.13503	0.70649	1.20401	0.920905	1.3775	1.93189	0.867051	0.904997	1.36037	1.96278	1.26039	0.82844	0.71088	0.981209	1.35193	0.61376	0.671648	0.973675	0.97304	0.965851	0.962122	0.990128	1.19677	0.677063	0.820659	0.465555	1.005	0.846003	1.02895	1.02589	0.819318	0.976271	0.942526	1.68532	1.0663	1.34232	1.28076	1.00166	1.15242	1.38701	0.749118	1.44448	1.31403	1.0159
TA1-237319	0.0750744	0.227813	0.0444829	0.251173	0.0670824	0.0657448	0.235824	0.285185	0.147456	0.0974422	0.057811	0.107295	0.103851	0.114673	0.211563	0.161187	0.183246	0.0996888	0.240288	0.11293	0.117987	0.104372	0.0673749	0.07059	0.22552	0.310227	0.264943	0.414132	0.191779	0.436653	0.159737	0.38017	0.144615	0.0736111	0.141485	0.147732	0.302434	0.11553		0.105265	0.304838	0.0373602	0.0228282	0.0235134	0.0913833	0.221225	0.129621	0.0529645	0.0556422
TA1-238995	0.325352	0.248261	0.28047	0.271716	0.398721	0.504258	0.348054	0.287099	1.08266	0.795911	1.49374	0.835207	0.675285	0.938686	0.767734	0.691423	0.948014	0.77095	0.296691	1.32277	1.02284	0.735596	0.586307	0.83566	0.505851	0.355971	0.386862	0.480009	0.334637	0.261653	0.698528	0.491655	0.409791	0.641475	0.45012	0.826743	0.557214	0.660774	1.14892	0.67558	0.73931	0.847819	0.752174	0.774437	1.0436	0.410562	0.783653	0.553498	1.08805
TA1-239733	2.34043	2.45161	1.71492	2.25909	2.17634	2.56159	2.38233	2.56036	2.18051	2.63141	3.39025	3.40391	2.92103	2.58445	1.70997	2.49378	1.85809	1.527	2.30469	1.89139	2.09761	2.1479	2.75674	2.47979	1.63502	1.82766	1.85854	2.00477	2.06025	1.94091	2.08945	2.33985	2.21247	2.86151	2.91313	2.8705	2.39505	2.48323	3.12164	3.47118	2.31136	3.29403	3.45101	3.91269	3.20808	3.38732	3.8708	3.12076	2.89251
TA1-241388	3.04689	4.33266	2.47383	2.85629	3.6583	2.93777	2.57503	3.22198	2.20375	2.32118	2.84952	3.58651	2.95811	2.53448	2.34098	2.57509	1.64401	2.12707	2.05316	1.12421	2.06431	2.1294	2.38485	1.78552	2.23385	2.67336	2.55601	2.95931	2.98559	3.39805	1.87971	2.74159	3.54661		3.52755	3.2292	3.52269	2.56615	3.23779	2.68647	2.80457	3.04425	3.30271	3.18107	2.21272	3.43755	2.64269	2.28367	3.24385
TA2-000182	0.316597	0.357507	0.437563	0.330818	0.292512	0.402717	0.68551	0.579702	0.415319	0.380173	0.281513	0.410813	0.357714	0.353928	0.417614	0.376423	0.380191	0.266378	0.289722	0.155867	0.23424	0.258903	0.212609	0.154156	0.360399	0.613115	0.533794	0.816102	0.725953	1.12392	0.429498	0.604391	0.494756	0.453333	0.414035	0.509303	0.557962	0.411871	0.373464	0.333217	0.656914	0.429609	0.383997	0.321847	0.284912	0.531029	0.389526	0.262999	0.387852
TA2-000973	13.2454	8.25338	3.87847	6.90762	9.77762	14.7591	11.1381	4.34674	21.695	19.5518	25.8848	38.7753	18.6765	18.7598	9.50764	16.3401	11.4537	7.83072	3.45252	8.0367	7.28368	4.41217	8.25514	7.61278	15.0922	11.6486	10.0547	9.88846	12.0617	5.95359	5.58255	6.30352	17.3474	13.9819	13.5949	17.9571	19.1261	22.0961	15.1808	26.0784	17.3286	23.2988	19.8204	13.0735	46.0543	18.1011	10.547	19.7421	28.9456
TA2-001261	0.30283	0.879299	0.531992	0.528007	0.220025	0.283605	0.907781	1.01473	0.358249	0.275811	0.0895821	0.247296	0.488188	0.205269	0.731126	0.457155	1.24045	0.468378	0.446798	0.156902	0.749084	0.554005	0.731827	0.647113	0.638488	0.840926	0.827658	0.884755	1.01101	1.08444	0.928086	0.993534	0.649506	0.157122	0.15401	0.539351	0.973012	0.31519	0.271548	0.0980938	0.75497	0.143833	0.0994721	0.0710908	0.105421	0.346041	0.309125	0.113997	0.225874
TA2-001649	0.250141	0.310389	0.290224	0.259254	0.250915	0.242439	0.224838	0.247567	0.210831	0.271867	0.163882	0.258779	0.27973	0.189437	0.214095	0.227841	0.18237	0.177488	0.254029	0.0952071	0.150978	0.178289	0.177	0.141043	0.245628	0.294918	0.307772	0.326785	0.28105	0.359067	0.246849	0.294036	0.272391	0.261033	0.222301	0.267175	0.269646	0.250788	0.162319	0.160344	0.232156	0.161628	0.19816	0.170113	0.201903	0.221951	0.196621	0.186686	0.197482
TA2-001762	1.2657	0.760896	0.740388	1.02955	0.770716	0.813399	1.08958	0.745258	0.801377	1.1022	2.00136	0.908912	1.33822	1.18495	0.833246	0.782473	0.745589	0.598139	2.11234	0.618486	0.999435	0.79774	1.31414	0.8664	0.951763	0.563712	1.04727	1.57401	1.1629	0.687945	1.1962	1.07993	1.25165	1.79639	0.898553	0.950144	0.958992	0.782558	1.90938	0.927138	0.883973	1.02308	0.746662	1.12603	0.936682	0.93284	1.96564	1.30464	1.41251
TA2-003239	0.329102	0.43357	0.216021	0.31745	0.222648	0.216534	0.398657	0.373897	0.215828	0.292355	0.231818	0.41237	0.266894	0.257303	0.387856	0.315233	0.253683	0.186981	0.364722	0.0733407	0.169949	0.141819	0.104849	0.104297	0.436371	0.661809	0.462537	0.648352	0.487472	0.581829	0.330408	0.460918	0.387136	0.156964	0.24301	0.288016	0.586929	0.279545	0.124587	0.155688	0.638717	0.138137	0.0638193	0.0845833	0.158115	0.480132	0.241618	0.119863	0.12612
TA2-003817	0.420114	0.37505	0.641133	0.385063	0.426816	0.441363	0.408781	0.4525	0.375794	0.607048	0.386783	0.528084	0.328871	0.310096	0.266097	0.399945	0.286392	0.23745	0.28994	0.204174	0.218319	0.280325	0.225486	0.271345	0.297774	0.328648	0.389034	0.467885	0.381608	0.431105	0.410275	0.477213	0.401428	0.391816	0.466853	0.453437	0.432154	0.67261	0.298569	0.305045	0.527026	0.445231	0.418263	0.462693	0.38294	0.551357	0.403955	0.391752	0.458915
TA2-003938	1.35076	1.37905	0.799799	1.02227	0.966182	1.23701	1.03044	0.755518	2.84826	2.25586	3.60392	3.44246	2.13325	2.66166	2.53143	2.05218	6.74827	3.01764	2.4793	4.61351	6.65746	3.16954	7.18231	9.0839	2.9783	1.44953	2.34691	1.44465	1.64122	1.41435	2.13343	1.68411	3.50028	3.26175	3.8245	2.29992	2.82292	4.14591	4.61621	3.07294	2.51316	5.01499	4.52212	3.15122	6.76518	3.2299	3.04511	2.39069	3.24069
TA2-004439	7.87687	6.53333	5.08068	6.38352	8.64885	8.33011	6.33036	7.31505	6.44363	6.34028	20.0046		5.07331	12.7819	4.69305	9.22211	3.0125	3.32757	2.58435	5.34013	3.34533	3.53405	1.76237	3.5338	13.2978	12.1418	3.76258	7.16455	9.14183	9.28215	6.70277	9.85782	5.18704	8.96443	3.78268	6.65736	5.03228	7.54709	10.9821	14.1139	9.11169	23.2801	2.95638	15.0331	5.34789	11.1675	8.18213	7.36715	3.69405
TA2-005815	1.75039	2.0558	0.871539	1.2135	1.53387	1.30678	1.02066	0.974952	2.8016	2.36521			1.77852			1.58451	0.926531	0.988891	1.22475	1.42352	0.691143	0.679213	1.61038	1.38674	1.99174	1.27789		1.20739	1.76403	1.30865	1.06382	1.25251					2.07795				2.39811					2.1925		2.84224
TA2-006079	0.231271	0.69867	0.115666	0.545405	0.139908	0.162349	0.693592	0.761572	0.435568	0.246072	0.133329	0.285704	0.425492	0.229486	0.544383	0.303009	0.354553	0.30627	0.58329	0.0906024	0.226616	0.229934	0.193915	0.128951	0.483505	0.919748	0.591869	0.985983	0.737794	1.24354	0.427336	0.624322	0.611452	0.173826	0.307258	0.384038	0.780043	0.252305	0.0919765	0.0857628	0.711685	0.173758	0.0557755	0.0663246	0.113103	0.486332	0.282693	0.137404	0.147139
TA2-006089	6.93865	6.73099	4.99236	5.73199	5.57563	7.06199	6.12553	4.82122		21.1989				7.88053	4.42655		5.1426	4.27544	5.1288	4.90163	4.58051	2.9481	6.91685	5.41876	7.75454	8.47297	7.87179		9.35997	7.49037		4.8421	10.4165	15.9188	18.0574	11.9298	11.7845	20.654	8.92394	12.4341	13.7709	22.0178	27.6976		22.0935	22.832
TA2-006823	1.3629	1.31138	0.992316	1.3376	1.36122	1.17794	0.966153	0.830541	1.39871	1.97742	1.69088	2.39634	1.75252	1.6412	0.96933	1.55689	0.534989	0.853461	0.830882	0.482879	0.608946	0.966082	1.01979	0.75704	0.994467	0.76702	1.63108	1.12049	1.09751	1.01706	1.18211	1.46265	1.39316	1.96189	1.30731	1.56805	1.25426	2.15393	1.13783	1.74193	1.4578	1.64642	1.70987	1.79237	1.67023	1.65967	2.01698	2.42275	2.17615
TA2-008051	0.0300095	0.454487		0.373788		0.0409665	0.393043	0.969639	0.271605	0.0559078	0.0823167	0.0765561	0.228109	0.273287	0.678173	0.366304	0.227626	0.23442	0.211515	0.0622228	0.0714943	0.0571537	0.0513661	0.0967553	0.486203	0.583118	0.858532	0.728253	0.573852	1.09483	0.349522	0.726116	0.440596	0.119662	0.246547	0.276216	0.592354	0.141571	0.0499414	0.125397	0.634628	0.0941656	0.016607		0.067495	0.349253	0.127779	0.0761194	0.10748
TA2-008971	0.21363	0.107832	0.166445	0.157694	0.31684	0.590503	0.0841376	0.253388	0.244542	0.0713329	0.210045	0.170029	0.133271	0.163182	0.0759289	0.113147	0.370039	0.301476	0.0840808	0.151109	0.231132	0.289694	0.160373	0.63429	0.135193	0.0879456	0.554118	0.1103	0.238329	0.0880996	0.116189	0.0795193	0.15024	0.269062	0.232397	0.132631	0.224573	0.299312	0.0751366	0.20704	0.1254	0.304931	0.60884	0.0617239	0.300999	0.0832239	0.103813	0.0478147	0.192807
TA2-009119	1.09278	0.658771	0.569812	0.632689	0.642015	0.823112	0.777543	0.632452	0.631392	0.904805	1.34016	1.16144	0.629066	0.631899	0.559701	0.960505	0.417944	0.501922	0.756655	0.384517	0.663727	0.397475	0.888817	0.631484	0.793518	0.773199	0.77114	0.694341	0.864035	0.818884	0.834741	1.01822	0.829839	1.17971	0.878357	0.853627	0.909252	0.809804	0.901949	1.011	0.640229	0.761999	0.85522	1.3222	0.753265	0.972371	1.0243	0.898193	1.08667
TA2-009478	2.84371	3.69659	1.8457	2.22655	3.11347	2.21926	1.94624	1.21105	1.85649	2.86957	1.82148	2.72985	1.81436	1.70001	1.79146	2.48135	1.52254	1.76169	2.26265	1.38454	1.8529	2.41351	2.22067	2.2106	2.28725	1.7412	2.19977	1.59177	2.47371	1.84742	3.17466	2.90788		3.40779	2.3012	3.20645	2.64365	2.56661	2.13997	2.75139	2.33747	1.7863	2.29682	2.21019	2.57117	1.64505	1.99219	1.96766	2.99469
TA2-010136	3.16627	1.90904	1.04882	2.36019	3.10564	3.05918	2.38512	2.13916	3.59314	8.74639	4.8241	5.42625	2.8699	2.04432	1.23515	3.02443	1.12667	1.34614	1.40716	1.41887	1.53464	1.2407	1.67125	1.70065	1.85124	1.50263	2.30609	2.20839	1.67131	1.25211	1.63565	1.51742	3.43314	3.27064	3.60935	4.05731	2.36599	4.57987	1.91808	2.20288	2.28008	4.43714	4.96241	6.33271	6.64253	3.76596	2.20173	3.2995
TA2-010658	29.435	26.4546	25.2542	25.476	23.4775	30.9815	27.1999	33.9525	28.6978		47.5318		11.7258	24.0542	17.9005	23.4351	31.6853	22.8263	28.3985	31.2585	35.3342	32.8491	41.7388	40.6849	19.6048	18.0941	16.4452	20.8381	15.7922	15.6061	24.7713	26.2517	18.6676	23.2259	22.1709	24.8104	22.8395	20.932	26.3566	36.774	28.7058	33.5281		34.0832	28.1312	31.7736	24.9544	29.0714	31.465
TA2-010740	1.25354	1.29419	1.06579	1.48016	1.31159	1.2584	1.26645	0.991612	1.9457	2.42956	1.39712	2.78028	1.94246	1.67987	0.873132	1.84626	0.841132	1.5845	2.04284	0.808307	1.64609	1.64435	1.6557	1.44616	1.27391	1.43055	1.98641	2.20434	1.65594	2.23666	1.70761	1.61077	2.4298	3.10513	2.92814	3.0674	3.45711	3.04655	0.924373	1.70187	1.09925	2.35831	2.10845	2.05599	1.32955	1.86494	2.61763	1.22988	3.17503
TA2-011098	18.5568	13.2685	11.6359	19.7136	13.2757	21.8569	9.46714	17.1528	13.1593		48.0907	31.2632	27.0213	34.4531	9.93549	18.3976	35.3805	18.9215	15.8318	34.5677	31.8363	44.0124	30.7541	37.657	8.82486	13.5011	9.4388	13.4112	10.7422	9.81311	17.9506	13.523	8.23154	11.9168	16.6549	13.8887	8.39084	9.50719	25.1007	23.7699	13.2735	19.921	17.669	31.1587	20.0247	23.4995	25.3959	13.359	26.7065
TA2-011362	3.88074		5.02283	3.59901	3.89635	3.33154	2.95131	5.14969	2.93367	2.82743	5.70709	2.45174	3.0395	5.33023	5.8474	4.14481	2.85176	1.88828	3.82084	6.21728	2.40053	2.91666	3.18548	4.52041	2.64925	2.53626	2.4407	3.92724	2.79383	2.69066	6.02464	3.48955	2.55757	2.52949	2.25179	2.56477	2.83031	2.75963	8.35047	3.70293	3.20549	3.57441	1.99313	3.70827	4.41044	2.24976	5.10541	4.47126	2.58283
TA2-011570	19.4771		5.9161	11.0143	14.9893	20.9702		7.37491	33.1348				26.5101		14.0488	23.9071	19.4577	11.8365	5.53486	12.2601	13.4902	7.14605	12.1845	9.86279	24.2115	20.4555	15.3092		21.4223	11.1842	8.61623	10.0163			23.7343		22.7582	30.9487	24.3843						59.1071		21.4102	29.4413
TA2-011820	0.709459	0.803192	0.358046	0.608674	0.874312	0.726566	0.587661	0.302986	0.646315	0.792109	0.388361	0.843031	0.69531	0.54338	0.48125	0.527313	0.348066	0.499568	0.648955	0.205049	0.450558	0.620384	0.707231	0.487068	0.454956	0.411219	0.713752	0.406538	0.840337	0.862539	0.48069	0.551273	0.751108	1.03064	1.04877	1.24978	0.886279	1.10331	0.54049	0.824397	0.597466	1.17428	0.79026	0.702182	1.23974	0.843565	0.935846	0.755757	0.931879
TA2-011876	1.37504	0.529421	0.283525	0.608364	0.789074	1.19475	0.333514	0.275933	0.304075	1.01676	0.59791	0.597096	0.762956	4.64752	4.04342	0.681229	3.08494	0.962159	1.65299	4.0611	1.49474	1.68427	1.66261	3.53261	0.623636	0.266709	0.831125	0.752806	0.987801	0.556519	0.736158	0.991065	1.96542	0.419293	1.67716	1.11049	0.479613	0.558337	0.500032	0.662486	0.320531	2.10834	0.295292	1.12384	1.51893	0.668979	0.497773	0.260869	0.873717
TA2-012055	21.5445			15.3173	30.1746	37.1799	32.173		3.24791	5.95791	9.1704	8.4083	6.86725	6.53707	6.54081	4.04116	23.5818	18.3324	28.53	22.076	59.0636	57.9061			28.3754	18.5101	8.37078	20.2391	1.41583	17.9926		3.38701	14.0127		9.34575	16.7765	29.0564	24.8536	8.44862	33.6877	29.4319	24.1977	16.5486	32.2705	59.8341	20.7387	24.8352		25.4243
TA2-012573	0.623213	0.522753	0.57978	0.627435	0.65571	0.767679	0.594659	0.511004	1.10519	1.88346	1.56541	1.75267	0.94942	0.849224	0.476247	1.03317	0.955959	0.694981	1.00886	0.45296	0.815988	0.69532	1.0625	0.718644	0.383747	0.486897	0.779737	0.412791	0.608154	0.477223	0.341672	0.41726	1.29268	1.79919	1.75111	1.15964	0.871952	1.51253	0.928357	1.3825	0.872792	1.85876	2.02771	2.15534	1.61715	1.70117	1.22155	1.43142	1.74745
TA2-015469	0.530534	0.82717	1.50251	0.776449	0.576127	0.662422	0.920113	1.00011	0.842117	0.590835	0.422136	0.565488	0.837787	0.731822	0.969097	0.953025	0.790106	0.710098	0.719352	0.424275	0.356764	0.589381	0.683116	0.725848	0.717435	0.60486	0.70795	0.600173	0.69537	0.639216	0.505782	0.768726	0.914616	0.639066	0.897972	0.603613	0.717882	0.53069	0.555964	0.798198	0.859306	0.836339	0.732309	0.619019	0.424022	0.58622	0.838838	0.726884	0.840083
TA2-017671	5.54988	4.48731	3.89802	4.24024	5.9597	5.01597	3.98996	5.0286	3.66661	5.09912	9.8936	18.781	4.12938	9.27299	2.02498	5.77394	2.04679	2.43997	2.06179	3.00812	1.9906	2.65576	1.13672	1.64764	8.57967	7.14538	2.42152	5.26452	7.14902	5.4642	3.55074	6.96666	3.71376	5.90569	2.34681	4.61646	3.52544	4.01606	6.75592	8.26038	5.37191	12.7928	1.36818	11.3782	3.00156	6.21472	5.99673	5.16706	1.82876
TA2-017746	0.778299	0.629598	1.01315	0.536927	0.886482	0.567241	0.313898	0.632963	0.847792	1.43602	0.830229	0.928355	0.651167	0.783583	0.489711	1.18942	0.207878	0.249706	0.291963	0.756856	0.38711	0.307924	0.281272	0.334445	0.481157	0.625128	0.541392	0.813462	0.74766	0.634732	0.601925	0.704787	1.05875	0.700384	1.22412	1.17246	0.583086	0.915914	0.739797	0.67038	0.618393	1.10044	1.30391	1.32678	1.918	0.773529	0.808651	0.845989	1.13818
TA2-018029	32.3963	25.4173	31.1017	21.7774	29.048	34.4063	32.2564	32.1308	33.1945				34.2646	33.2256	21.3542	26.1443	57.0689	39.0122	25.192	61.7116	50.7564	56.8548	49.8413	64.69	17.7403	16.1598	18.1508	18.4622	18.7242	21.044	30.6336	30.5235	16.8233	22.1887	19.7079	22.8396	20.8693	26.0182	46.6014	37.364	32.643				37.2158	31.4442	27.8824	24.2532	32.4041
TA2-018095	0.267727	0.412428	0.384369	0.253541	0.205158	0.327873	0.339457	0.398767	0.18377	0.2752	0.18263	0.320166	0.215347	0.169538	0.322259	0.223694	0.307098	0.230156	0.241067	0.107727	0.127475	0.176829	0.234514	0.155925	0.250828	0.359989	0.332379	0.434549	0.307543	0.499301	0.3546	0.405487	0.226481	0.261344	0.167639	0.270716	0.215546	0.241949	0.153456	0.135441	0.338993	0.176623	0.0945372	0.0763467	0.12288	0.24732	0.259169	0.148293	0.182399
TA2-018319	0.625681	0.829566	1.65964	0.784039	0.605015	0.618869	0.815054	0.873388	0.464586	0.683676	0.530132	0.379576	0.47589	0.420236	0.624567	0.627114	0.703955	0.638715	0.544852	0.4609	0.494348	0.562535	0.491579	0.42118	0.606581	0.812275	0.722997	0.666019	0.565288	0.736551	0.548745	0.907502	0.581048	0.437069	0.534274	0.327537	0.647767	0.505644	0.424894	0.308774	0.624284	0.504644	0.426166	0.425554	0.332705	0.52136	0.504189	0.521986	0.386789
TA2-018479	0.748812	0.851746	0.520454	0.7831	0.401458	0.639672	0.746299	0.999887	0.649825	0.757903	0.471207	0.733246	0.574518	0.427553	0.576762	0.626529	0.514266	0.337192	0.653632	0.273344	0.359229	0.358085	0.410201	0.536019	0.539432	0.865085	0.678113	0.767835	0.708387	0.891265	0.553045	0.640319	0.698517	0.552872	0.714017	0.599547	0.828892	1.10375	0.34469	0.432574	1.01163	0.563021	0.607138	0.573858	0.917471	1.07947	0.578151	0.495616	0.586276
TA2-018639	2.06391	2.29706	2.08977	2.39247	2.3953	3.07966	1.88418	2.32001	1.73986	1.86772	3.05568	2.75713	1.7856	2.3768	3.00091	1.62889	3.42304	3.10219	2.70243	4.79615	3.35231	3.65761	3.68458	4.1384	1.67231	2.17712	1.42652	2.29081	1.8387	2.02202	2.12331	2.06671	1.8008	2.14994	1.93739	1.78367	2.39055	1.72137	2.83144	2.79076	1.8264	2.37883	2.31309	1.99257	2.02351	1.95297	2.24096	1.78154	2.05807
TA2-020062	1.41145	1.62084	1.21592	1.31997	1.74994	1.59432	1.28037	1.11102	1.46228	1.84529	1.72806	1.95735	0.471403	1.46279	1.37297	1.90003	0.709369	1.00368	1.28764	0.781299	0.971739	0.979271	1.30277	1.24162	1.35945	1.44865	1.57539	1.72398	1.4774	1.37404	1.24321	1.41391	1.78355	2.23771	2.12084	1.99169	1.93108	2.08248	1.22627	1.56693	1.26907	1.91023	2.11336	2.19436	1.79122	1.67043	1.58019	1.5407	2.18879
TA2-021532	29.663	25.4453	23.7421	21.5212	34.5852	30.5951	20.7219	45.1008	24.9842	26.1607	43.329		26.1416	42.7781		26.3432	45.952	28.7064	28.324	40.7841	40.3615	34.3041	48.0078	41.6536	17.8866	20.3277	16.5895	19.9453	20.3016	15.8867	27.3734	27.7583		16.0392	24.4699	21.1495	19.5516	16.3386			21.8799		28.4653	27.1853	47.1567		41.4343	29.671
TA2-022195	0.60717	0.733553	0.481221	0.558962	0.546935	0.639886	0.625066	0.38109	2.08134	1.54522	1.81456	1.72788	1.48681	1.43769	1.7161	1.33501	3.19529	1.38037	1.32936	2.23667	2.75179	1.28136	3.30052	2.90123	1.71291	1.00261	1.44931	0.956207	1.22124	0.809153	1.12962	1.13353	3.60807	3.15663	2.74229	1.39511	3.24744	3.65263	2.41236	2.16463	2.24565	3.6822	3.09586	3.09467	6.27478	4.19231	2.51898	2.24351	1.80387
TA2-022890	17.5204	17.5433	17.584	15.6249	21.1585	23.4916		19.9985	19.9261	21.6274	32.7367		24.2044	25.5271	19.2864	20.7152	26.8949	25.4718	22.9562	34.6428	34.9754	33.4368	35.7592		16.6231	14.6542	19.2345	17.0286	17.8806	12.5125	31.2758	26.8523	15.7419	17.2339	13.8732	20.2041	17.9092		32.5101			26.8574	22.0225	21.5125			27.0397	24.4175	28.7937
TA2-022906	0.28529	0.276195	0.352696	0.362458	0.260214	0.365405	0.380213	0.246256	0.350635	0.460103	0.416709	0.416967	0.283974	0.243126	0.236914	0.425331	0.196837	0.18746	0.365132	0.222482	0.237537	0.22178	0.255239	0.145572	0.305941	0.265054	0.264457	0.147533	0.320656	0.295419	0.342522	0.253515	0.522053	0.417704	0.411795	0.41726	0.346275	0.416264	0.285461	0.34257	0.31792	0.379848	0.434929	0.425261	0.542242	0.435112	0.389193	0.31627	0.408586
TA2-023468	10.8882	6.0146	3.51172	4.98941	6.73349	5.95375	3.73413	3.72567	3.87332	7.03777	8.18223		3.13948	4.2105	2.27743	3.63077	8.74914	12.5712	7.80403	8.65364	10.8437	13.3892	21.4749	13.2136	1.44695	2.03539	3.20182	2.81976	5.26007	3.74155	2.35875	4.34171	4.83717	3.17885	1.65757	4.61197	3.72159	4.07496	3.73371	2.99589	3.91775	1.9289	1.93507	2.44946	2.32393	3.20495	4.61115	6.03156	2.88868
TA2-023474	1.14641	1.3173	2.22231	1.01331	0.917077	1.11901	1.04039	1.94337	0.719602	1.02073	0.849564	0.588416	0.614952	0.554001	0.989606	0.92303	1.82702	1.06887	0.866149	0.649017	1.41929	1.02619	1.14712	1.16735	0.957783	0.890026	0.87293	1.02815	0.845166	0.895878	0.91908	0.912561	1.15488	0.685745	0.725106	0.864296	1.47659	1.07995	0.520343	0.447068	1.28898	0.707742	0.637795	0.69368	0.532698	0.835031	0.734475	0.745771	0.669214
TA2-023570	4.2488	4.09647	4.23915	3.54073	5.45744	4.47642	3.40693	4.44345	4.20898	5.05565	6.8833	6.28553	6.23174	5.66465	3.80134	4.24559	7.29097	5.34567	6.08159	7.13746	8.95261	7.39679	8.89759	7.9426	4.50483	3.7139	3.34483	4.70213	4.43248	2.76806	5.93891	5.89928	3.86799	4.16368	3.55585	4.69624	4.32899	3.56324	6.98351	5.48581	4.68884	7.0721	4.5801	5.49346	6.77973	4.66086	4.81155	4.50449	5.74363
TA2-023583	0.359075	0.322429	0.151494	0.230324	0.339196	0.235521	0.280718	0.129846	0.136766	0.315432	0.273856	0.493252	0.226257	0.298107	0.340606	0.289549	0.0973058	0.193421	0.204423	0.0596683	0.0794051	0.155438	0.140203	0.117291	0.336858	0.268543	0.321773	0.256706	0.31479	0.29579	0.124548	0.391361	0.484064	0.254455	0.369207	0.33989	0.358622	0.344647	0.232129	0.32853	0.289904	0.436574	0.329089	0.203298	0.218948	0.373739	0.216983	0.287614	0.399171
TA2-023993	0.583707	0.437038	0.437575	0.360403	0.301399	0.29654	0.539117	0.308764	0.541098		1.33437	2.08109	1.5146	0.563506	0.78693	1.04443	0.31868	0.728611	0.438014	0.260529	0.505116	0.781752	0.662163	0.827068	0.798213	0.408036	0.943589	0.358074	0.773039	0.795846	0.637279	0.256102	1.93564		2.95027	2.58556	1.02248	2.64753	1.45417	1.38275	1.67247	1.73608	0.985058	3.80285	1.01479	0.84908	1.71528	2.52126
TA2-024792	0.243855	0.294486	0.443475	0.284363	0.254796	0.333175	0.326334	0.41885	0.349252	0.593799	0.328051	0.388547	0.377492	0.248218	0.327749	0.411082	0.288786	0.204846	0.259362	0.144698	0.22799	0.179399	0.289291	0.209311	0.238755	0.249433	0.323295	0.347787	0.28188	0.327895	0.17351	0.277124	0.474456	0.453439	0.41801	0.45214	0.472878	0.642399	0.27682	0.302545	0.45857	0.490947	0.401443	0.412749	0.489249	0.51491	0.299986	0.289669	0.393903
TA2-024929	2.61629	2.45038	2.17696	2.26379	2.46236	2.85282	2.35762	2.01687	2.95589	5.22966	4.04211	3.43904	3.87046	2.98741	2.13903	3.21088	1.9813	2.02663	2.39789	1.84435	2.60701	2.31084	3.15515	3.04926	1.94567	2.08889	2.42572	2.18561	2.3323	1.84171	2.42728	2.21398	3.50593	3.96364	3.96873	3.43035	2.73679	4.13081	3.21202	3.28488	3.14478	4.32916	5.24171	4.57879	4.83196	4.3325	3.68091	4.09494	3.93275
TA2-025440		0.162008		0.153225			0.232007	0.266054	0.143093			0.0434851	0.122804	0.103823	0.251727	0.104456	0.120474	0.0742402	0.117754		0.0616759	0.0311803	0.0167547	0.0267516	0.17545	0.358274	0.311064	0.451963	0.226601	0.565855	0.162027	0.25867	0.242946	0.0665692	0.11565	0.174539	0.319244	0.083411	0.0413643	0.0478808	0.324579	0.0933638			0.106068	0.205259	0.113119	0.0403357	0.0810565
TA2-025654	0.655274	0.589239	0.68566	0.531956	0.828786	0.805908	0.679216	0.893029	0.712565	0.723669	1.35908	0.728234	0.703202	1.31035	0.894717	0.582728	2.4202	1.40677	0.794933	2.87155	1.95726	1.34214	1.0728	1.56927	0.701477	0.719096	1.06896	0.839989	0.797762	0.64602	0.639671	0.79945	0.788554	0.669534	0.743742	0.713184	0.799748	0.728903	2.04663	0.812871	0.832813	0.73915	0.770835	0.854207	1.02179	0.778954	0.870886	0.506053	0.718898
TA2-026386	0.15544	0.311685	0.269589	0.284811	0.170849	0.19182	0.372364	0.390149	0.316199	0.348784	0.228166	0.239012	0.293703	0.277757	0.451049	0.32684	0.34033	0.261575	0.299934	0.143832	0.232316	0.194881	0.178333	0.227748	0.388822	0.55133	0.523636	0.411904	0.399291	0.625774	0.318837	0.374138	0.483202	0.32209	0.422711	0.314841	0.509189	0.347978	0.234843	0.263979	0.514888	0.337466	0.29124	0.226045	0.340412	0.365553	0.255235	0.160215	0.299454
TA2-026607	6.02137	5.41035	5.16927	5.17685	6.22228	7.26377	4.46434	5.13855	6.77675	9.00479			8.67518	8.80789	7.88083	5.24496	5.16227	6.12048	4.20125	3.1331	6.23933	7.19932	6.89837	8.09703	4.30967	4.80546	4.19335	4.21686	4.37262	4.47738	4.17574	5.8985	8.74385		8.38084	6.42958	5.97578	4.86605		8.48337			8.5051	8.22701		6.9018	6.35171	8.00547
TA2-026889	25.2101	25.1812	28.5485	19.2163	25.3204	24.4197	23.9108	31.809	26.3688	27.6344	55.8988	28.7839	28.2806	26.6215	23.8965	22.0941	43.0856	31.5291	24.5012	57.0467	50.9724	43.1433	58.3894		20.3645	19.9273	14.2046	18.1098	15.1359	16.0755	20.5689	25.3298	17.3352	22.5378	18.6456	20.9188	20.4636	17.7249	35.7403	36.3507	29.6451		25.7216	32.6074	30.283	23.0459	27.5446	29.8942	30.6409
TA2-027659	0.3216	0.174437	0.311995	0.318482	0.420751	0.284853	0.261724	0.200331	0.285816	0.367886	0.285315	0.52244	0.255075	0.401363	0.289715	0.413989	0.105041	0.289941	0.204069	0.199028	0.143801	0.215647	0.16849	0.170288	0.389707	0.376253	0.488484	0.342282	0.322909	0.290944	0.503922	0.337495	0.374687	0.41919	0.422442	0.363344	0.273407	0.450352	0.369039	0.419824	0.333361	0.436008	0.355046	0.383949	0.425103	0.448245	0.270435	0.539746	0.379317
TA2-028486	5.25479	7.60784	6.6686	5.00203	8.91587	6.19306	5.4296	6.07995					8.22131	8.10896	8.11105		6.8246	9.08293	7.17001	9.82039	8.44522	8.60174	9.84162	8.79329		7.85323	7.03363	8.20505	7.81542	6.7203	6.16047	9.15255						8.07546	13.1435	10.0825	8.14137						9.95036	10.2242
TA2-029918	0.192168	0.216651	0.230774	0.160208	0.458476	0.221224	0.215058	0.0984352	0.170394	0.376625	0.124581	0.139831	0.0543684	0.109908	0.115492	0.197117	0.335876	0.429456	0.660834	0.812063	1.08478	0.857328	0.771991	0.880524	0.221386	0.232614	0.267684	0.222852	0.21303	0.258432	0.292151	0.134817	1.05531	0.262727	0.224768	0.217911	0.181471	0.281641	0.105435	0.110264	0.169436	0.370338	0.397624	0.254672	0.727282	0.238532	0.146973	0.186758	0.279558
TA2-030212	0.265217	0.14683	0.261742	0.243728	0.216771	0.294008	0.331909	0.310066	0.252882	0.378541	0.264041	0.233816	0.31278	0.294783	0.268159	0.482726	0.262801	0.280776	0.26025	0.26816	0.179496	0.118733	0.242314	0.29993	0.306312	0.276269	0.337726	0.2897	0.275307	0.434678	0.211685	0.359911	0.359866	0.395005	0.0492392	0.295337	0.277007	0.336704	0.154256	0.319427	0.271052	0.369401	0.342195	0.409579	0.223442	0.363523	0.390636	0.360275	0.186986
TA2-030409	4.5096	3.89214	3.1121	3.28614	3.01695	3.27968	2.62466	4.31981	2.2084	2.29531	3.1328	1.81682	3.45146	2.63166	3.39305	3.81105	5.43423	4.34399	4.66881	4.3162	5.20201	7.12761	6.43912	4.84808	2.99731	3.86046	2.95581	3.79408	4.17804	3.62339	3.62258	3.85922	2.52365	2.7476	2.47801	4.51464	3.05832	3.1406	2.9339	2.90889	2.48494	2.79076	2.68729	2.40406	1.47616	1.90592	3.24658	3.76519	3.81189
TA2-030572	0.377781	0.517645	0.38282	0.365884	0.498382	0.485264	0.463798	0.445336	0.235968	0.231982	0.330298	0.760727	0.222678	0.651554	0.36172	0.467063	0.43519	0.374915	0.405585	0.57272	0.618387	0.501447	0.339986	0.537444	0.479995	0.424414	0.442554	0.546039	0.413176	0.337054	0.403998	0.847583	0.531698	0.850815	0.877776	0.520742	0.672581	0.540705	0.533797	0.75029	0.261001	0.481466	0.541601	0.329628	0.298898	0.378051	0.48359	0.687316	0.488733
TA2-031206	0.03656	0.486705	0.139551	0.515616	0.025896		2.36422	0.446349	0.0639101	0.203445	0.59977		0.315839	0.283185	0.129508	0.0800178	0.0931178	0.156369	0.522068	0.458649	0.147094	0.187648	0.0627166	1.11374	0.0695006	0.575107	0.05514	0.41404	0.274463	0.469347	2.22716	0.0425018	0.282182	0.168609	0.0478168	0.152598	0.0469814	0.353351	0.5585	0.175744	0.0996383	0.148303	0.0770584		0.157503	0.510655	0.529172	0.0115007	0.0316378
TA2-031252	0.350338	0.454399	0.505486	0.32915	0.163421	0.275945	0.36884	0.540042	0.283222	0.289804	0.191597	0.263974	0.289293	0.170595	0.309773	0.304768	0.459157	0.235248	0.30361	0.112557	0.324734	0.20148	0.253308	0.269177	0.343782	0.381457	0.400525	0.499539	0.346673	0.414878	0.257503	0.367231	0.390883	0.187557	0.296827	0.325924	0.57839	0.38427	0.154812	0.150897	0.578909	0.226614	0.212272	0.194434	0.192587	0.480815	0.254391	0.214078	0.253446
TA2-031446	0.535484	1.15696	0.892865	0.715404	0.664492	0.561777	0.632085	0.999169	0.532906	0.602023	0.672383	0.574162	1.1206	0.759048	0.815932	0.625439	1.17399	1.13884	0.886578	0.484128	0.698314	1.23503	0.676889	0.725769	0.721719	0.845943	0.711992	0.797852	0.721041	0.933099	0.722376	1.23681	0.664863	0.469344	0.42609	0.617602	0.661967	0.499983	0.478756	0.376983	0.962606	0.439331	0.303259	0.393546	0.295154	0.52518	0.465357	0.405109	0.41204
TA2-031741	0.557752	0.330073	0.337808	0.381121	0.468208	0.852571	0.365196	0.287191	0.415425	0.59597	0.427103	0.754122	0.462921	0.377363	0.26169	0.511476	0.418665	0.354149	0.456001	0.152664	0.401095	0.266296	0.427975	0.370726	0.326747	0.332101	0.551709	0.38556	0.690449	0.456605	0.33031	0.398217	0.583493	0.766097	0.644838	0.54011	0.798059	0.994855	0.382377	0.586551	0.325947	0.644363	0.844916	0.613264	0.548353	0.580367	0.359747	0.282804	0.76684
TA2-031806	0.558988	0.964374	0.616169	0.671324	0.440896	0.538379	0.74586	1.21513	0.878457	0.926967	0.771616	0.836513	0.850227	0.85858	1.10077	1.06956	0.6517	0.732154	0.715	0.454047	0.513314	0.559315	0.473174	0.60339	1.01121	1.2678	1.13794	1.26667	1.04229	1.26735	0.901622	1.30722	1.34006	1.09352	1.20182	1.02805	1.31029	0.939197	0.716745	0.947232	1.33745	0.91604	1.22267	1.05896	0.713389	1.00947	0.888612	0.884423	1.00576
TA2-031808	1.42358	1.92283	1.81815	1.22358	1.70365	1.56595	1.46662	1.51201	1.54016	1.60282	2.46026	2.06907	1.87056	1.65377	1.72012	1.43668	2.43923	2.13587	1.35651	1.81512	2.29268	2.97159	1.83653	2.8877	1.30272	1.35485	1.16445	1.34264	1.62149	1.11605	1.69623	1.42804	1.44444	1.58767	1.32279	1.50656	1.6849	1.271	2.07435	1.89954	1.53797	1.90985	1.70431	1.82408	1.48058	1.72991	1.43081	1.60648	1.92358
TA2-032067	28.7508	30.2645	25.3834	21.4628	21.2546	24.6643	22.3383	23.5539	29.3339				41.7607	27.8553	18.9028		37.6613	27.6481	24.1555	32.1709	32.4178	32.627	40.9843	51.2859	20.1683	18.8436	18.2251	19.0816	20.0855	16.8948	26.7379	22.8219	20.2168		22.5193	25.4431		22.7587	28.4485		30.4593	33.9458		33.2267	25.2403		26.7072	38.8471	34.0325
TA2-032564	0.960885	0.748341	0.957654	0.777986	0.826213	0.898631	0.825685	0.752917	0.766676	0.897354	0.994252	0.899587	0.885623	0.747755	0.606306	0.881684	0.861148	0.643435	0.847338	0.751262	0.914391	0.747156	0.926719	0.90517	0.648384	0.621287	0.695087	0.727442	0.767537	0.687419	0.794688	0.642883	0.835065	0.945698	0.91732	0.834286	0.882341	1.21139	0.883501	0.959465	0.815366	0.936428	0.838171	0.968931	0.954241	0.973421	1.05272	0.863657	0.838937
TA2-033131	0.267727	0.537957	0.282933	0.529006	0.214622	0.223863	0.550442	0.595187	0.359614	0.318039	0.131887	0.349238	0.336765	0.231295	0.439176	0.401251	0.380564	0.219181	0.527946	0.109776	0.177871	0.184051	0.156024	0.123833	0.493275	0.619187	0.549602	0.771997	0.689222	0.80519	0.356057	0.681175	0.607298	0.160375	0.326279	0.560593	0.897932	0.358132	0.109279	0.103914	1.04842	0.190835	0.0447637	0.0824282	0.208028	0.705553	0.253764	0.134367	0.185513
TA2-033453	0.400204	0.170908	1.11364	0.113993	0.175133	0.236989	0.120796	0.299168	0.160387	0.222006	0.434256	0.143046	0.149549	0.0978136	0.25217	0.102745	1.00029	0.32804	0.24133	1.01139	0.365394	0.554384	1.99167	0.262812	0.0898891	0.1072	0.0689807	0.134195	0.0858007	0.0704338	0.0775606	0.105706	0.0946492	0.147461	0.132094	0.0840047	0.0904626	0.158572	0.573471	0.162761	0.150652	0.130434	0.133556	0.217175	0.170342	0.128308	0.154448	0.152877	0.119523
TA2-033660	0.0838254	0.300841	0.0649666	0.28193	0.0747976	0.0800501	0.406036	0.33581	0.317901	0.155366	0.110502	0.164924	0.186753	0.224084	0.378033	0.266438	0.169336	0.135481	0.219987	0.050271	0.107088	0.0397956	0.0490083	0.0548938	0.329097	0.56734	0.489167	0.729582	0.464228	0.741373	0.166638	0.345683	0.462066	0.19279	0.400563	0.332887	0.64426	0.301582	0.0938163	0.127531	0.628738	0.211315	0.14213	0.0977955	0.24731	0.688376	0.126517	0.0934636	0.187191
TA2-033746	1.09643	2.29363	1.13041	1.27085	1.30667	0.855874	1.40629	1.8607	2.15679	1.99629	2.30971	2.35871	2.33582	2.27591	2.23832	1.90613	1.88468	1.78478	1.39795	1.66728	1.15515	1.3197	1.39841	2.02329	2.67653	2.41759	1.94511	1.88899	2.35867	2.69145	2.181	2.48595	2.09547	1.87497	2.12731	1.73503	2.25913	1.95199	2.00092	2.33229	3.40731	2.67917	2.17896	1.54313	1.74132	2.64312	2.28121	1.96537	2.01628
TA2-035187	7.75972	8.90312	6.73394	4.3387	6.49779	5.66724	5.45378	8.58928	2.65854	3.29811	4.45355	4.87246	2.16811	4.41915	5.36498	4.96689	11.0786	7.81713	7.87254	13.5889	9.87549	7.88551	10.1575	10.1914	5.74941	4.42395	2.93326	5.29997	5.32874	3.36909	2.83919	4.03989	2.58563	3.373	2.09279	4.55686	3.56723	1.78829	5.76587	3.91899	3.51832	3.96148	2.13946	2.56215	2.35163	2.84999	2.71306	3.08488	3.1933
TA2-035662	0.667597	0.904833	0.772746	0.335369	0.608781	0.894071	0.380058	0.42793	2.48052	4.85108	3.16505	1.46279	1.01412	0.814719	1.29599	2.64355	0.586861	1.02283	0.510565	0.724175	0.750567	0.648021	1.13152	1.28984	2.0763	1.76462	0.990482	0.646459	0.777437	0.460233	0.688071	0.589633	4.01668	3.64128	2.9152	2.48797	3.71893	7.79582	0.856316	1.5832	3.06804	5.0177	3.72744	2.94709	6.99608	2.02857	1.49122	1.51088	3.97733
TA2-036050	0.24637	0.17996	0.137451	0.214434	0.178852	0.284164	0.375456	0.247278	0.231314	0.386819	0.269351	0.408267	0.33371	0.206733	0.260959	0.347634	0.0955054	0.132357	0.14802	0.134178	0.102761	0.107271	0.0777054	0.0746019	0.219022	0.387898	0.391455	0.183439	0.209069	0.402825	0.260026	0.273818	0.542495	0.343939	0.407848	0.360371	0.234031	0.556004	0.182641	0.186574	0.389163	0.301247	0.52791	0.308112	0.57372	0.438929	0.316192	0.250977	0.489804
TA2-036067	2.08798	1.0635	0.663683	1.09136	1.03215	1.19143	0.552554	0.235389	1.14257	1.83476	1.79014	3.15275	1.26462	1.37723	0.543303	1.31203	0.487439	0.43994	1.12815	0.213288	0.876382	0.645885	1.46752	0.42764	0.542913	0.701027	0.880534	1.19391	0.85275	0.651975	0.521749	0.535866	1.53185	1.24028	2.46381	1.74802	0.692504	2.53681	1.43544	1.28007	1.07943	0.930676	1.04368	1.88411	0.657941	1.36453	1.06812	0.863377	0.886239
TA2-037204	8.8128	11.3265	8.39473	7.00158	11.1324	9.16431	8.81166	9.08883	11.0007	16.3141		10.9015	13.111	10.9651	8.46955	13.1173	1.83665	3.86467	4.34812	3.10128	2.49149	3.8816	3.00392	3.37541	9.88485	13.6785	5.40835	13.446	9.69276	13.6519	10.6693	11.3591	10.5764	7.29972	12.2947	10.0304	9.39441		6.12247	5.33717	12.9353		17.6941	13.4733	9.60484	6.99383	10.4565	17.3642
TA2-037395	1.58111	1.63193	1.51702	0.993829	2.00577	1.27455	0.661459	2.04003	1.82948	1.38574	1.8796	1.59631	2.69704	1.24524	0.983115	0.462774	3.17977	3.07686	0.99766	3.63242	4.38469	3.27046	5.27397	5.7006	0.941551	0.921083	0.797038	1.2026	1.17655	0.735479	1.04572	1.95572	1.02151	0.930009	1.05329	1.29404	0.930816	0.857262	1.47087	2.18908	0.964662	2.20658	1.05607	1.76872	0.848925	1.57641	2.10966	0.706815	1.56728
TA2-037704	0.790579	0.907797	0.541295	0.917519	0.42198	0.492762	0.7949	0.833726	0.43783	0.535976	0.371586	0.738121	0.567951	0.539619	0.701395	0.444501	0.649489	0.395074	1.08661	0.207965	0.338014	0.42073	0.244234	0.271767	0.760552	1.02321	0.986109	1.35861	0.646008	1.02166	0.712575	0.925621	0.594768	0.286431	0.454405	0.439089	1.00143	0.433229	0.238807	0.260843	0.869615	0.217841	0.120508	0.125104	0.217692	0.886445	0.615892	0.212561	0.200771
TA2-037706	2.49643	4.07371	2.47423	1.48634	1.50971	1.56543	2.56002	1.6621	5.68113	8.35432	18.5252	6.8407	6.54213	6.8225	6.48481	4.83103	0.884502	1.55973	1.56407	1.78747	1.01092	0.758635	1.77243	9.65826	4.94269	5.09692	3.04575	5.0164	3.9481	2.65606	6.38904	2.90383	6.99828	6.98888	6.40217	5.26103	6.56005	5.81463	9.41019	8.53736	7.01923	9.43752	8.1432	7.37549		5.921	5.71941	7.55014	8.97139
TA2-037878	0.241339	0.327002	0.304609	0.330167	0.364963	0.305625	0.277606	0.280405	0.211549	0.345093	0.233739	0.308681	0.228924	0.223651	0.274083	0.293527	0.180804	0.24693	0.420645	0.226527	0.24084	0.27236	0.218703	0.268909	0.264764	0.408316	0.38304	0.446827	0.319735	0.443752	0.299024	0.423376	0.305679	0.336861	0.314245	0.27418	0.439039	0.332319	0.163613	0.164549	0.366255	0.230564	0.165794	0.216659	0.285657	0.277795	0.211575	0.174513	0.271638
TA2-038482	0.190905	0.237348	0.251149	0.268001	0.256351	0.271855	0.200715	0.190835	0.203725	0.434472	0.315885	0.375193	0.328385	0.209163	0.273957	0.318875	0.241049	0.247122	0.265026	0.254073	0.235071	0.20472	0.286737	0.231796	0.209844	0.170399	0.277828	0.196223	0.259369	0.159758	0.206715	0.205011	0.355035	0.409442	0.317432	0.329327	0.337927	0.509428	0.347249	0.331513	0.27046	0.44355	0.438868	0.404572	0.532078	0.312171	0.331229	0.229813	0.453013
TA2-038483	3.39284	4.21512	7.60335	3.11598	3.36367	3.3453	4.2955	5.76402	3.875	3.74054	4.42235	2.71899	4.65721	3.37019	4.25919	3.72095	6.17494	5.1333	3.86894	6.00778	6.02908	4.25827	6.1566	5.78218	3.79877	4.04339	3.04317	2.99099	3.05267	3.13033	3.55036	3.56339	3.22364	3.0248	2.43814	3.66796	3.60601	3.89224	4.30568	2.9088	4.09056	3.56738	2.80452	2.90366	3.50464	3.12303	3.82676	3.74693	2.92742
TA2-038956	0.924184	0.834612	1.25199	0.77812	0.892257	0.932045	0.823538	0.846106	1.40705	1.64197	1.81609	1.39263	0.830542	1.12919	0.962436	1.29457	1.20768	1.217	0.707253	1.21025	1.19747	1.24037	1.20159	1.4186	0.748571	0.946204	0.55664	0.909777	0.581838	0.684551	0.870288	0.997432	1.04404	1.32327	1.1769	1.07037	0.82133	1.02168	1.26493	1.29249	0.920015	1.90339	1.50201	1.79606	1.2869	1.36545	1.03404	1.17874	1.2969
TA2-039558	0.28905	0.203829	0.0947973	0.138471	0.113525	0.0659905	0.249941	0.180163	0.256031	0.455667	0.206925	0.380488	0.261735	0.11896	0.260908	0.165489	0.065593	0.0962548	0.0842182	0.0567836	0.0466196	0.0927463	0.0685362	0.079229	0.313746	0.395524	0.395714	0.3717	0.286132	0.743745	0.330228	0.478469	0.565964	0.164064	0.232535	0.472332	0.287516	0.468802	0.205548	0.367667	0.401139	0.260782	0.567565	0.202751	0.248996	0.382582	0.387023	0.514997	0.204207
TA2-039584	5.96247	3.55964	5.27696	4.48864	7.06093	5.63939	5.29114	4.47057	12.3674	14.4853	40.4001	14.8677	5.1524	6.01405	4.89419	6.98276	3.19589	3.23012	5.09382	4.94758	4.5809	2.84357	3.22376	3.01376	5.05839	8.57052	4.59476	4.95314	5.47551	5.1504	3.68311	3.22769	13.704	18.5658	11.5017	12.8606	14.1309	16.0594	11.4984	8.91398	20.6591	29.3457	15.3374	16.4495	24.3655	15.1399	6.11441	6.06821	23.6131
TA2-041332	0.45491	0.837642	0.212749	0.59421	0.597393	0.431866	0.832379	0.770858	0.456745	0.425297	0.294822	0.621362	0.583319	0.436635	0.713574	0.443216	0.634834	0.417958	0.963676	0.570977	0.4104	0.558787	0.412742	0.336487	0.623073	1.06151	0.652916	0.989029	0.700912	1.11576	0.677145	1.02671	0.588891	0.271947	0.370641	0.531559	0.869685	0.373812	0.229464	0.246911	1.04653	0.277906	0.109322	0.111619	0.268617	0.655985	0.409203	0.20504	0.188899
TA2-041873	0.110229	0.22976	0.0557144	0.218357	0.114904	0.28655	0.152315	0.185557	0.201879	0.163693	0.152012	0.223743	0.128813	0.212095	0.194905	0.12025	0.106908	0.12575	0.200381	0.0577459	0.166239	0.0963853	0.0838902	0.0597955	0.157852	0.273355	0.407595	0.266197	0.207996	0.375711	0.151987	0.238394	0.276629	0.154754	0.231986	0.211731	0.252174	0.170224	0.084557	0.109239	0.190666	0.188297	0.140007	0.166956	0.197782	0.222541	0.251608	0.0844093	0.119721
TA2-041959	1.96755	2.20998	1.45185	1.95425	2.30006	2.40525	2.64911	1.50002	3.73264	4.00563	3.61672	4.29123	6.30301	4.11849	3.38593	2.17669	0.85615	2.35443	1.76444	0.520641	0.734036	1.61816	2.71308	1.27503	2.36499	1.7585	2.33598	1.30426	2.25054	2.19699	0.972799	1.48269	4.9715	6.00642	5.42464	3.98151	3.4139	3.60047	2.78703	3.39906	2.97995	6.5261	6.76074	5.69162	3.4589	3.41587	3.53938	3.7169	5.58995
TA2-042198	0.113807	0.135091	0.135638	0.115445	0.137299	0.153906	0.173816	0.169159	0.145561	0.176307	0.121795	0.156412	0.0948296	0.0909442	0.137671	0.197126	0.112426	0.145622	0.134264	0.113255	0.0569635	0.1274	0.0770152	0.0755375	0.191641	0.154278	0.195897	0.276373	0.169617	0.169033	0.122792	0.172774	0.191381	0.196214	0.189224	0.197775	0.188476	0.15008	0.123362	0.142124	0.133565	0.182478	0.231988	0.21054	0.124585	0.138973	0.101368	0.10848	0.256799
TA2-042262	0.331602	0.714254	0.381142	0.697409	0.235036	0.337014	1.01488	1.39344	0.67452	0.607079	0.414653	0.53001	0.569974	0.509908	1.01141	0.717485	0.67419	0.380914	0.59968	0.342327	0.426422	0.357379	0.363227	0.348482	0.771646	1.28296	1.2792	1.76069	0.997512	2.0007	0.70659	1.06019	1.03936	0.55363	0.849413	0.872278	1.73513	0.708978	0.441137	0.443041	1.39099	0.639604	0.443151	0.395233	0.586519	1.23582	0.602005	0.369397	0.551498
TA2-042421	0.300326	0.178752	0.390877	0.331689	0.350616	0.324609	0.413943	0.393595	0.299668	0.456565	0.291024	0.291738	0.291424	0.353567	0.331043	0.560145	0.272716	0.311608	0.346763	0.335587	0.229724	0.147565	0.277039	0.295978	0.287524	0.332804	0.361024	0.314713	0.310839	0.486024	0.282955	0.384088	0.394304	0.458161	0.0630845	0.342287	0.33263	0.337047	0.210284	0.309885	0.30675	0.399775	0.363766	0.41969	0.2548	0.376109	0.384489	0.417994	0.197499
TA2-043349	0.398959	0.296779	0.242734	0.359679	0.48931	0.426792	0.254229	0.219036	0.381694	0.760485	0.394604	0.888292	0.231485	0.430477	0.254666	0.715399	0.242115	0.322764	0.212741	0.336318	0.234039	0.284618	0.261548	0.290383	0.332818	0.249235	0.577486	0.404427	0.219115	0.233541	0.21328	0.31603	0.428273	0.512018	0.454999	0.419741	0.21324	0.538944	0.460786	0.528015	0.393719	0.439657	0.621617	0.678991	0.615243	0.487588	0.359892	0.541945	0.616107
TA2-043894	4.8884	4.04092	0.619947	0.962691	4.10026	5.37302	3.09459	0.552005	0.745858	0.664617	5.18633	2.18759	0.438973	1.37909	0.583929	0.698531	0.920772	1.67328	0.421487	0.248913	0.354915	1.8217	1.03806	0.419669	0.567641	3.69994	1.98872	3.59039	2.15053	1.52975	0.465107	2.50584	0.430044	0.812162	0.562011	0.690209	0.736876	1.16956	0.476331	0.460479	0.329427	0.427271	0.50459	18.3027	0.781002	0.560718	0.384356	0.119514	0.520834
TA2-044110	1.16347	3.03448	0.424064	0.896045	1.38349	1.98503	0.99218	0.247395	0.296983	0.600554	1.3007	1.19999	0.53156	0.936986	0.533414	0.478856	0.633357	0.872478	1.03734	0.250826	0.438206	1.02539	1.55449	0.379701	1.25149	1.84748	1.44796	2.29284	2.26534	1.80143	0.941865	2.05337	0.392268	0.532763	0.946224	1.00281	0.776401	0.67972	0.623848	0.742445	0.356395	0.238017	0.486093	1.36693	0.382397	0.571649	0.579498	0.147763	0.281868
TA2-044765	0.351586	0.593243	0.184523	0.543274	0.248157	0.278533	0.469172	0.690377	0.524293	0.394323	0.239797	0.446608	0.384064	0.40278	0.633628	0.613439	0.364535	0.26264	0.548636	0.194429	0.246002	0.167884	0.178139	0.146277	0.474438	1.01268	0.514505	0.925051	0.683119	0.982668	0.41919	0.64498	0.548013	0.232295	0.40952	0.593093	1.03128	0.473644	0.115424	0.204592	1.06586	0.210468	0.0946786	0.0987554	0.344713	0.801264	0.28924	0.155812	0.344686
TA2-045163	0.0469922	0.0432112	0.0714326	0.0602901	0.0495699	0.135532	0.10857	0.119035	0.250068	0.0853546	0.242972	0.0501641	0.12156	0.19287	0.170331	0.0398415	0.192793	0.100373	0.0625037	0.132266	0.247375	0.0664446	0.155726	0.190678	0.11857	0.0553945	0.0521839	0.0303674	0.0404466	0.0342055	0.0874008	0.0477372	0.0586947	0.075973	0.0393948	0.0507006	0.0756132	0.133591	0.303005	0.137389	0.119344	0.149905	0.0567078	0.108826	0.376598	0.06906	0.143487	0.093632	0.0806448
TA2-046219	2.07594	1.30393	1.38268	1.78562	2.06865	2.4136	1.57163	1.453	2.88376	4.48871	3.6728	5.15831	2.76318	2.32087	1.37135	1.96511	1.97865	1.55503	2.30039	1.64376	1.98461	1.55816	2.36549	1.29005	1.53409	1.35352	1.81988	1.92055	2.07924	1.40096	1.46556	1.65407	2.73523	2.67088	2.96795	3.1964	2.09615	3.56951	2.6241	2.44816	2.4698	4.17584	4.62221	4.13031	4.89812	4.26969	2.69498	2.80823	4.00582
TA2-046652	9.12821	8.94358	10.3919	11.0158	10.1079	9.9794	5.99956	7.99905	20.3314	15.9148	14.9827	27.9402	27.1472	25.0506	14.5895	17.2428	6.38273	6.38106	7.54752	8.23371	7.07898	3.69631	8.14242	7.21316	15.551	21.7275	14.4538		25.712	12.9522		27.3237		15.0798			23.2789		27.8782	29.1236	16.7235	16.2365	28.3899	32.4056	54.4343	25.1852	45.6162	23.6062	18.5442
TA2-049750	0.423845	0.44679	0.331522	0.321831	0.371679	0.389604	0.459071	0.26762	0.434202	0.62132	0.404323	0.628622	0.407164	0.527592	0.457688	0.347522	0.153604	0.220036	0.317766	0.109631	0.185316	0.222055	0.217946	0.239817	0.376808	0.266862	0.390714	0.321922	0.488398	0.340329	0.30573	0.354566	0.491276	0.60837	0.641214	0.315212	0.595358	0.453761	0.316926	0.558859	0.336768	0.449103	0.630837	0.455729	0.478496	0.444814	0.364419	0.533459	0.674854
TA2-049787	0.226234	0.238491	0.185887	0.176543	0.205817	0.317512	0.263152	0.262562	0.421033	0.520404	0.446324	0.558689	0.230534	0.304946	0.280294	0.379522	0.137599	0.118531	0.161359	0.0673936	0.116228	0.0971739	0.118743	0.0813805	0.317415	0.408441	0.350613	0.440683	0.344636	0.452056	0.180275	0.281935	0.549066	0.562426	0.592035	0.483154	0.540619	0.51744	0.265774	0.339746	0.545076	0.591525	0.597637	0.497256	0.618943	0.636848	0.37614	0.319042	0.556066
TA2-050121	0.479731	0.676057	0.537552	0.549832	0.398704	0.412544	0.607522	0.556872	0.438844	0.560608	0.318054	0.597663	0.425086	0.413439	0.417382	0.515904	0.360317	0.298654	0.368142	0.180288	0.215852	0.306776	0.307801	0.229833	0.522759	0.536158	0.641115	0.678717	0.59711	0.833125	0.615933	0.588898	0.51354	0.560228	0.481648	0.507931	0.565784	0.551502	0.397403	0.425468	0.638851	0.497947	0.554984	0.548996	0.326386	0.710315	0.399952	0.39974	0.443175
TA2-051398	2.25635		1.51879	1.96818	3.2682	1.64787	1.51176	1.17585	0.737612		1.49979		0.850753	0.790163	0.688115	1.86786	0.679593	0.691622	1.18928	1.05129	0.930178	0.669752	0.993602	0.41821	1.26847	1.01566	2.67841	1.55113	1.00457	1.56612	1.65461	1.61618			0.959509		1.06212	2.74001	0.731871	1.15421	0.96507	2.57648	0.911696		1.85594	2.25717	1.18996		1.67914
TA2-051560	0.410161	0.698076	0.527794	0.903126	0.283758	0.278175	0.692923	0.698999	0.513803	1.05934	0.495231	0.828375	0.60247	0.719283	1.00254	0.432585	1.70083	0.901202	1.18902	1.08208	0.705563	0.761912	0.673327	0.955751	0.608166	0.945122	1.3178	1.21073	0.963187	1.4893	0.780892	0.860657	0.618705	0.720922	0.945719	0.63993	1.11331	0.654903	0.869526	0.849289	0.769902	0.627064	0.834721	0.521193	0.98797	1.00674	0.795671	0.787298	0.782866
TA2-051929	2.31641	2.97488	1.78884	2.24653	2.16705	2.71191	3.48562	1.46988	6.10361	11.2801	15.4831	6.57705	4.08218	4.32541	2.53551	3.5529	0.421103	1.2738	0.610412	2.08832	0.809664	1.2267	0.832662	0.985411	2.06145	2.34826	2.60073	3.29707	3.21671	3.03998	2.40032	3.73163	4.15264	6.57353	4.50919	3.71611	2.0906	2.82468	6.0061	4.93363	3.7521	10.705	10.1529	16.8573	6.46826	8.64866	7.36097	7.07161	8.11938
TA2-052267	1.79869	2.07853	1.61266	1.52163	2.37696	2.461	1.88507	0.93418	1.92735	2.22972	2.22706		1.43431	2.06515	1.67459	2.69088	1.2623	2.47065	0.844618	1.22619	1.17022	1.35054	1.38322	1.69158	2.55508	2.25256	3.44748	2.39966	2.81749	1.59335	2.22077	1.03736	1.94192	2.29131	2.43003	2.12664	2.20954	3.0707	1.84879	1.70852	2.26993			2.18417	2.72253	1.84231	1.26979	1.83952
TA2-052565	1.9796	4.19492	2.4604	4.01005	3.11689	2.52107	4.46837	5.11094	3.70456	3.17655	3.39745		2.62374	3.83233	3.68805	3.34884	3.17447	2.71122	2.56628	1.80701	3.33152	2.93539	3.12195	2.23306	3.47173	4.39499	4.60326	3.49239	3.50638	5.07355	3.33984	3.08717	3.40384	2.98961	3.64012	4.33812	5.28157	3.12517	2.36237	3.98633	5.81659	4.83053	3.75679	2.82595	2.79895	3.58975	3.61097	2.70683	3.51161
TA2-053441	0.365312	0.386427	0.234979	0.344454	0.323989	0.373597	0.362672	0.184196	0.965216	0.893437	1.07582	1.08059	0.791484	0.957216	0.927581	0.741493	1.61205	0.813665	0.810397	1.10574	1.49732	0.881306	2.05068	1.80413	0.963707	0.515597	0.954199	0.461977	0.558824	0.432928	0.593302	0.612046	1.4685	1.27707	1.55662	0.810106	1.0129	1.74783	1.39607	1.12063	0.844489	1.53028	1.57653	1.22794	2.31116	1.15861	1.20841	0.86847	1.20278
TA2-053704	6.62143	5.23981	5.05681	5.72465	7.36888	6.7392	5.26693	5.94574	7.47497	9.58037	13.8711		7.64081	8.57625	7.41351	8.3701	10.2621	8.04686	9.46119	12.4829	12.8953	10.0497	14.3988	9.45283	7.1079	6.15061	5.59612	5.83825	7.61297	4.7202	6.16125	7.92239	7.58757	6.10784	6.00481		8.21782	6.95719	11.5401	10.1237	7.3963	8.77894	8.03116	9.09582	9.51772	8.26093	9.26875	9.84451	10.3622
TA2-054590	0.325352	0.868835	0.409054	0.669725	0.37834	0.278546	0.809601	0.921115	0.466131	0.465885	0.37107	0.305305	0.401942	0.385826	0.75339	0.492638	0.704765	0.563198	0.834708	0.469191	0.703867	0.57638	0.868642	0.736285	0.521926	0.679583	0.579053	0.802146	0.550603	0.885314	0.526291	0.454106	0.69411	0.494752	0.511795	0.516087	0.822807	0.513196	0.30721	0.413749	0.639661	0.389237	0.256572	0.216251	0.43892	0.450744	0.45626	0.391394	0.381659
TA2-054903	0.464842	0.374918	0.33375	0.381376	0.538472	0.407021	0.411223	0.305484	0.381311	0.755201	0.56693	0.758954	0.651046	0.489859	0.379293	0.518173	0.165585	0.292165	0.396053	0.154219	0.179849	0.267374	0.219634	0.218204	0.382654	0.345058	0.412351	0.353995	0.3994	0.421234	0.307033	0.464899	0.654171	0.892993	0.647703	0.581638	0.495991	0.683271	0.421633	0.626065	0.437191	1.08764	0.956026	0.596466	0.596206	0.737684	0.477201	0.591014	0.775576
TA2-055767	4.36738	3.84339	1.50847	5.34373	4.67756	3.88315	5.41259	1.88516	4.63568	5.35005	4.89949	5.83224	5.74843	9.10467	4.62879	2.34408	7.38432	6.63169	5.57913	6.10884	5.75676	6.28643	10.221	10.2092	5.51427	5.17413	4.76401	3.50726	7.52918	4.14985	5.63406	6.80256	2.3872	4.34873	5.02137	6.13725	2.96724	2.63809	6.45586	7.61015	3.87247	6.51582	6.14087	5.2412	6.99314	5.61192	7.30854	6.59573	4.46722
TA2-056216	0.545383	0.597392	0.747159	0.545643	0.436083	0.555928	0.646143	0.872382	0.549833	0.738582	0.757402	0.669773	0.707537	0.704637	0.6153	0.647823	1.87112	1.06633	0.820223	1.25243	1.44046	1.40461	1.15336	1.45343	0.410172	0.400625	0.44943	0.393037	0.446688	0.4885	0.548747	0.558516	0.538423	0.606469	0.630265	0.588037	0.654156	0.599487	0.865632	0.702872	0.765925	0.766315	0.489334	0.561867	0.687814	0.662433	0.535969	0.520224	0.649415
TA2-056260	2.61629	2.6172	3.45004	2.02092	3.38568	1.89869	0.963974	1.80001	1.93377	3.91395	3.23211	3.52139	2.10864	2.14544	2.0025	2.59704	1.0859	1.91188	2.58063	0.929911	1.41175	1.61455	2.10332	1.49201	2.14811	2.18946	1.8033	1.36241	1.81375	3.00361	0.887028	2.20684	4.68587	3.49462	4.29721	3.49349	4.04534	3.02043	2.92967	2.80872	3.23963	3.5826	3.61371	2.44905	2.61278	2.57336	2.23444	2.50306	2.90765
TA2-056405	9.71172		11.9345	6.41851	7.37555	8.6942	8.11448	11.7248	4.43715	6.72937	6.55696	6.16027	6.44612	5.83559	5.60048	8.24337	5.28152	5.71263	5.29324	5.90902	5.49728	4.85995	8.08841	7.83553	4.77575	6.0658	5.12999	5.90239	6.77885	5.75862	6.55891	7.51388	4.78839	5.98473	4.03156	4.82802	6.12942	5.92689	6.12636	6.92485	6.98329	4.76347			4.5163	4.45482	7.02136	8.35212	6.06894
TA2-056523	0.128097	0.379144	0.158027	0.694725	0.488186	0.13755	0.548455	0.434477	0.719226	0.565789	0.153604	0.151336	0.433216	0.49654	0.432341	0.142814	0.27081	0.510813	0.90696	0.240243	0.342016	0.291303	0.514347	0.139272	0.909103	0.418684	0.588401	0.37276	0.371997	0.797987	0.711312	0.926897	0.442033	0.456319	0.474706	0.897336	0.706818	0.442782	0.477244	0.605213	0.147365	0.447195	0.170624	0.232469	0.771536	0.529549	0.328063	0.857625	0.957419
TA2-056615	0.54662	0.540082	0.408186	0.414959	0.520823	0.601416	0.401094	0.410879	0.771281	0.966918	0.777478	1.06378	0.805547	0.587222	0.574557	0.962972	0.368844	0.454591	0.431704	0.295912	0.158542	0.401994	0.398425	0.503785	0.525689	0.560518	0.777386	0.738133	0.758045	0.890588	0.28302	0.553172	0.917364	1.17889	1.1032	0.837849	0.877439	1.04075	0.651091	0.895976	0.783634	1.05468	1.03841	0.813905	0.978057	1.03133	0.849027	0.824911	1.25027
TA2-056821	0.260193	0.637362	0.164835	0.564334	0.139062	0.177691	0.974688	0.984848	0.455344	0.258387	0.304996	0.43864	0.473205	0.490028	0.734428	0.384358	0.641863	0.433446	0.636272	0.183224	0.271872	0.37995	0.176883	0.18831	0.64114	1.14928	1.01236	0.921975	0.748846	1.48183	0.848286	1.20534	0.596841	0.264871	0.500505	0.556052	0.993945	0.272593	0.295336	0.32832	1.20243	0.351214	0.0982261	0.111151	0.274141	0.73895	0.326831	0.157671	0.284983
TA2-056985	0.592354	1.12268	0.745902	0.658867	0.753395	0.554322	0.692898	0.665157	1.00209	1.34186	1.54981	1.31903	1.30106	0.927338	0.908559	1.10854	0.446772	0.572066	0.663456	0.644131	0.315196	0.649464	0.491905	0.769066	0.820379	0.874605	1.02932	1.0184	1.09952	1.08135	0.811955	1.04689	1.14958	1.29588	1.23237	1.09585	1.27581	1.58426	0.96023	1.24681	1.35672	1.54105	1.46099	1.55733	1.04802	1.38122	1.18488	1.21796	1.25187
TA2-057635	0.489652	0.449822	0.571813	0.419806	0.469769	0.245647	0.284049	0.277474	0.46804	0.360315	0.420785	0.695686	0.300012	1.02055	0.581106	0.420671	0.492365	0.421393	0.251897	0.336732	0.273991	0.432678	0.206598	0.336801	0.355752	0.343453	0.740396	0.775419	0.497793	0.330913	0.553263	0.598986	0.246428	0.56951	0.551017	0.440035	0.25973	0.255818	0.879378	0.561964	0.592475	0.449306	0.281025	0.336802	0.409141	0.282747	0.348622	0.281138	0.609616
TA2-057934	0.725451	0.811605	0.59147	0.549697	0.78247	0.58923	0.65178	0.381435	0.438633	0.790427	0.665585	1.12752	0.502721	0.67915	0.529167	0.757558	0.46303	0.570338	0.461255	0.265164	0.419118	0.478688	0.5377	0.488322	0.594356	0.629204	0.617271	0.739814	0.665147	0.866663	0.817705	0.969758	0.59422	0.82997	0.708959	0.606435	0.581186	0.607794	0.706363	0.838822	0.597359	0.611827	0.76557	0.797293	0.572352	0.76719	0.630356	0.638281	0.719816
TA2-058216	0.678683	1.02725	0.999333	0.662997	0.669816	0.636373	0.613221	0.602323	0.523563	0.624012	0.651056	0.79322	0.848062	0.599801	0.599095	0.968632	0.444548	0.746727	0.639519	0.322835	0.460872	0.566342	0.535522	0.820557	0.737902	0.606248	0.781266	0.817593	0.80424	0.731575	0.922081	0.827679	0.699268	0.742267	0.59874	0.739645	0.460085	0.509543	0.696141	0.848713	0.603075	0.566056	0.598707	0.640809	0.3708	0.431855	0.496456	0.632395	0.942131
TA2-058469	3.73808	2.79893	3.89182	2.88098	5.03426	3.75825	0.998414	3.2137	2.96162		9.89889		2.53798		2.73869		1.4453	2.43892	1.27036	3.13998	1.40833	2.09769	0.809494	1.66307	7.21837	6.54335	1.66712	2.9052	3.70144	3.60516	1.38913		3.59289	4.629	1.52449	3.01556	2.79393	3.94571	4.67384	5.39021	4.24202		0.921862	7.56061	2.32173	3.56982	3.35748	3.74439	1.35015
TA2-058573	6.45682	7.62293	8.19038	5.77757	5.50863	7.39066	6.0718	10.0391	2.23128	2.44385	2.52089	2.25359	4.75521	3.58575	3.27191	3.16052	5.88199	3.86659	4.5637	3.40546	6.64148	4.89551	7.66408	6.20673	3.24065	4.04348	3.36608	3.91062	4.35945	3.90841	3.93668	5.00658	2.09911	1.94565	2.05117	2.51473	2.62588	1.93456	3.03561	3.0041	3.4349	2.22067	2.1392	2.39591	2.0764	2.4434	3.36636	3.48507	2.25106
TA2-058594	0.560225	0.534697	0.271822	0.361689	0.505739	0.521174	0.498284	0.146259	0.288382	0.376527	0.3707	0.450242	0.30589	0.315583	0.33629	0.468702	0.640602	0.881033	0.924028	0.382496	0.412316	0.930388	0.956815	0.853781	0.454291	0.316734	0.478874	0.401358	0.795862	0.63069	0.523332	0.4333	0.47821	0.693571	0.557873	0.546845	0.584806	0.738768	0.362954	0.496604	0.240752	0.346396	0.361898	0.298585	0.228877	0.221249	0.37552	0.340251	0.41491
TA2-058658	5.46729	5.88218	6.97494	4.1558	6.72228	6.43309	4.94573	5.27289	7.89864	7.19516			6.10437	7.40321	7.18263	5.28002	6.71774		6.63298	9.34063	8.91717	7.39894	8.87179	9.00488	6.22465	5.5762	5.96563	4.52762	5.49469	4.00727	7.14124	7.55221	5.93324		6.26221	6.48072			12.104	7.73668			6.70113	7.82895		5.96712	7.98128	8.61042
TA2-058673	6.87993		6.14132	4.16242	6.48961	6.12526	4.90393	5.99263		4.45299			6.11957			6.64952	2.93199	4.8368	3.48528	4.64691	3.91119	5.35962	4.16226	5.55222	5.27856	5.32128	3.5784		4.29068	4.02837	4.35431					5.61322			6.50884	7.58939	4.31831				5.09725	4.44556	5.01009	7.2792
TA2-059555	1.08058	0.730128	0.975663	0.791965	0.87752	1.16911	0.925278	1.01251	0.873878	1.18836	0.877546	1.30182	0.735301	0.652345	0.575953	0.814558	0.521086	0.386957	0.50449	0.484104	0.54261	0.383923	0.419081	0.438087	0.490005	0.649435	0.530017	0.768964	0.604719	0.738453	0.561501	0.651836	0.964566	0.935932	1.03316	1.06394	0.941567	1.18521	0.649437	0.573393	0.908533	0.91947	0.867683	0.913405	1.13425	0.948254	0.789585	0.759958	0.947828
TA2-060120	1.99165	1.75988	1.26228	1.08751	0.783563	1.7521	0.860414	0.659843	1.39139	2.38945	1.69144	3.13162	2.38137	1.95013	0.777359	1.23486	0.977273	1.58087	1.37132	0.400189	0.612183	0.876229	0.978389	0.9161	1.41035	1.34482	1.7274	1.65354	1.61997	1.24568	1.24876	1.30775	1.363	1.80758	1.76932	1.61264	1.30737	2.26219	1.38611	1.84248	1.10645	1.66782	2.19081	1.96805	1.41756	1.75906	1.59474	1.94004	1.60654
TA2-060673	5.56168	6.72678	8.78898	5.25632	5.95715	5.82373	5.26518	6.89092	3.8579	5.86521	4.62292	3.65539	4.31761	5.4322	6.79025	4.30028	20.9386	14.7351	11.3317	22.1076	29.417	18.7649	20.834	25.2506	6.05386	5.81482	5.07265	4.87548	11.2025	6.07721	12.3686	7.94582	4.7789	4.04708	4.85686	6.46799	6.6056	4.02209	6.45193	3.87359	5.68869	4.23356	2.817	4.12485	2.34944	2.89193	4.97023	6.42915	7.86288
TA2-061087	2.08798	2.833	2.97726	2.57899	1.74719	1.58823	2.66694	3.07725	2.46089	2.14057	2.68153	2.2682	3.11271	1.83457	2.27211	1.82404	3.22646	3.06948	2.41828	2.42984	2.21022	2.70624	2.80339	4.00582	2.33297	2.59579	2.56057	2.50969	3.24204	3.67012	2.16964			2.23032	1.78566	2.31755		1.6091	2.27871	2.25154	2.55662	2.50616	2.35746	1.80569	1.96977	2.94931	1.90977	1.87458	2.68898
TA2-062068	0.28905	0.423147	0.490864	0.363055	0.327118	0.297903	0.414614	0.421718	0.29688	0.350859	0.342583	0.291743	0.407044	0.45269	0.422114	0.415711	0.544789	0.356727	0.406938	0.377018	0.431834	0.441264	0.355204	0.581369	0.259602	0.335028	0.37797	0.312183	0.502082	0.404921	0.39615	0.440496	0.333133	0.441309	0.199105	0.3281	0.374145	0.332916	0.250472	0.297229	0.398409	0.281553	0.301518	0.346403	0.223048	0.329396	0.242932	0.26575	0.224167
TA2-062793	0.699613	0.510135	0.604736	0.396346	0.713751	0.636273	0.188225	0.187397	0.508898	0.993656	1.21433	1.12279	0.561387	0.463583	0.398424	0.515388	0.0804812	0.229792	0.10843	0.131822	0.0665384	0.122255	0.127281	0.213752	0.417743	0.296923	0.475793	0.42964	0.459982	0.278568	0.375392	0.278188	0.591087	0.891993	0.717587	0.569981	0.360943	1.11597	0.52899	0.763366	0.381968	1.37859	1.13027	1.60469	1.30648	0.8537	0.431376	0.505416	1.09006
TA2-063158	0.058154	0.184715	0.0463719	0.15056	0.0638313	0.0620874	0.249237	0.295166	0.134861	0.0854699	0.0540509	0.114887	0.12766	0.120759	0.243483	0.185929	0.110433	0.10038	0.15135		0.0698331	0.0596851	0.0354445	0.0254078	0.23752	0.272758	0.256088	0.354356	0.245292	0.42738	0.205822	0.284272	0.188594	0.0759323	0.117292	0.180348	0.261778	0.0927989		0.0681498	0.390951	0.0839808	0.0320608	0.0193612	0.0742053	0.247746	0.0839192	0.0699762	0.0431884
TA2-063824	0.267727	0.38118	0.573659	0.403645	0.338468	0.290356	0.479135	0.405684	0.297001	0.374429	0.39559	0.374225	0.431838	0.473198	0.448274	0.467723	0.546082	0.405007	0.417824	0.443807	0.452344	0.516376	0.401387	0.637029	0.263419	0.358107	0.379435	0.299591	0.498675	0.398822	0.324771	0.410223	0.347167	0.426419	0.214181	0.287086	0.417936	0.371035	0.288695	0.339784	0.383057	0.311711	0.314625	0.310117	0.241855	0.326816	0.263373	0.267433	0.254761
TA2-063893	0.818807	1.17744	0.6336	0.935467	0.597237	0.855115	0.825244	1.63514	0.617807	0.43747	0.537511	0.467184	0.736607	1.1923	1.41019	0.612408	0.918568	0.433378	1.2077	0.691535	0.589375	0.798233	0.758096	0.458551	0.689172	1.11895	1.37323	2.25849	0.79048	1.77966	0.898122	1.21462	0.587917	0.296944	0.38858	0.638795	0.975488	0.383721	0.544327	0.592837	1.20546	0.413288	0.143717	0.200289	0.381104	0.824258	1.01478	0.317118	0.26264
TA2-064389	1.12691	1.73445	1.05668	0.884101	0.329522	0.588082	1.3372	1.51585	0.556031	1.61224	0.854878	0.316712	1.2612	0.719375	0.672259	0.432895	1.19653	1.48275	0.524462	0.610363	0.73914	0.938118	0.654744	1.72475	1.32688	0.750978	1.11037	0.658136	0.480431	1.26346	1.6254	0.868308	0.628118	0.957938	0.425007	0.224935	0.833148	1.89614	0.628266	1.06763	0.544551	0.586724	1.74762	0.375134	0.563715	1.41997	2.20921	1.75396	2.63185
TA2-065306	11.6673	15.8962	15.6752	9.14171	14.3307	9.25477	6.82654	23.1564	6.34273	5.46673	13.5526	6.60915	9.1605	12.4075	13.0903	9.64564	11.0879	8.47343	10.8547	14.6333	6.86217	6.78239	11.941	14.7088	10.6482	9.54662	8.01408	10.3279	7.1928	9.08401	15.5351	11.8315	5.45348	5.53516	6.58994	5.56001	6.10782	4.60159	18.3551	10.5491	8.32186	11.4356		8.67121	8.39424	4.43216	14.4189	9.52602	5.24628
TA2-065353	0.952324	1.54677	1.07469	0.799856	1.56679	1.56975	1.66263	0.943497	1.96108	2.74303	2.34781	2.6554	1.30381	1.58185	1.93575	1.56593	0.326239	1.19404	1.66748	0.612756	0.628913	1.17678	1.38573	1.25734	1.72358	1.96627	1.73909	1.21823	1.79415	1.61709	1.05114	1.66023	4.18966		4.56168	1.92515	3.73319	3.45204	2.40074	2.67273	1.92025	8.15522	4.30299	2.90266	1.97071	2.64617	1.91375	2.25134	2.81533
TA2-065659	2.23231	2.02978	1.44644	1.46075	1.69858	1.36656	0.708455	0.894885	1.27075	1.51923	1.84654	2.43367	1.61183	1.46185	1.40134	1.89878	0.711411	1.0973	0.979828	0.550283	0.600278	0.894703	0.655822	1.15909	1.35562	1.98043	1.48376	1.92105	1.55228	1.48643	1.75993	1.73447	1.47754	1.83996	1.41742	1.56373	1.01187	1.68302	1.40816	1.53775	1.45117	1.25542	2.06426	2.04796	1.54804	1.68321	1.42452	1.68912	1.72798
TA2-066284	7.0091	6.73875	7.96263	5.38161	4.7947	5.30697	7.1196	9.75471	7.14484	8.7346	11.0032	9.86237	5.98798	5.85953	7.35697	5.18162	13.0158	9.73132	7.49084	9.14985	9.25782	9.54193	8.70304	12.937	6.44103	8.08674	3.69855	6.24977	5.87969	6.95148	3.83627	7.56765	5.785	6.32577	4.50975	7.88246	8.75093	4.52338	8.16538	6.4634	10.3591	8.24922	5.11897	5.87204	6.53372	9.1679	4.5587	6.51761	5.77926
TA2-067349	0.479731	0.348264	0.393828	0.388681	0.381625	0.554331	0.43171	0.435571	0.454444	1.09466	0.734157	0.860179	0.599894	0.536793	0.412553	0.718562	0.343232	0.280071	0.420375	0.268872	0.291146	0.370258	0.415488	0.329022	0.437039	0.478521	0.653341	0.702006	0.414563	0.633861	0.281688	0.345925	0.670232	1.01062	0.95601	0.744531	0.651243	0.766686	0.664176	0.568465	0.717988	0.855235	1.17235	0.914622	0.692618	0.84742	0.557223	0.66868	0.875417
TA2-067921	0.610873	0.369987	0.268847	0.487091	0.417386	0.572811	0.543111	0.314804	0.662953	0.911762	0.599205	1.26701	0.703227	0.665435	0.479039	0.519965	0.265281	0.319561	0.322245	0.145391	0.183323	0.242139	0.305566	0.261683	0.464667	0.481099	0.770756	0.478874	0.562745	0.489193	0.413686	0.406049	0.821906	1.29982	0.886404	0.789681	0.710817	1.33226	0.465777	0.817797	0.64036	0.971631	1.38692	0.783217	1.4263	0.667911	0.562695	0.851671	1.10737
TA2-069226	7.43152		8.00178	7.16668	10.8933	9.40832		9.37663	10.6854	11.5094			13.6771	13.33	8.89993	8.79368	11.2761	10.8795	12.4978	13.9154	12.3149	12.8205	14.0111		9.5551	9.56437	8.48673	8.60904	9.46507	6.38281	12.3126	11.6166	8.17598		7.38615	9.40017			11.9905	12.3183			9.70078	11.8405	11.8398		9.70154	13.6322
TA2-069527	14.9815	16.4677	9.73423	12.3716	16.4177	15.9481	13.1138	14.6951	16.0349	19.195	18.2788	16.7703	9.28863	13.7263	15.9393	12.751	16.5485	17.3418	15.1342	9.1145	15.4693	17.3492	18.7812	23.6102	13.5709	9.48361	15.944	13.5854	10.6501	8.87379	14.4026	9.78264	16.807	10.0318	9.51341	14.6332	17.6928		15.2603	12.9799	12.8486	12.4465	15.9082	12.9546	12.8196	10.6034	13.0947	17.601	18.2627
TA2-069959	1.01344	0.753717	0.961038	0.863521	1.23529	1.28615	0.645962	0.793342	0.677524	0.891088	1.27495	0.990212	0.511499	0.722605	0.480946	0.693067	1.16727	1.17015	0.699118	1.36839	1.84191	1.44821	1.16924	1.33551	0.520714	0.648557	0.272363	0.331451	0.352534	0.423592	0.397076	0.412931	0.854359	1.25691	0.938813	0.781571	0.853864	0.79256	0.936193	0.858549	0.821302	1.51357	1.06756	0.852101	1.08018	0.787902	0.687384	0.585576	1.05367
TA2-072156	3.60721	4.05479	3.13508	4.08919	10.958	6.54901	4.49641	3.11231	1.12796	2.19602	1.57158	1.60345	1.111	1.79309	1.42949	2.02029	11.5249	10.7953	7.24281	7.37551	28.7196	12.0723	16.6243	14.1868	2.77101	2.02315	2.42911	2.07103	2.32155	2.40168	3.40255	4.88607	3.53729	2.70517	1.47396	2.88075	2.11381	2.72661	2.07882	1.22559	1.27327	1.04807	0.982979	1.90382	1.63883	1.67432	1.38094	1.6086	2.14102
TA2-072493	0.126823	0.292073	0.120738	0.225457	0.200524	0.149642	0.328503	0.328229	0.222465	0.155961	0.166524	0.20874	0.185766	0.225369	0.335879	0.211992	0.209943	0.255631	0.245416	0.123321	0.136431	0.198792	0.116852	0.24956	0.265829	0.394484	0.296666	0.341526	0.30825	0.41085	0.269447	0.364073	0.364144	0.292732	0.326639	0.304198	0.478525	0.205803	0.155345	0.202049	0.435232	0.212245	0.214275	0.18794	0.188321	0.274397	0.17022	0.134792	0.29277
TA2-073586	0.14782	0.246181	0.202087	0.22203	0.0994764	0.142848	0.191155	0.201813	0.190336	0.302595	0.198249	0.264151	0.271349	0.110779	0.196554	0.255637	0.159058	0.0875242	0.135785	0.0461632	0.0828327	0.097992	0.0816929	0.0660183	0.191049	0.245609	0.276769	0.29977	0.282632	0.331744	0.291044	0.244949	0.307982	0.302291	0.331391	0.289619	0.254997	0.361645	0.25053	0.200157	0.332493	0.182189	0.202521	0.18637	0.151661	0.317516	0.176599	0.230978	0.286548
TA2-074161	0.392733	0.349232	0.311087	0.325229	0.356598	0.387278	0.383749	0.204322	0.464549	0.549887	0.54303	0.941114	0.681842	0.553084	0.469274	0.531526	0.203351	0.315733	0.420915	0.134715	0.214728	0.279717	0.280332	0.254438	0.456996	0.444716	0.570518	0.459337	0.554691	0.442412	0.368286	0.315416	0.69425	0.789186	0.884038	0.615052	0.547036	0.545841	0.534078	0.60935	0.471544	0.611756	0.80059	0.770275	0.623756	0.701497	0.488497	0.410049	0.680145
TA2-075605	0.042956	0.513472	0.159833	0.487855	0.0272834		2.54711	0.497878	0.0749643	0.181031	0.596505		0.362935	0.268817	0.122568	0.105477	0.118337	0.15922	0.555463	0.539007	0.149236	0.214956	0.0847058	1.26714	0.0719043	0.586412	0.0627084	0.363162	0.279319	0.495793	2.02722	0.0369351	0.291008	0.18196	0.0525083	0.171318	0.0381421	0.343792	0.624973	0.164887	0.0970274	0.174659	0.077379		0.177152	0.522036	0.582751	0.0215017	0.0331405
TA2-075931	0.421358	0.262529	0.391763	0.380872	0.445153	0.533336	0.331965	0.297518	0.447025	0.730491	0.669722	0.857177	0.484608	0.464794	0.340602	0.583303	0.275841	0.350936	0.302505	0.306491	0.509589	0.381311	0.389729	0.320309	0.392628	0.351772	0.483955	0.462878	0.582409	0.417746	0.487224	0.435154	0.511221	0.773062	0.618605	0.530111	0.699986	0.780164	0.541444	0.611163	0.610567	0.772206	0.619592	0.631918	0.573346	0.609256	0.465872	0.591411	0.685676
TA2-077368	5.2666	9.97225	16.4251	5.6245	5.84556		3.31714	11.2582	3.15371		2.13036	3.14784	3.57681	2.82651			8.66598	7.93223	4.04977	4.78168	6.4456	7.87802	10.6574		4.87355				9.09008	7.34508				1.73807	2.69428		5.93207		4.79792	2.45097		1.94788	1.35515	2.00883	3.06406	2.54497	2.77853	1.82551
TA2-078102	1.73831	1.13098	1.00087	1.16967	1.02662	1.47496	1.96854	0.967534	2.13678	1.89517	1.8612	2.10779	3.13648	1.7548	1.20571	1.57786	1.05155	0.924886	1.5929	0.793527	1.31202	1.11553	1.24381	0.913944	1.69153	1.34401	1.62496	1.38919	1.98244	1.41179	1.82559	1.36712	1.75693	2.205	2.4558	2.33642	1.65778	2.43443	1.52776	1.55468	1.56277	2.55875	2.57991	2.24525	1.46197	2.13329	2.43599	2.35943	2.53583
TA2-080372	1.09887	0.709126	0.493405	0.62554	1.04555	0.511701	1.09188	0.565051	1.51477	1.99258	1.2698	1.87069	1.50935	1.5711	1.45263	1.32033	0.950842	0.921729	0.600305	0.943139	1.57499	1.03054	1.47651	1.4221	1.71271	1.3213	2.0643	0.837766	1.65494	1.31471	1.20243	1.75131	2.02732	1.91876	2.19661	1.29411	1.13324	1.64313	1.83149	1.84222	1.24623	2.41016	1.85771	1.37321	2.26237	1.32138	1.98703	1.38586	2.16955
TA2-081089	0.354083	0.313106	0.361045	0.263976	0.152987	0.311892	0.299861	0.394851	0.479126	0.626621	0.545087	0.661076	0.518538	0.392983	0.390918	0.470541	0.24553	0.22371	0.285036	0.192089	0.285796	0.15421	0.253541	0.27618	0.360303	0.499119	0.359635	0.440789	0.334773	0.387348	0.310776	0.365941	0.563138	0.671023	0.700328	0.645218	0.715864	0.907576	0.389653	0.510133	0.777816	0.545064	0.637787	0.528263	1.11833	0.81878	0.565869	0.474225	0.510184
TA2-081438	0.265217	0.593119	0.285296	0.554412	0.244309	0.33977	0.822403	1.01317	0.542352	0.608259	0.549324	0.656563	0.507922	0.465352	0.687618	0.695395	0.49659	0.303383	0.469795	0.29974	0.308895	0.239444	0.321887	0.456637	0.536837	0.892711	0.770137	0.7887	0.630938	1.17258	0.584146	0.594597	0.787161	0.759854	0.907233	0.837399	1.08374	0.795657	0.63309	0.618937	1.23981	0.782584	0.678856	0.582945	0.996074	1.20886	0.656681	0.532047	0.547048
TA2-081772	5.23117	5.14796	4.57302	4.77577	5.72981	7.07767	5.06544	6.89652	9.32805					9.9912	6.04806		5.88891	4.75991	6.94359	7.48913	8.39459	5.78487	9.31914	5.7337	6.36643	6.14608	6.41685		7.251	5.51314				7.48133		9.35643	7.10511	9.106			8.04248	12.075			13.2132		9.98977	11.0925
TA2-081954	1.8349	1.03107	0.664937	0.935307	1.03383	1.1041	0.539784	0.221921	1.10152	1.82392	2.00021	3.26493	1.0527	1.30628	0.570762	1.33307	0.481514	0.424599	0.925603	0.294479	0.994887	0.643543	1.41653	0.553889	0.526179	0.674031	0.745088	1.10007	0.68987	0.574889	0.500383	0.499579	1.45914	1.32668	2.12842	1.56452	0.738762	2.56242	1.46786	1.25448	1.11426	1.00429	0.924305	1.72887	0.719229	1.2287	0.992979	0.797532	0.881509
TA2-082198	0.692228	0.824427	0.779783	0.578969	1.00862	0.852238	0.810398	0.383331	1.0768	1.73063	1.29373	2.47352	0.707242	1.20268	1.16746	1.18107	0.332007	0.93436	0.855312	0.28082	0.494751	0.778627	0.841744	0.585694	0.826941	0.772204	1.42519	0.810752	1.03323	1.07637	0.281419	1.04139	1.72308	2.43915	1.85917	1.44551	1.80865	1.67009	1.13539	1.79498	1.07928	1.94684	2.68731	1.52463	1.17096	1.92986	1.18675	1.28523	2.19962
TA2-083920	0.248884	0.182973	0.158117	0.227752	0.234322	0.376836	0.363675	0.177801	0.351102	0.663634	0.382421	0.565306	0.287871	0.221346	0.203164	0.304326	0.19613	0.159014	0.232536	0.10237	0.208331	0.181899	0.213455	0.196537	0.208969	0.180556	0.231692	0.176003	0.272223	0.193589	0.182682	0.189382	0.426215	0.607615	0.506289	0.472938	0.317892	0.576072	0.26332	0.304407	0.422413	0.53017	0.586191	0.598878	0.729884	0.598676	0.322041	0.355898	0.485473
TA2-085193	0.61581	0.733481	0.848054	0.873342	0.673254	1.04984	0.848695	0.871152	0.497229	0.997454	0.937657	0.755756	0.752032	1.0513	0.45769	0.947771	0.580774	0.307645	0.703069	0.449172	0.470223	0.571892	0.563668	0.242562	0.851158	0.824429	0.579402	0.616205	1.05376	0.902327	0.744292	0.79718	0.767709	0.604416	0.731567	0.871795	0.604075	0.507734	0.334112	0.42072	0.943842	0.650189	0.267115	0.467163	0.429672	0.795497	0.808099	0.687977	0.676694
TA2-085293	1.18174	0.88069	0.7902	0.959155	1.15947	1.38212	1.02206	0.847877	2.14903	3.11491	2.26348	3.48761	1.76445	1.6581	0.863143	1.39136	0.934144	0.890091	1.18835	0.703008	1.01552	0.877306	1.10216	0.811164	1.00104	1.00104	1.14344	1.38323	1.32799	0.856344	1.05136	0.917991	1.82657	2.1409	2.18149	1.76721	1.57084	2.66595	1.78765	1.54884	1.74697	2.79827	2.8953	2.73301	3.77114	2.87853	1.89262	1.65961	3.03877
TA2-085633	3.79753	4.53315	6.51723	3.49474	2.84001	3.4522		5.55602	3.46601		4.67478		4.494	4.20923	4.06104	4.08959	6.36573	4.33337	3.95132	5.66283	5.83219	4.10306	6.19673	5.41145	3.73461	4.10922	3.20253	3.20105	3.38557	3.7899	3.48987		3.1919	2.84086	2.8803	3.88653	3.81665	3.56948	4.93619	3.9149	4.2155	3.23262	3.08413	3.42764	3.24033	3.81455	4.36262	4.18788	2.72384
TA2-085758	0.250141	0.232893	0.116723	0.46789	0.515919	0.471339	0.730641	0.152506	0.554991	0.681303	0.604271	0.823717	0.918148	0.841148	0.606923	0.266104	0.37696	0.524669	0.432323	0.362742	0.234885	0.418721	0.708814	0.223892	0.514276	0.229085	0.593365	0.105064	0.547629	0.502766	0.168486	0.39411	0.857835	1.24577	0.792248	0.636591	0.515721	0.919315	0.77351	0.645932	0.365959	0.931805	0.809585	0.987718	0.741324	0.531674	0.700351	0.440703	0.983672
TA2-086940	0.395223	0.467745	0.343153	0.33602	0.388857	0.544744	0.366636	0.231661	0.561504	0.584403	0.468267	0.996835	0.651548	0.727627	0.46198	0.477656	0.229418	0.462638	0.362006	0.11062	0.235399	0.381183	0.492606	0.34834	0.395671	0.330765	0.709801	0.293661	0.566122	0.456984	0.287479	0.442111	0.601658	1.00606	0.805411	0.511792	0.602024	0.681898	0.493808	0.975573	0.538836	0.844518	1.17018	0.623997	0.544073	0.593826	0.502373	0.484747	0.849346
TA2-087127	2.64024	1.19381	1.05084	1.36949	1.77974	1.94563	0.833053	0.600938	0.912452	1.27889	0.856404	1.56209	1.2729	1.30042	0.579628	1.46927	1.57897	1.35049	1.02348	0.713994	1.12208	1.31574	0.973356	1.7722	1.27557	1.00524	1.62268	1.66262	2.10919	0.594544	2.47003	1.32946	1.07145	1.03182	2.70966	1.36724	0.91933	1.67893	1.02092	1.71844	1.10092	1.02729	1.22683	1.26517	3.56266	1.08915	1.02058	1.27496	1.51468
TA2-087308	0.199748	0.242614	0.184443	0.208984	0.277656	0.216567	0.295214	0.0876327	0.25451	0.368874	0.281063	0.473382	0.236544	0.313774	0.280393	0.211466	0.0899351	0.199525	0.284827	0.0701901	0.090852	0.183518	0.150209	0.132814	0.294959	0.189013	0.225359	0.14807	0.241829	0.258009	0.131565	0.180715	0.45599	0.799655	0.724342	0.357347	0.564986	0.385457	0.253531	0.428541	0.237683	0.494266	0.577627	0.370723	0.284832	0.450244	0.28941	0.262179	0.489943
TA2-088008		0.474344	0.0341563	0.384165		0.0240758	0.565534	0.673923	0.417532	0.0468324	0.0433027	0.101203	0.354622	0.240732	0.505461	0.226943	0.24743	0.154138	0.227267	0.110557	0.139287	0.0734289	0.0512547	0.0714475	0.443527	0.780984	0.52118	0.807942	0.511374	1.05463	0.28372	0.448762	0.449346	0.115129	0.231436	0.352615	0.951502	0.247284	0.0377136	0.142745	0.711579	0.135399			0.239296	0.80303	0.176869	0.0938092	0.136732
TA2-088321	7.66598	4.48494	2.22741	3.43624	5.68759	6.93528	4.84408	3.93113	7.64963	9.74015			8.46715	8.49088	5.85838	7.76648	5.04672	5.28125	3.26205	10.2789	4.98052	6.91232	6.67145	7.44192	3.62737	4.12436	4.92161	6.62721	6.43002	3.82373	4.22435	4.84079	5.37978		7.75124	8.72475	6.40418	6.41421	12.5129	10.2546			21.2035	15.5908		9.53472	10.5324	7.00544
TA2-088504	1.15129	0.947068	1.115	1.05645	1.13589	1.38454	1.12629	1.30929	1.34327	2.57595	2.02234	2.38435	1.92873	1.39371	1.06589	1.59625	0.987403	0.938625	1.16251	1.00272	0.87419	1.06908	1.35247	1.1096	1.02691	1.16435	1.46077	1.64914	1.16199	1.53529	1.00449	0.994132	1.6195	2.20363	2.31242	1.87109	1.7256	2.07302	1.53998	1.64674	2.05261	2.13271	2.59809	2.29036	2.12136	2.37496	1.6579	1.83399	2.23842
TA2-088796	0.824941	0.594361	0.669064	0.68189	0.785952	0.916033	0.717875	0.474637	1.76137	2.72726	2.07206	2.68427	1.32164	1.07549	0.709074	1.14409	0.595134	0.74033	0.832852	0.500331	0.546308	0.437384	0.850769	0.455301	0.87543	0.785766	0.922026	0.85103	1.07483	0.632659	0.500598	0.651805	1.73933	1.80116	2.00565	1.59557	1.39649	2.24052	1.16368	1.2978	1.42955	2.48901	2.73553	2.30353	3.031	2.22633	1.24008	1.33843	2.47199
TA2-090066	1.85903	1.19048	1.07735	1.29835	1.30369	1.67621	2.05524	0.921711	2.24384	2.30113	2.1791	2.66198	2.1913	2.01116	1.6318	1.75709	0.808774	0.957023	1.64747	0.882897	1.17863	1.02283	1.12658	1.0065	1.92012	1.5647	1.74226	1.44575	1.67344	1.42703	1.51478	1.26057	2.39045	2.49138	2.90074	2.54744	2.09438	2.65427	1.47795	2.19794	1.619	2.81748	2.93213	2.66224	2.62053	2.63475	2.30977	2.09268	3.0816
TA2-090409	3.214	8.86583	3.62978	28.859	3.49538	2.22709	3.68695	2.08217	2.83173	2.81603	27.777	1.21741	4.03839	31.893	7.14488	8.77289	4.24627	1.52743	4.91315	6.17261	2.87764	1.19075	5.52797	1.09091	5.02575	20.6456	2.56758	2.34543	5.69453	2.29851	3.94861	6.85502	1.55057	4.02654	11.008	16.9377	1.78317	7.18096	13.1727	4.62174	2.15528	6.51888	5.6324	14.2393	3.28555	7.28567	3.15823	7.02885	1.5784
TA2-090435	10.2479	7.42506	10.3629	11.4292	12.2235	9.1838	9.3284	8.80592	9.94021	15.6381	12.0481		8.57375	6.92891	5.24882	8.83746	6.74633	6.2356	11.5938	5.75426	7.04096	6.2749	8.01121	7.01261	5.97717	9.20242	6.61534	7.02665	6.87122	7.79992	10.5528	7.09683	12.4151	13.0954	11.1725	13.7697	7.5073	12.7417	9.20665	12.6758	8.91373	13.9977	16.768	14.7139	15.2222	16.7653	10.8885	14.2497	11.1271
TA2-090604	1.6537	1.52574	1.37354	1.16874	1.37533	1.66416	1.50109	1.33812	1.4339	1.8854	1.88995	2.44535	1.44572	1.15941	1.02898	1.60328	0.632921	0.719548	1.05004	0.678615	0.696023	0.600534	0.682578	0.687299	1.16953	1.31576	1.2723	1.61919	1.27148	1.3271	1.30882	1.11288	1.75365	1.73666	1.90102	2.03384	1.7217	2.00855	1.25947	1.16989	1.78119	1.90942	2.00955	2.07838	2.20912	1.89989	1.38005	1.40399	1.83597
TA2-091233	0.965776	1.19655	1.11108	0.785382	0.99284	1.15812	1.05624	1.13482	0.951098	1.23822	1.19941	1.37126	0.999454	0.697177	0.596266	0.878071	0.886271	0.780514	0.674809	0.678445	1.01115	0.734233	1.08008	0.961943	0.905382	0.978299	0.855473	0.807373	0.995474	0.939678	0.942358	0.797347	1.11779	1.28155	1.09202	1.03431	1.33178	1.48626	0.674978	0.952243	1.27834	1.22903	1.11239	1.07089	1.31497	1.23606	1.03149	0.725814	1.52696
TA2-091957	1.81076		1.76414	1.9195	2.19009	2.19981	2.09525	1.78068	1.50749	1.3501	1.48252	3.4961	1.79673	2.48254	1.78851	2.63479	1.9388	1.66131	1.89066	1.35585	2.2463	1.9683	1.61809	2.26236	2.68985	2.52895	2.44632	2.60312	2.41163	2.00449	1.71754	3.80927	2.57858	4.13923	4.1783	3.44568	3.52289	2.86309	3.06745	4.58865	1.64154	3.11546	2.80368	1.97426	1.60781	2.68018	2.33193	3.49609	3.67594
TA2-092133	2.75997	2.18246	1.89202	2.06439	3.25378	3.03603	2.27468	1.4389	2.43187	2.56448	2.27007		1.68339	2.6571	1.80291	3.15238	1.72858	2.95108	1.21091	1.81958	2.09794	1.96404	1.60057	2.17449	2.53733	2.19739	3.12564	2.68303	2.55263	1.91986	2.72676	1.3257	2.23047	2.47699	3.10257	2.62491	2.41203		2.4521	2.33933	2.22792	3.41276	3.23542	2.46664	3.60246	2.17147	1.90056	1.98488	4.12185
TA2-092252	5.95069			4.99553	6.85058	3.88601	6.97878	6.36289					8.51944			3.43476	24.4443		13.6165	28.4587					5.4267	4.02985	3.16057	5.22272	5.86189	4.96465				3.57126			5.59643		6.84269	5.20708					3.2764	4.35461	4.82576	2.7327
TA2-092368	0.382766	0.325611	0.308518	0.270466	0.294833	0.334813	0.41134	0.224839	0.546504	0.850456	0.458978	0.751307	0.506357	0.692787	0.57214	0.405291	0.12477	0.20964	0.20943	0.0869865	0.145301	0.207413	0.177436	0.179754	0.474248	0.324582	0.499492	0.346779	0.634219	0.507253	0.287852	0.411985	0.652746	0.730068	0.856973	0.377656	0.672504	0.521524	0.336953	0.597192	0.397451	0.559033	0.763435	0.579641	0.492773	0.503338	0.445889	0.656286	0.764517
TA2-092502	0.159247	0.110383	0.213408	0.120304	0.19377	0.169254	0.166854	0.184954	0.224196	0.289813	0.267946	0.323733	0.197406	0.221984	0.197255	0.336981	0.0712094	0.132587	0.108967	0.211014	0.142252	0.117136	0.0951359	0.105648	0.135737	0.149276	0.157295	0.143063	0.151588	0.168686	0.169899	0.231122	0.286807	0.339785	0.329644	0.294065	0.174637	0.244079	0.215124	0.221025	0.311479	0.373711	0.386374	0.375699	0.245737	0.313468	0.218447	0.236981	0.38954
TA2-092830	0.231271	0.256456	0.341619	0.218782	0.474995	0.280835	0.252005	0.206764	0.253579	0.367456	0.442972	0.447963	0.269117	0.367922	0.29937	0.443379	0.167356	0.243446	0.238284	0.283021	0.190913	0.227057	0.152082	0.255224	0.273049	0.254673	0.27278	0.33093	0.34253	0.321897	0.28829	0.277698	0.366751	0.444565	0.332099	0.396395	0.297638	0.353719	0.448526	0.31664	0.309468	0.428452	0.339381	0.381071	0.427941	0.275198	0.262216	0.256683	0.460928
TA2-093492	0.171924	0.163912	0.210619	0.161956	0.245005	0.230089	0.306585	0.250417	0.229631	0.393234	0.365506	0.348224	0.357887	0.241714	0.158614	0.273967	0.409598	0.279827	0.297864	0.495534	0.492573	0.45586	0.427662	0.429627	0.169449	0.142468	0.163715	0.182151	0.148347	0.18119	0.271729	0.278803	0.27342	0.434275	0.257824	0.30551	0.232223	0.302616	0.320411	0.317111	0.335684	0.500098	0.327217	0.414988	0.405285	0.441368	0.388502	0.320033	0.316332
TA2-094305	0.415138	0.42035	0.430852	0.466361	0.803087	0.537259	0.432899	0.236349	0.440134	0.501797	0.430636	0.757943	0.606156	0.559495	0.477291	0.39678	0.515568	0.633655	0.584155	0.571057	0.912398	0.653793	1.18453	0.759888	0.487409	0.313545	0.360488	0.261641	0.645364	0.36923	0.523038	0.484058	0.368719	0.805979	0.509585	0.690328	0.580485	0.746639	0.487322	0.59636	0.559439	0.665695	0.299517	0.554034	0.615983	0.462405	0.686084	0.649283	0.764768
TA2-094634	0.252655	0.398134	0.187688	0.173916	0.400081	0.180742	0.332099	0.156588	0.316039	0.340217	0.15139	0.485688	0.184434	0.132689	0.0805557	0.106592	0.224844	0.504602	0.397952	0.0902396	0.378011	0.206089	0.512416	0.157488	0.253155	0.124502	0.327096	0.314931	0.199381	0.231388	0.163226	0.185114	0.51923	0.254985	0.85937	0.463321	0.148398	0.14648	0.455962	0.20224	0.116924	0.247708	0.129629	0.0781045	0.0935449	0.224397	0.115506	0.342147	0.126434
TA2-095237	0.628148	0.594047	0.363437	0.44943	0.521057	0.484764	0.472814	0.245138	0.566524	0.975363	0.835108	1.05412	0.681985	0.611991	0.466418	0.629457	0.248604	0.306225	0.361205	0.161522	0.200124	0.251293	0.234066	0.248653	0.465676	0.570479	0.647867	0.738709	0.633768	0.641592	0.453796	0.676762	0.762954	0.952157	0.784777	0.830823	0.612203	0.847319	0.49489	0.601199	0.650274	0.778548	0.95641	1.01408	0.760028	0.75741	0.647656	0.689157	0.822978
TA2-095503	16.0211	16.7366	40.0813	12.4678	19.8989	39.2494	20.3032	28.5457	32.9036					30.1249	26.5447	25.1001	32.0673		27.2468	77.3112	47.9364	40.0844	39.946	63.0387	27.7245	19.9959	14.1997	15.2234	14.054	15.4625	17.2686		19.1836			23.8233			42.0821	40.3648			29.2923	36.701			23.6673	39.5042
TA2-095833	1.06594	1.69338	1.44925	0.676621	1.04476	0.835483	0.756609	0.564593	1.75054	4.00741	8.08556	2.64267	1.96138	3.38037	1.04276	2.94024	0.437412	0.821035	0.442218	1.15346	0.726082	0.895345	0.47535	0.731559	1.42686	1.51959	1.22266	1.33148	2.70403	1.10634	1.2327	1.5433	2.76365	1.80112	6.0359	2.1576	2.48081	1.81892	2.96327	1.31881	2.31276		8.8854	7.4301	8.24919	4.24211	2.52331	3.37431	4.64562
TA2-095861	22.1181	22.2018	6.83364	15.8158	26.2739	21.1628	10.586	9.1301	18.235	24.1424		33.5725	13.3246	24.6924	14.3945	24.8865	18.1382	23.9028	5.70577	23.0143	24.8488		31.8387	43.7044	16.8394	14.2102	26.6553	20.4967	16.6085	11.6087	20.2136	13.8787	15.0717				21.8784	28.6872	31.0307	27.6971					35.5354	10.7302		19.6314	33.0751
TA2-097086	0.227493	0.211516	0.120071	0.245618	0.264819	0.219233	0.367147	0.132783	0.277602	0.262285	0.114239	0.29043	0.434693	0.435859	0.311167	0.244214	0.178433	0.217354	0.202131	0.14996	0.189905	0.140412	0.21001	0.161265	0.332825	0.24242	0.386405	0.189604	0.409316	0.391076	0.350347	0.330893	0.249365	0.399639	0.237993	0.253307	0.170424	0.196582	0.166352	0.301923	0.234208	0.279033	0.249958	0.246096	0.191026	0.212139	0.321166	0.434898	0.325166
TA2-097212	19.707	19.2961	20.0183	23.8653	19.5268	29.4623	18.137	24.1775	22.5961			37.3106	37.2488	43.1105	17.6291	28.8908	40.6495	30.6974	19.5877	45.3969	44.3174	53.255	45.7911	51.0866	14.6313	22.5327	12.1428	16.17	14.2215	12.0703	32.9969	17.6963	15.6753	18.2669	22.8731	20.5649	14.9496	16.8848	31.856	25.8325	20.0626	32.139	27.0634		28.2913	30.3204	33.2182	22.666	39.3391
TA2-097746	20.5113	24.651	33.1121	18.7273	27.1939	28.9856	11.5511	30.3097	24.8912		41.6419		21.486	18.9539	22.2066	14.217	34.0209	31.3258	22.2237	55.4795	40.0032	38.1838	43.5394	50.5599	22.8177	20.2543	16.8695	17.4562	18.1022	17.4747		24.0764	17.5335	17.5479	13.2774	18.2664	19.3946	17.1333	29.2261		25.0426	31.6032	24.4829	22.7512	22.7631		21.0841	21.7084	24.1233
TA2-097902	0.451185	0.500065	0.200069	0.475106	0.336275	0.658385	0.500591	0.766042	0.849109	0.820285	0.84634	1.03315	0.866103	0.776276	0.64476	0.540455	0.501428	0.43599	0.414613	0.45347	0.436939	0.308789	0.325477	0.258856	0.768927	0.741693	1.09134	0.877164	0.992052	0.954919	0.632607	0.596484	0.410049	0.632437	1.10445	0.901985	1.18435	0.558808	0.292966	0.433823	0.717388	0.668913	0.645467	0.609893	0.53686	0.913167	0.622869	0.746509	0.749095
TA2-098856	2.0037	2.28547	2.90276	1.82594	1.78366	1.59215	1.92447	2.86367	1.5907	1.54103	1.69192	1.26232	0.624319	1.76399	1.92321	1.60296	2.943	2.75219	2.2014	2.68896	3.0463	3.4815	2.82537	2.79877	2.50871	2.37924	1.59234	2.16149	2.2215	2.10482	2.22396	3.00834	1.6567	1.5638	1.14005	1.44431	1.77968	1.3535	1.17159	0.832636	1.89482	1.54659	1.47045	1.8503	0.606299	1.11225	1.52067	1.32199	1.32392
TA2-099898	1.8711	1.61038	1.36217	1.46541	1.85198	1.68371	1.69017	1.76438	1.70029	2.17047	1.68625	2.75285	1.57587	2.22751	1.51467	1.39827	0.820928	0.952613	1.40171	0.957231	1.3287	0.99204	1.19033	1.35569	1.2679	1.07348	1.20862	1.20339	2.0052	1.60704	1.46031	1.70141	1.69053	1.88918	2.42205	1.27301	2.20756	1.67477	1.25566	2.07986	1.48818	1.67275	2.25707	1.87777	1.85889	1.93399	1.60934	2.44832	2.30968
TA2-099963	11.9693	9.80015	16.0758	8.96806	13.498	11.1174	6.68125		12.7621	14.9459		16.5069	14.7333	14.4489	15.0835	9.55775	14.9077	16.4556	12.2576	18.1246	17.2999	16.3527	17.9566		13.4862	12.8638	9.70419	10.5931	12.7104	7.00216		14.4194	10.3474		8.34196	12.2063			20.0212	17.9046			11.0261	13.9753		12.5078	8.06116	17.4331
TA2-100426	5.04211	5.37038	5.48127	4.33581	7.68681	5.95233	5.56038	3.75144	5.19986	5.71676	8.17273	5.15684	7.37141	7.94591	5.88603	6.77475	8.0255	9.5914	4.93589	11.398	8.01405	9.29951	6.63138	8.32334	4.22604	5.22458	5.50316	4.82118	6.46928	3.79793	6.70636	6.46659	5.79177	4.98556	4.38784	6.17074	4.98301	5.02262	7.15957	3.03211	4.62111	6.36395	7.77132	8.98995	2.51537	3.93076	7.06586	5.79704	7.58408
TA2-101643	2.44845	2.50995	4.0484	2.41598	2.50318	2.70169	2.1859	3.58085	3.52852	5.21199	4.99984	2.56429	4.3928	3.95601	3.45922	3.16207	6.00022	7.34507	3.67625	8.90098	7.56726	5.62249	6.26382		1.81752	2.3596	1.62542	2.05301	1.46112	1.74836	1.71108	2.27776	3.21395	2.7618	3.20086	2.58284	2.28316	2.84435	4.25386	2.70394		4.91212	4.33683	4.3548	3.62498	3.21115	3.46404	3.22478
TA2-102094	1.37504	1.85678	2.76692	1.62077	1.41167	1.65995	1.74149	3.3566	2.16432	1.3672	1.46939	1.25532	1.67728	2.20475	2.73532	1.42553	2.71737	2.34242	1.65738	1.9955	2.45835	2.23859	2.51954	3.0355	1.19666	1.52568	1.23397	1.58655	1.44001	2.06916	1.8447	2.63768	1.13237	0.988757	1.0871	1.08479	1.84629	1.13385	1.49318	1.28975	1.87634	1.14062	0.813531	1.34495	1.02024	1.10837	1.25759	1.89076	1.28981
TA2-103409	0.102554	0.108639	0.0475664	0.0899694	0.0919803	0.178601	0.123688	0.161168	0.206296	0.222209	0.195908	0.221786	0.186759	0.171718	0.197677	0.100675	0.0911816	0.137387	0.0799497	0.0591456	0.0716577	0.0700843	0.0624828	0.0614448	0.211016	0.209721	0.326109	0.233691	0.27848	0.251712	0.153679	0.152046	0.107795	0.208228	0.285678	0.193478	0.339222	0.163135	0.0532693	0.0950264	0.217658	0.163531	0.177627	0.14942	0.116398	0.195878	0.134465	0.15755	0.19038
TA2-104460	1.30217	0.800896	1.23352	1.2125	1.04314	1.00889	1.55015	0.811442	1.37028	1.12325	0.893748	1.39289	1.03915	1.06924	0.880179	1.19086	2.59386	1.49295	1.63838	2.94101	2.92827	2.38216	1.98189	2.66038	1.35302	1.04298	0.920368	0.960574	1.43518	0.849901	1.54211	0.892244	1.15781	1.34117	1.33341	1.09924	1.17553		1.14102	1.01697	1.41233		1.09404	1.30411	2.33052	1.19652	0.858281	1.0487	1.58268
TA2-105400	2.62827	2.44481	2.64296	2.31082	2.9457	2.7494	3.04292	2.93234	3.44716	3.40492			3.64528	4.51377	3.80468	3.41886	5.11499	4.94878	3.57149	6.89027	6.87659	5.6524	4.97268		2.8628	3.45265	2.25799	2.78775	2.90259	2.36766	3.91856	3.45165	2.55404		2.30081	3.04912	3.19514	2.37235	6.19336	4.2268	3.21618	5.48794	3.6651			3.0918	3.31498	2.94001
TA2-105811	0.943761	0.868941	0.416459	0.813874	0.731911	0.708058	0.617648	0.407644	0.772233	3.24255	2.04667		1.28702	1.15942	0.439991	1.33025	0.382961	0.946151	0.637064	0.300179	0.287952	0.357429	0.593931	0.48762	0.543436	0.576195	1.19548	1.13108	2.23764	0.922608	0.551922	0.406428	1.94302	2.40824	3.02536	2.04027	1.54804	2.26096	1.63015	2.00583	1.10302	2.59013	2.70021	1.93701	3.64664	1.99371	1.4419	0.845294	4.64729
TA2-105875	0.552805	0.442891	0.419503	0.339964	0.440424	0.469472	0.506212	0.428086	0.589017	0.720733	0.642824	0.893693	0.458088	0.50455	0.495948	0.672455	0.281239	0.422318	0.273945	0.254015	0.261851	0.396166	0.286159	0.357276	0.487863	0.494139	0.579536	0.618505	0.518993	0.68046	0.463831	0.463641	0.649222	0.874549	0.877447	0.704492	0.689894	0.783375	0.752772	0.623705	0.561064	0.741883	0.911815	0.811601	0.678075	0.661254	0.464707	0.551953	0.869206
TA2-106351	3.4405	3.68134	3.17246	3.61512	3.95637	3.22343	2.51495	4.06196	3.37158	5.70795	4.47026	3.23963	6.13836	3.53271	3.34645	3.66009	3.19321	3.56643	3.91846	3.74744	3.03219	3.45851	4.23867	3.07846	2.59612	3.23731	3.36495	3.26662	3.95481	3.96327	2.58088	3.3957	4.73733	3.07803	5.03453	3.70396	2.71323	4.3825	2.71686	2.3707	3.2141	4.08797	6.36381	4.87017	3.03146	3.3216	3.89087	4.37872	4.49507
TA2-107478	0.920513	0.934356	0.995963	0.877397	0.873583	0.803913	0.744278	0.774578	0.966195	1.14621	1.24477	1.13541	1.02348	1.43709	1.56902	1.29133	0.889681	0.851053	0.637418	0.786408	0.704282	0.565578	0.837675	0.874124	1.13394	0.910203	1.3196	1.40619	1.09023	1.62421	1.01824	0.97074	1.16513	1.31202	1.47161	1.23578	1.37701	1.40918	1.46868	1.29373	1.29975	0.96519	0.876623	1.16209	0.845535	0.855462	1.26909	1.36771	1.42249
TA2-108751	0.626914	0.580284	0.701014	0.641141	0.741832	0.838418	0.732593	0.544392	1.26422	2.20699	1.79734	1.96695	1.25133	1.00613	0.566488	1.26024	0.83956	0.8008	1.06252	0.51712	0.913287	0.76837	1.27216	0.83399	0.448333	0.532209	0.966089	0.487866	0.704711	0.497116	0.504147	0.512542	1.51975	1.92329	2.14	1.38276	1.10653	1.80051	1.09487	1.58791	0.994816	2.12769	2.45312	2.42089	1.84524	1.99294	1.60701	1.67814	2.00528
TA2-108826	2.28038	2.4557	2.19744	2.05971	3.43627	2.43119	2.79443	1.82445	3.38098	4.81884			3.88729	3.99854	3.60645	2.91062	0.919195	2.70255	2.19003	1.01068	1.6331	2.42464	3.11696	2.09875	2.27069	2.47866	3.18416	2.00705	3.15871	3.18915	2.29376	2.29277			7.20678	4.05361			3.85426		3.00083			5.95674	3.69561		3.95344	4.10524
TA2-108881	1.30217	0.994585	1.61915	1.04566	1.22819	1.59926	1.70062	1.51304	1.66539	2.11508	2.12109	1.87094	1.43006	1.36906	1.06965	1.64448	2.14112	1.5551	0.99787	1.7614	2.31722	1.83677	1.72957	2.13095	0.791312	0.879125	0.852212	0.864806	0.85067	0.866361	0.899756	0.957093	1.29937	1.57886	1.5776	1.90274	1.20026	1.51835	2.06288	1.68546	1.40783	2.45581	2.1194	2.02122	1.76902	1.62006	1.54723	1.11059	2.14519
TA2-109965	3.6905	2.53621	3.33855	2.98196	5.00067	3.79204	2.31212	2.92691	2.64325	4.09347	8.04269	10.0747	3.40792	6.22429	2.57649	5.62982	1.38411	2.04961	1.18148	2.78109	1.35427	1.84787	0.798078	1.39034	7.4128	6.72644	1.7083	2.85634	4.02159	4.04546	2.47053	5.25779	3.12353	4.20884	1.53454	3.3884	2.38505	3.62199	3.92823	4.01753	3.67748		1.03527	8.17082	1.81908	2.88249	3.31305	4.15844	1.23029
TA2-111532	9.78169	11.7573	10.5845	9.90496	13.4733	11.5427	10.1088	6.3201	19.299	25.7954			5.04217	22.9452	16.9683	23.9102	6.70951	13.8631	7.92552	18.4036	5.08588	11.67	9.18151	13.0047	16.5873	19.7898	15.1658	18.7824	10.4419	14.1033	11.2222	20.2584	18.7911		23.3024	20.5354	17.7653				15.4762		28.4569	28.6015			18.3099	25.0872
TA2-111656	0.514437	0.980599	0.805277	0.798385	0.806426	0.825576	0.87777	0.960217	0.787936	0.943929	0.777761	0.625761	1.26762	0.72898	0.958834	0.926118	0.822785	0.70585	0.881506	0.568614	0.551644	0.95899	0.550182	0.819287	0.876194	1.1098	0.974601	1.21865	0.893371	1.23444	0.758141	1.01023	1.11752	0.863028	1.11578	0.970291	0.80842	0.985714	0.640038	0.539287	0.874105	0.796538	0.738558	0.92557	0.569905	0.801335	0.727129	0.854144	0.966923
TA2-111887	26.239	28.0759	37.3748	22.3347	30.2442	33.2781		27.3444	35.2377				21.3948	27.008	30.9838	24.6541	42.2389	45.3924	26.7692	74.9799	66.7834	56.5952		66.816		23.2676	17.0782	21.1412	19.503	20.1107	12.4979	28.9197	20.875	23.3621	21.0348	23.5708	23.9545	23.4824	37.6257	32.5748	34.9101			33.7839	34.3508	24.4962	31.6932	32.9294
TA2-113397	2.08798	2.33043	2.7144	1.98059	2.37824	1.49911	1.48076	1.95153	2.03066	1.98063		2.01638	1.96942	3.45225	3.03984	2.37108	2.49975	1.47251	2.31485	3.31169	1.79315	1.45552	2.68808	3.16888	1.63404	1.57794	1.86606	1.82967	1.40978	1.79891	2.44764		1.9335		2.39612	2.28999		2.19483	4.95402	2.66767			2.71902	2.81059	2.80922	2.65053	3.31162	3.10399
TA2-113427	1.79869	3.39116	3.03949	2.9272	3.98445	4.87178	4.79269	3.31556	2.61426	5.17221	8.44168	9.57002	1.94511	4.57162	3.7664	4.55129	6.73339	5.80486	5.76361	4.32226	11.852	8.70173	8.47028	5.02383	4.25409	1.91588	3.20579	3.57544	3.65828	3.50942	2.07173	4.28794	7.17941	6.48272	8.7157	5.73396	9.26703	2.81009	5.97636	5.46918	5.46831	9.68766	4.60961	8.24681	5.70028	4.12186	6.48063	2.88087	5.39872
TA2-113782	9.83999	35.8216	13.918	19.806	29.6133	21.54	15.9374	17.995	2.94898	4.307	6.83564	5.0994	4.4479	5.8744	4.61727	3.57818	9.03576	14.5247	8.02319	11.481	12.877	12.8197	14.8629	8.50038	2.97836	4.24799	4.04279	3.97076	4.61497	6.46397	6.38608	4.44525	2.27553	5.94927	2.06633	3.06123	5.02143	4.02968	7.9265	3.02802	10.7626	5.08264	4.59443	0.616217	3.45846	4.23417	4.26698	3.78675	2.83585
TA2-113989	1.01832	1.16946	1.17498	1.00439	0.940911	1.17758	0.953241	0.582097	1.41956	1.59891	1.00486	1.58534	1.09611	1.17446	1.04838	1.21326	0.983713	1.20998	1.31069	0.611946	1.09284	1.40925	1.66154	1.10034	1.14393	1.19727	1.39954	1.05235	1.54258	1.57686	1.02418	1.26938	1.69955	2.00088	1.91874	1.75345	1.61646	2.54874	0.854852	1.07838	1.23971	1.7766	1.51217	1.2991	1.46022	1.42111	1.87121	1.52966	1.60029
TA2-114200	2.11205	2.30981	1.07499	1.14058	1.4328	0.81962	1.09453	0.887568	1.3741	1.89831	1.50234	2.66433	1.67642	1.71321	2.30777	1.79008	0.681369	1.56635	0.751133	0.677882	0.353151	0.763706	0.606386	1.81052	1.63321	2.71219	2.03913	1.54696	2.44976	2.63795	1.383	1.67143	2.32333	2.90342	3.16573	2.0372	1.76575	1.73986	2.38731	2.24421	2.19739	1.93312	3.53945	1.93754	2.39503	2.15862	1.99847	1.06794	2.71544
TA2-114422	1.23651	1.58206	1.74723	1.65905	1.23426	1.16512	1.54329	2.02049	1.31623		1.34088	2.01963	1.77956	1.52354	1.77485	1.99937	1.25403	1.65735	1.41778	0.945434	0.800469	1.19028	1.26673	1.09947	1.54654	2.00676	1.93874	1.85017	1.75139	2.22305	1.47686	1.95051		1.72883	1.46566	1.60079		1.93014	1.3812	1.5517	2.19654	1.2711	1.89365	1.61366	1.47691	1.81532	1.30413	2.03235	1.67746
TA2-115953	0.184582	0.277535	0.110472	0.140902	0.151651	0.227071	0.234123	0.187117	0.186769	0.266499	0.300108	0.294701	0.262854	0.206551	0.214077	0.215169	0.0612287	0.0970093	0.0937483	0.040481	0.0804162	0.0864157	0.0704829	0.0532696	0.204013	0.276326	0.257064	0.237117	0.23308	0.287986	0.201367	0.204414	0.321545	0.321827	0.299476	0.285	0.326987	0.257239	0.106846	0.0760118	0.199272	0.281011	0.252282	0.318551	0.202768	0.20915	0.183625	0.206698	0.247909
TA2-116277	0.599763	1.12326	0.816974	0.62484	0.635059	0.693357	1.0483	1.03776	0.762669	0.844914	0.479851	0.810813	0.932791	0.823108	0.735566	0.608153	0.549169	0.621713	0.492939	0.31768	0.546971	0.494072	0.518143	0.675934	1.00073	0.844636	1.22184	1.12368	1.07113	1.08555	1.0251	1.08891	0.884401	0.941678	0.802288	0.76621	0.859697	1.20334	0.55346	0.774403	1.05091	0.826313	0.673952	0.561901	0.740459	0.905139	0.816126	1.01366	0.898384
TA2-116411	4.20134	4.25035	1.87954	3.64211	3.94533	3.42375	3.26679	3.13632	5.8111	10.2091	13.2085	7.38767	6.47669	3.78293	2.93838	4.88486	1.93997	2.40438	1.78505	2.7141	1.6649	2.45558	2.90886	2.99913	2.42311	2.05955	3.51007	4.08346	3.85443	1.79433	2.76511	3.71446	4.51025	6.29932	5.8358	4.84448	3.02156	4.20567	6.54978	6.32377	4.09863	8.50566	10.5321	18.8121	6.20724	7.08101	5.52566	7.41525	7.66977
TA2-116922	0.250141	0.310887	0.269951	0.246453	0.23283	0.232363	0.233135	0.25463	0.212405	0.283809	0.213097	0.22314	0.340599	0.2076	0.235273	0.259745	0.157666	0.186888	0.244811	0.129343	0.150124	0.16222	0.194559	0.115268	0.239914	0.321364	0.316192	0.342903	0.324841	0.402057	0.265906	0.261989	0.276474	0.267681	0.229948	0.261099	0.258359	0.218545	0.142905	0.159233	0.243021	0.149501	0.203132	0.187915	0.183251	0.217577	0.203146	0.186972	0.200938
TA2-117075	0.274002	0.570858	0.300703	0.588681	0.231558	0.235545	0.753402	0.911102	0.449533	0.355322	0.256263	0.345655	0.417462	0.325785	0.640447	0.493425	0.545783	0.306187	0.478367	0.202605	0.25545	0.232036	0.222379	0.243733	0.523044	0.840291	0.943344	1.33348	0.846243	1.53498	0.568627	0.872668	0.722156	0.442393	0.66842	0.735542	1.16933	0.517652	0.321187	0.345775	0.917519	0.491163	0.343599	0.287564	0.384756	0.894521	0.445341	0.28165	0.35456
TA2-118209	0.21363	0.94525	0.545911	0.254982	0.499017	0.261396	0.540115	0.620924	0.927478	0.81324	0.892993	0.688275	0.65856	0.595001	1.1846	0.889533	0.503372	0.744663	0.259662	0.495902	0.341702	0.0810933	0.327018	0.931976	0.846577	1.36661	0.909335	0.889112	0.87983	1.27915	0.552085	0.726396	0.960642	1.06628	0.87686	0.930368	1.05601	0.744235	0.761509	0.609314	1.34204	0.93583	0.718317	0.849481	0.709553	0.664033	0.561075	0.491337	1.04964
TA2-118493	2.72406	2.16284	1.70404	2.01807	3.07309	3.37968	1.88963	2.2567	3.97345		5.18295		2.75619		1.8731	3.1216	3.54643	3.52047	2.06009	3.69462	4.01194	2.9963	3.13325	2.92381	2.64824	1.75905	2.8342	2.37712	2.45884	1.73433	1.43561	2.6982	2.90885	2.74289	3.28032	2.90468	3.02858	4.15375	2.7548		3.18348	2.92803	3.68466	4.8436	5.49266		2.62497	3.55738	4.38796
TA2-118601	11.3651	16.1598	13.481	10.4992	14.9262	13.8246	13.1316	16.1714	17.4495	23.8592			22.2796	16.8313	13.751	20.2426	10.8633	14.3359	9.65513	20.4498	15.9448	15.2965	16.2281		15.0693	16.8096	13.4592	14.3833	12.5643	11.3682	20.1821	14.6791	16.8858		17.6262	18.2483						25.9025	26.4331	21.3033			20.4921	22.6635
TA2-119278	0.316597	0.231057	0.103191	0.191817	0.522119	0.480449	0.464073	0.222482	0.323692	0.248615	0.636829	1.08365	0.35326	0.461318	0.290052	0.312054	0.122627	0.283491	0.100467	0.197507	0.171497	0.256048	0.403804	0.202805	0.309718	0.195629	0.568853	0.281742	0.611501	0.22907	0.205384	0.150491	0.394783	0.721812	0.453401	0.235036	0.342063	0.485089	0.683203	0.718917	0.433316	0.454654	0.457987	0.360909	0.674209	0.409734	0.462269	0.310369	0.689198
TA2-119401	0.304082	0.22315	0.284875	0.282177	0.187615	0.393619	0.384835	0.178966	0.32474	0.363844	0.294979	0.343404	0.297291	0.31498	0.187927	0.313748	0.218372	0.232054	0.314371	0.164636	0.197506	0.202961	0.249451	0.159161	0.203268	0.18713	0.292726	0.197493	0.257485	0.247006	0.194731	0.163991	0.322424	0.426667	0.485347	0.269092	0.264043	0.330362	0.341841	0.355519	0.27738	0.479851	0.539335	0.400549	0.363561	0.419439	0.262029	0.23031	0.422314
TA2-119638	1.99165	6.5621	4.4669	4.03301	2.5849	2.21984	5.03624	7.554		3.46774	4.33837		5.63027	3.82399	5.17886		6.08899		4.98474	5.02027	5.14079	4.80602	5.27035	7.14956	3.42582	6.18344	4.08748	5.86378		5.45557	4.67606	4.43036			3.6538				3.6732	2.50864			3.38776	2.58326	3.252		4.19672	3.67557
TA2-120644	7.66598	8.17306	6.70134	7.10897	7.4419	8.12935	6.35272	5.89906	8.09248	12.5781	11.4977		15.1788	8.53374	5.18356	7.92618	6.39038	7.68101	8.98066	4.96176	5.93423	6.68471	11.1915	7.25904	6.63219	5.31822	9.69041	6.97861	8.02921	5.0791	6.71154	7.40776	7.64045	8.33459	8.61379	8.98173	7.89279	11.0161	8.59183	10.419	7.14661	10.7271	11.4704	10.4055	12.5651	9.32232	9.57178	12.6352
TA2-120828	0.472288	0.395804	0.484136	0.403695	0.413276	0.349533	0.348727	0.286239	0.43855	0.483027	0.561255	0.620385	0.533237	0.366561	0.35628	0.595364	0.467904	0.326852	0.876109	0.400002	0.650458	0.440965	0.611232	0.561142	0.482975	0.414307	0.493749	0.50262	0.583096	0.382767	0.650264	0.388242	0.47145	0.669024	0.581878	0.579629	0.443908	0.58074	0.413861	0.652804	0.457309	0.553605	0.54679	0.871234	0.429456	0.654665	0.564887	0.597122	0.693538
TA2-122189	0.400204	0.439628	0.300699	0.379336	0.485002	0.48684	0.34834	0.417977	0.539366	0.440764	0.395188	0.515435	0.645772	0.519133	0.473546	0.729824	0.327944	0.363097	0.23793	0.267537	0.311278	0.364185	0.254828	0.320228	0.604062	0.37877	0.586365	0.508536	0.528442	0.542066	0.598272	0.796033	0.611836	0.753105	0.573199	0.520285	0.520548	0.483213	0.494693	0.616986	0.496285	0.648311	0.582462	0.460344	0.481635	0.432397	0.682529	0.462453	0.639489
TA2-123768	0.562697	0.665985	0.498516	0.5443	0.749443	0.62915	0.443675	0.455185	0.438973	0.409323	0.362581	0.501227	0.289338	0.325042	0.482594	0.438444	0.249416	0.406516	0.552577	0.279823	0.382705	0.427068	0.423415	0.272208	0.452641	0.435886	0.358515	0.476921	0.489846	0.562375	0.585662	0.422001	0.546099	0.86396	0.50455	0.483155	0.525117	0.468564	0.241643	0.37387	0.262666	0.406428	0.431827	0.444089	0.294817	0.371058	0.376584	0.332056	0.396922
TA2-123997	10.0731	7.79557	10.2077	7.43462	14.0628	11.4828	8.04437	9.27317	8.72154	12.9734			9.40685	9.88028	9.6654	8.65846	16.9136	14.4439	10.108	25.238	23.3039	21.9712	17.0055	19.7476	7.2849	6.87668	5.73264	8.07878	8.41478	5.3149	12.4241	10.8224	8.01478		6.24708	10.1263	8.41561	8.30848		11.7641	8.08473	13.2385	10.4492	10.7415	11.7986	8.40206	8.50232	8.77986
TA2-125006	0.370301	1.02344	0.586899	0.604308	0.261751	0.418787	0.732207	0.869005	0.641837	0.588701	0.424059	0.442859	0.881747	0.510096	0.710335	0.61942	0.377728	0.361533	0.494034	0.170388	0.247702	0.234337	0.372613	0.311663	0.678819	1.08245	0.872083	1.02197	0.787573	1.2212	0.564738	0.72206	0.803634	0.706479	0.738394	0.736177	0.995236	0.640869	0.417918	0.628026	1.07273	0.613841	0.584403	0.594779	0.513488	0.976892	0.619035	0.57245	0.588298
TA2-125283	0.370301	0.256157	0.124093	0.178533	0.150364	0.111497	0.282604	0.330903	0.331749	0.695862	0.330214	0.541741	0.410466	0.145822	0.3798	0.221733	0.0978639	0.130058	0.125552	0.0676122	0.091451	0.127243	0.0845035	0.0882729	0.426596	0.494359	0.50414	0.475613	0.33177	0.876302	0.304807	0.775535	0.746737	0.239742	0.320741	0.672463	0.479027	0.664467	0.351411	0.538737	0.511522	0.399313	0.886031	0.334188	0.358773	0.540258	0.598859	0.672327	0.263822
TA2-127797	0.396469	0.290655	0.303146	0.321944	0.275275	0.385636	0.61388	0.246515	0.820082	0.704893	0.558039	0.756238	0.587184	0.508526	0.457099	0.516986	0.285055	0.243705	0.328014	0.205428	0.233786	0.132178	0.245571	0.170753	0.504588	0.70793	0.476592	0.591066	0.565997	0.448288	0.28676	0.284632	0.789166	0.778299	0.970618	1.05297	0.644937	0.816255	0.338144	0.538843	0.741993	0.756337	0.952072	0.746364	0.902116	0.906861	0.747681	0.530072	0.990472
TA2-129780	1.53267	1.00711	2.42636	1.842	0.89743	1.52766	2.75026	1.76418	1.26873	1.29057	1.31877	1.82467	1.69412	1.09855	2.20914	1.59786	2.53586	3.20918	2.35247	5.52872	4.57449	2.55935	3.69469	5.9837	1.81806	1.21228	1.07833	1.2086	1.62995	1.34638	2.39678	1.21114	1.35232	1.55681	1.11457	1.03362	1.40805	1.56851	0.93171	1.49943	1.66815	1.63737	1.32579	1.76196	2.68059	1.1414	0.873425	1.21403	2.33096
TA2-130218	0.322851	0.602465	1.90394	0.526593	0.279577	0.399003	0.792291	1.00912	0.475464	0.545466	0.265201	0.274739	0.570776	0.410132	0.763134	0.583667	1.03282	0.714748	0.370383	0.260741	0.456641	0.547838	0.364599	0.447133	0.596125	0.734914	0.631471	0.860304	0.793436	0.891801	0.614215	0.907525	0.612202	0.403526	0.298072	0.480878	0.841611	0.50226	0.425958	0.371684	1.09057	0.367452	0.216078	0.241168	0.336893	0.423538	0.275978	0.34427	0.442276
TA2-130699	2.64024	3.14426	4.26122	2.90423	3.23453	3.29488	1.43123	2.60921	3.28058	2.66131	4.45634	2.42442	3.37011	2.83759	3.66011	1.31185	6.46745	4.40587	3.39664	7.76435	6.94181	6.09097	4.54003	8.86968	3.10884	2.79675	1.77351	1.9377	2.65536	1.93045	1.25577	2.40908	2.12751	2.38003	2.10888	2.33958	2.52506	1.95402	3.57415	3.10179	3.10433	3.30144	2.25127	2.44762	2.58592	2.14179	2.56439	2.51089	2.53873
TA2-131256	20.741	17.9406	27.7772	14.9953	24.2238	23.199	25.6979						18.4465	22.4008	21.2667	21.4533	34.3115	29.4961	17.2235	55.4597	44.0726	38.86	34.145		16.3116		11.117	13.519	13.2467	13.2682		19.1131	17.2413		18.789				28.4097	23.3507		30.7094				19.2793	18.5533	19.1171
TA2-131920	5.36106	5.20115	6.42468	4.11691	6.50742	5.72814	4.83146	7.26453	2.89697	4.51873	4.19718	4.56741	4.16733	4.28305	5.3732	3.54808	16.7946	12.6936	9.39281	15.7208	25.9251	16.5192	21.2064	22.0717	4.79215	4.48089	3.85565	3.88906	7.81977	4.40351		5.9738	3.58882	3.66051	3.78648	5.18617	5.27419	3.47721	6.0927	5.11509	5.12653	3.66599	2.1587	2.73849	4.59435	3.45889	3.84223	4.3097	5.99826
TA2-132245	0.203536	0.284691	0.182998	0.232842	0.142262	0.235028	0.283765	0.321378	0.261715	0.220699	0.231249	0.28669	0.371238	0.204406	0.275633	0.319532	0.199735	0.174921	0.204955	0.077849	0.118545	0.136013	0.11383	0.0921452	0.268428	0.392149	0.322022	0.370462	0.370465	0.379856	0.237321	0.260368	0.345135	0.271525	0.271442	0.299345	0.372587	0.264123	0.144534	0.156763	0.298469	0.161092	0.197385	0.196493	0.210096	0.310411	0.208102	0.150321	0.258366
TA2-132787	1.05617	1.69959	0.547961	0.843346	0.783499	0.36853	1.41811	0.89363	0.724748	0.366109	0.286205	0.178141	0.351832	0.785539	1.07355	0.970813	0.627355	0.647131	0.961161	0.603761	0.656537	0.546469	0.505833	0.393449	0.989117	1.45361	0.940393	0.869876	0.753265	1.08865	0.790275	1.26062	1.03289	0.57367	0.505623	0.611778	0.97885	0.660946	0.40636	0.341983	0.94866	0.337012	0.190724	0.262827	0.569136	0.957977	0.569319	0.352744	0.201833
TA2-132954	0.230012	0.121068	0.304093	0.157525	0.203388	0.298473	0.276177	0.243027	0.457396	0.59272	0.553179	0.469158	0.344407	0.322872	0.262868	0.376476	0.339876	0.280953	0.130044	0.254506	0.301453	0.258225	0.176831	0.177064	0.269713	0.281998	0.208177	0.230089	0.239787	0.23432	0.179213	0.211975	0.442567	0.53052	0.40642	0.428293	0.420569	0.379317	0.353261	0.293231	0.42656	0.680722	0.585536	0.597784	0.437733	0.444394	0.261691	0.193119	0.411512
TA2-133789	1.47209	1.12629	1.85945	0.96603	1.72427	1.59885	0.609995	1.02398	1.04324	1.68625		2.64411	2.32062	1.09521	1.02201	1.12673	0.203644	0.555361	0.168888	0.209594	0.109703	0.222382	0.288176	0.440242	0.679507	0.614408	1.32332	1.0791	1.4073	0.452639	0.520288	0.536826	1.83287	2.63148	1.5984	0.962523	0.724733	3.81023	1.19309	2.92084	0.876796		3.71434		3.42134	2.67576	0.708767	1.31347	3.74568
TA2-134512	0.623213	0.549269	0.442689	0.434419	0.318321	0.305675	0.536106	0.31951	0.594337	3.30338	1.21348	1.84636	1.50001	0.722145	0.892519	1.2131	0.347479	0.813515	0.562522	0.300545	0.56141	0.928377	0.719683	0.687856	0.96009	0.458093	1.20453	0.395771	1.1172	1.062	0.64415	0.309708	2.36522	2.49979	3.40239	2.89304	1.01421	2.73076	1.32615	1.07996	1.5635	1.98927	1.1634	4.59862	0.787299	0.837313	2.15928	3.30994	2.4139
TA2-135639	0.392733	0.217751	0.0457015	0.0683571	0.474042	0.213897	0.0789042	0.0418603	0.0875648	0.0801051	0.0874025	0.0794451	0.0904078	0.125602	0.245465	0.141807	0.489778	0.85498	1.13543	1.40322	1.13528	1.61122	0.792784	1.10954	0.108571	0.21915	0.113769	0.192116	0.0824257	0.15219	0.132327	0.0565884	0.118575	0.162198	0.100986	0.199533	0.156173	0.188167	0.106517	0.170358	0.0741316	0.150505	0.203789	0.19197	0.107881	0.170586	0.349897	0.101122	0.214937
TA2-136102	3.09465	2.78228	0.977089	2.88033	2.51194	3.51152	3.48062	2.71019	1.05528	1.52267	0.572589	1.92123	1.8719	3.94196	1.84161	1.16171	4.01398	4.2336	3.24479	4.16945	6.71223	6.64554	4.29376	8.67694	3.14555	3.49121	2.37677	3.25826	2.588	2.52831		1.39448	0.823019	4.50944	1.61273	1.65471	3.18906	1.11286	1.85339	4.43027	1.15093	1.25735	3.24363	1.06575	3.31282	2.58119	1.83424	1.1554	1.97426
TA2-136162	1.71414	2.9793	0.476637	1.19171	1.64508	2.40754	1.03166	0.294097	0.416269	0.64987	1.61056	1.34184	0.200479	1.0966	0.530439	0.523793	0.898902	1.10443	1.20141	0.331435	0.603461	1.15407	2.21437	0.468107	1.45671	2.03285	1.2837	2.15605	1.98713	1.9923	1.15551	2.29341	0.439842	0.523699	1.11134	1.0766	0.897462	0.872428	0.795325	0.847752	0.409084	0.254462	0.547776	1.54206	0.463777	0.618113	0.716035	0.18306	0.301715
TA2-137361	5.65603		7.8093	4.25752	6.78219	6.38956	6.06197	6.82595	10.2131	10.9963					9.38381	7.60725	9.78242	10.681	5.81389	11.2997	10.9466	11.0853	9.57063		6.45672	6.89848	5.4452	6.12638	6.11796	4.39454		7.70013	6.80657		4.03899	8.60439			14.7941				10.2135			7.55322	8.18613	9.35417
TA2-139060	1.18052	1.1133	1.24433	1.2048	1.57097	1.16858	1.57671	0.896101	1.44536	1.19712	1.20379	1.40053	1.27143	1.4919	1.86856	1.00997	2.89566	1.63718	1.97955	2.71118	2.77445	2.30704	2.05765	2.97859	1.38036	1.13486	1.04171	0.934836	1.75588	1.28839	2.21022	1.06631	0.965043	1.22949	1.08943	1.13004	1.09283	0.923514	1.52571	1.5298	1.03053	1.5751	1.09668	1.0608	1.87668	1.18896	1.05729	1.14756	1.74385
TA2-139945	0.310341	0.733807	0.54637	0.212766	0.542736	0.600682	0.332401	0.379479	0.891523	1.13501	1.15099	0.307798	0.209397	0.3627	0.755312	0.817038	0.779999	1.92279	0.873931	2.10334	2.68968	2.6636	1.88241	4.03123	1.11875	0.924662	0.545352	0.411469	0.470078	0.545135	0.506906	0.386947	1.466	0.895205	0.873283	0.52231	0.873181	1.0392	0.766893	0.463616	1.00842	1.43922	1.63632	0.690049	1.70385	0.829529	0.354443	0.421704	1.25501
TA2-140098	1.82283	2.31329	2.43791	1.11301	1.82685	1.22746	1.32484	2.09194	0.93864	1.09954	2.03773	1.112	1.14913	1.91547	1.5801	1.63012	1.27652	0.975959	1.27526	1.34145	0.948011	0.802985	0.971801	1.37198	1.50623	1.26258	1.56737	2.82933	1.0578	1.68394	2.42329	1.41065	0.962315	1.09396	1.02733	0.918292	1.16495	0.99789	2.84262	1.38592	1.37779	1.4495	0.8422	1.2108	1.38398	0.798801	1.62863	1.34937	1.19995
TA2-142188	2.84371	3.95224	1.2691	3.71066	3.56136	5.21151	3.38204	6.54447	4.6143	5.22338	9.59757	7.40412	4.03558	6.67561	2.83271	5.27604	3.63967	3.92474	3.4453	4.31186	4.09302	5.79513	5.90426	5.26395	2.54498	1.62648	4.23136	2.97708	1.99394	1.70671	5.03257	4.31797	2.81619	4.10963	4.00612	5.53243	3.07196	3.68578	7.76055	7.31602	3.89986	6.95957	6.8139	8.8834	3.9224	3.9681	5.00445	5.38919	6.23026
TA2-142398	0.487172	0.892731	0.453699	0.628412	0.566716	0.57485	0.684067	0.875632	0.461894	0.504622	0.447168	0.685092	0.751161	0.455858	0.524988	0.724632	0.712745	0.633893	0.746807	0.642311	0.508928	0.910743	0.485826	0.721163	0.518448	0.585334	0.589018	0.662875	0.554079	0.807009	0.672643	0.845641	0.689948	0.497016	0.642466	0.475914	0.582579	0.643161	0.4935	0.526629	0.657838	0.4668	0.57109	0.571719	0.700704	0.645814	0.50429	0.61097	0.706584
TA2-142739	2.34043	2.07469	1.23665	2.62852	3.10617	2.64102	1.91821	1.63007	3.48964	3.58847	4.7179	4.70435	1.30834	4.0673	1.98823	3.08761	3.84144	4.22669	1.87109	3.97503	3.63452	3.38377	3.9857	4.78865	3.03515	1.90768	3.43055	2.02102	2.83675	1.30381	3.11188	2.60321	2.76318	2.63332	2.60025	3.54163	3.07084	3.66264	4.07889	3.78078	2.30034	3.62202	2.93568	2.57147	3.48432	2.8424	3.71507	4.42833	4.45917
TA2-143111	1.19878	0.652988	0.395338	0.524803	0.508623	0.67205	0.274633	0.110421	0.755682	1.24161	1.30407	2.32211	0.617314	0.94537	0.345593	0.842254	0.205816	0.227338	0.514511	0.0802628	0.392493	0.339898	0.732941	0.186725	0.365424	0.439517	0.569947	0.754388	0.464726	0.414454	0.293612	0.316022	1.02959	0.924872	1.69673	1.04721	0.468321	1.88783	0.856504	0.9424	0.731797	0.617479	0.651616	1.29275	0.469687	0.94786	0.658298	0.455733	0.608793
TA2-144288	0.898476	1.08345	0.853814	1.07639	2.47666	1.31523	1.29668	0.768862	1.64846	2.48929	1.53494	2.27576	1.5748	1.72815	1.24721	1.76732	0.504304	1.12353	0.477285	0.55235	0.769851	1.21974	1.22881	0.836574	1.72797	0.960167	1.74148	0.867709	1.45318	1.1166	0.824445	1.31737	2.54244	2.26244	1.71238	1.71435	1.47074	2.18073	1.74128	1.90425	1.17669	2.07458	2.13664	1.3539	2.74313	1.32585	1.69124	1.74939	2.23771
TA2-144740	4.4622	4.4092	5.36054	4.01654	4.735	4.62872	5.3356	7.13889	5.2252	5.05479	6.97404	3.45231	2.5883	5.56291	5.80829	4.62231	12.8499	11.3097	5.29171	13.4555	14.499	11.504	11.558	11.1817	3.55203	3.86428	3.43837	3.59899	4.21807	3.27239	3.3927	5.26708	4.57077	4.02886	3.68603	4.54129	4.64782	3.05742	4.9315	4.10978	5.05095	7.30777	4.78971	6.01281	3.68105	4.21272	4.71074	4.67946	4.54777
TA2-144941	0.300326	0.24654	0.654233	0.209378	0.209771	0.314012	0.24084	0.363646	0.143524	0.331478	0.278098	0.195921	0.294807	0.195075	0.247121	0.245263	0.550611	0.496148	0.218981	0.403346	0.499769	0.568964	0.577318	0.558638	0.189376	0.154167	0.237441	0.205504	0.235667	0.232903	0.214723	0.19614	0.202512	0.192732	0.160302	0.20604	0.172674	0.194462	0.191212	0.180283	0.295493	0.20436	0.169157	0.139154	0.150298	0.192038	0.137313	0.119606	0.189483
TA2-145309	1.91934		2.43549	1.28828	2.08666	1.08665	1.31335	1.84375	1.02872	1.66772		1.62605	1.6175	1.62916	1.98026	2.50132	0.795534	0.91068	1.12825	0.989934	0.59639	0.262602	0.727737	1.14242	1.95249	1.78106	1.83442	3.97432	1.53956	2.38376	2.36918	1.90654	1.46385	1.8378	1.65809	1.44723	1.65852	1.3436	2.87507	1.85421	1.98007		1.42123	1.78398	1.53497	0.981248	1.7488	2.07338	1.90177
TA2-146300	0.0489426	0.0557929	0.260357	0.102271	0.102159	0.165639	0.182271	0.198259	0.0935019	0.124082	0.191425	0.299339	0.132065	0.110932	0.301463	0.155995	0.0801941	0.120527	0.047878	0.0985554	0.0966114	0.114424	0.0539257	0.113124	0.318466	0.23635	0.202306	0.3043	0.304309	0.351441	0.175523	0.128325	0.16629	0.194752	0.141098	0.140198	0.262231	0.212674	0.242805	0.257067	0.763638	0.311168	0.115446	0.0934841	0.224587	0.316458	0.0848004	0.0654827	0.147271
TA2-146562	0.673756	0.717669	0.612803	0.814342	0.662875	0.920328	0.918535	0.58053	0.700698	1.12654	1.1423	0.874083	0.699309	0.686982	0.548824	0.755894	0.430935	0.462169	0.646701	0.747193	0.748482	0.549687	0.716732	0.63097	0.513287	0.576893	0.493823	0.654824	0.610156	0.498531	0.610145	0.495439	0.847044	0.974023	1.03859	0.855074	0.837635	1.07131	0.772723	0.791181	0.686218	1.78076	1.14125	0.946772	1.29645	1.14492	0.982378	0.781981	0.91465
TA2-146992	10.737	9.97861	11.8487	9.05178	16.0915	15.251	9.0976	11.54	13.0264	16.8443					14.7278	13.4486	15.4436	16.0148	12.4009	24.0032	22.4748	21.9678	21.5422		11.6822	10.0579	10.984	12.3649	14.1961	9.66828		16.8854	11.0397		9.95718	13.7719										11.2056	11.6342	17.1793
TA2-147344	12.3176		7.24721	10.4892	9.79605	8.92142	7.48963	7.51164	6.28036	22.1122			9.30995	11.7431	4.33779		7.99866	12.3803	11.3611	11.8251	6.30264	6.60679	10.8644		7.56126	12.695	5.72592		19.673	12.4418		5.11754	14.2689		19.6891	17.8396				14.9729			16.4757	18.1475			16.4493	9.87163
TA2-148467	28.6367	26.2358			31.7203	27.5322		28.7663	30.0679				38.6546	39.4345	24.8798		47.819	37.7727	39.6902	50.566	56.5983	43.2492		61.7086	26.0759	23.553	28.543	19.0657	27.3237	18.255	32.6171		21.8923		22.9462				43.8848	45.6256				36.6831			42.3107	46.0746
TA2-148948	0.266472	0.448843	0.308066	0.324156	0.346338	0.285785	0.424423	0.321961	0.279522	0.37735	0.320305	0.385879	0.297586	0.260537	0.413485	0.354795	0.222948	0.286249	0.302601	0.144954	0.129451	0.280721	0.180106	0.332883	0.344091	0.499708	0.502914	0.43098	0.392516	0.565924	0.238982	0.478859	0.467277	0.510858	0.428057	0.349116	0.470885	0.449794	0.322052	0.35139	0.393051	0.336641	0.346412	0.385355	0.338199	0.401071	0.305017	0.3325	0.439288
TA2-149520	2.12408	2.59012	3.85276	2.27321	1.99877	1.99531	2.6903	4.6981	1.45267	2.21818	1.87693	1.58302	1.90985	1.88653	2.33708	2.46192	2.63056	2.21633	1.72936	1.16429	1.68168	1.47001	1.10034	1.23632	2.33566	2.67933	3.11671	2.5758	2.83159	3.56354	2.88677	4.0807	2.03419	1.69973	1.78888	1.99137	2.25964	1.39932	2.10276	1.70669	2.72261	1.73839	1.70567	1.91982	1.19655	2.19315	1.57575	2.45687	2.03326
TA2-149738	0.274002	0.957673	0.121279	0.271531	0.752837	0.381026	0.281024	0.199403	0.421702	0.328889	1.00546	0.838378	0.213362	0.330705	0.312332	0.361656	0.139868	0.208396	0.263976	0.0451903	0.117476	0.245545	0.271143	0.0600774	0.921664	1.0867	1.10711	1.39339	1.0083	2.343	0.459772	1.0714	0.585804	0.706293	1.46783	1.17735	0.500206	0.811334	0.549747	0.363732	0.735914	0.383867	0.5633	0.703686	0.3802	0.490293	0.293447	0.264292	0.377459
TA2-149986	0.572586	0.658631	0.612983	0.674188	0.750013	0.648231	0.719832	0.680873	1.13156	1.2909	2.22364	1.06198	1.19469	1.11649	0.842055	1.00636	1.29651	1.11231	0.914112	2.02133	1.79755	1.27269	1.25764	1.47648	0.796957	0.607962	0.817284	0.510979	0.934011	0.547466	0.828055	0.886089	1.04132	1.12457	1.07701	1.15429	0.950245	0.969075	1.8317	1.07923	1.01799	2.05947	1.23214	1.33666	1.29798	0.717343	1.04684	1.21004	1.25133
TA2-149994	1.2657	0.888777	0.630847	0.708333	1.28437	1.39249	0.989288	0.609602	0.964201	1.22692	0.985508	1.43179	0.574202	0.996982	0.464429	0.977167	0.388687	0.584953	0.579633	0.844791	0.863009	0.431456	0.510043	0.47797	0.547303	0.571767	1.07261	0.664828	0.496698	0.509341	0.750857	0.511915	0.838505	1.15167	1.17384	1.05259	0.687196	1.24381	0.811501	1.25578	0.623919	0.955483	1.58324	0.952703	1.23314	0.930129	1.32875	1.03574	1.32501
TA2-150074	0.398959	0.663602	0.43474	0.424523	0.398419	0.300701	0.16637	0.368808	0.245251	0.24133	0.176842	0.22719	0.273416	0.245772	0.266187	0.278683	0.232973	0.345629	0.29175	0.173809	0.29612	0.322769	0.296564	0.280778	0.302716	0.323427	0.345922	0.333032	0.269702	0.427324	0.383825	0.403306	0.262002	0.203758	0.225434	0.158263	0.36865	0.169113	0.126618	0.19266	0.175672	0.112958	0.252247	0.22849	0.143965	0.216965	0.170146	0.213738	0.250383
TA2-150930	0.441247	0.469403	0.98057	0.459639	0.443243	0.311711	0.319481	0.460583	0.272436	0.372492	0.403985	0.226574	0.405738	0.416527	0.570875	0.454627	0.475784	0.434122	0.330025	0.381675	0.359595	0.458898	0.400846	0.421588	0.301064	0.368014	0.460961	0.470763	0.392143	0.394038	0.326268	0.36886	0.395333	0.433644	0.366427	0.342061	0.366773	0.336567	0.482586	0.218041	0.629263	0.399576	0.343447	0.47126	0.121196	0.231812	0.354181	0.427267	0.376227
TA2-151228	1.49633	1.90165	1.379	1.27647	1.44799	1.51295	1.37552	1.38662	1.53738	1.5948	2.30734	2.42619	1.81973	1.76609	1.75269	1.44334	2.48954	1.94881	1.31689	1.43654	2.08595	2.12242	1.61464	2.36063	1.26062	1.26814	1.30766	1.38119	1.71281	1.37696	1.41755	1.46369	1.4407	1.66333	1.35551	1.59464	1.60871	1.19091	2.06892	1.85055	1.53834	1.85487	1.74662	1.92303	1.54271	1.94221	1.56653	1.63987	1.75294
TA2-153038	0.593589	0.877182	0.467604	0.593263	0.362986	0.374745	0.460536	0.547455	0.383322	0.442579	0.294293	0.616619	0.359418	0.301747	0.473244	0.434119	0.462067	0.313799	0.680013	0.17664	0.256412	0.277471	0.315422	0.234777	0.564113	0.942317	0.652955	1.10459	0.754753	0.963164	0.563557	0.666548	0.621308	0.280839	0.450036	0.592887	1.01231	0.407512	0.264333	0.190975	0.83336	0.226679	0.130547	0.16038	0.308432	0.686663	0.338943	0.191892	0.229472
TA2-153080	1.49633	1.18031	1.61022	1.03522	1.50052	1.12262	1.63567	1.9488	1.32153	1.56582	1.5334	1.51703	1.50811	1.11929	1.53775	1.27187	2.14048	2.46584	2.02037	2.1234	1.84961	2.48392	2.69949	3.58283	1.23399	1.00543	1.42355	0.810416	1.43516	2.74875	1.31863	1.45725	1.20395	1.7601		1.75507	1.36606	1.4207	1.19609	1.99267	2.77314	1.93577	1.32501	1.15233	1.49907	1.47033	1.23407	1.57424	1.92985
TA2-153753	15.3282	13.6413	2.19658	3.67231	12.9709	14.8241	9.32299	2.41276	1.58335	1.49462	10.1257		2.00954	3.60292	1.62493	1.70261	4.59969	4.83905	1.65485	1.9723	1.72626	7.82201	3.95371	3.28222	1.21077	9.11043	5.33469	9.90288	6.84837	4.44578	2.572	8.25569	0.862463	1.33867	1.22374	1.65547	1.24329	2.94018	1.33605	0.868396	0.780428	0.773627	0.984331		2.08847	1.4132	1.15364	0.448069	1.00017
TA2-154217	0.933974	1.88839	1.333	0.787167	1.43189	0.80781	0.60006	1.35521	1.20507	1.12024	3.21719	0.911085	0.691284	2.00342	1.92986	1.35946	0.611469	0.596727	0.733403	1.5012	0.501454	0.525447	0.785341	1.81946	1.52473	1.23898	1.45367	2.2534	0.815391	0.997346	1.94772	1.39007	1.07804	1.31451	1.00201	1.06626	1.09895	0.930433	3.1694	1.51754	1.48924	1.86476	1.04797	1.72639	1.80592	0.652061	1.62192	1.13021	1.26631
TA2-154465	1.19391	1.90486	1.18812	0.952692	0.420373	0.63061	1.29269	1.39682	0.54506	1.86019	0.881467	0.312872	1.31115	0.781449	0.701897	0.480313	1.14941	1.55756	0.563939	0.6756	0.726048	0.900328	0.664183	1.78318	1.50808	0.862784	1.29181	0.699892	0.531387	1.36031	1.64119	0.796982	0.668254	1.00522	0.455759	0.24962	0.93873	2.03786	0.609562	1.11749	0.539011	0.532059	1.79956	0.388093	0.587623	1.56051	2.07322	1.73827	2.83724
TA2-155098	1.58111	0.716429	1.1402	0.469659	0.780667	2.09028	2.04815	0.987428	3.74024	2.61634	3.86736	5.33235	2.19772	1.41979	1.39116	1.96277	1.96147	0.957545	0.572072	0.999432	2.69287	0.973758	1.08488	0.861543	1.51174	1.59577	1.18087	1.57434	1.72507	1.34187	1.36869	1.08633	2.26284	2.98097	2.70917	2.45459	2.42648	2.39432	2.02701	2.062	3.15839	2.71964	3.63486	3.02037	3.20362	2.7538	1.9531	2.22854
TA2-155163	0.633082	1.16169	0.412088	0.778812	0.57288	0.400508	0.891397	1.1426	1.01581	0.863774	0.912137	0.90181	1.11218	0.852905	1.53515	1.10168	0.672453	0.579406	0.796264	0.571738	0.554983	0.626045	0.497486	0.682873	1.21123	1.37215	1.37673	1.60866	1.13193	1.97724	1.27143	1.66946	1.23291	0.935041	1.01659	0.826127	1.47411	0.938421	0.851744	0.942537	1.55683	1.00581	0.976154	0.78183	0.845452	1.33997	0.763008	0.998608	0.934317
TA2-156081	0.810218	0.787243	1.06072	0.554376	0.773816	0.884028	0.73356	0.723048	1.1117	1.48154	1.12684	1.1769	0.882739	0.901088	0.751757	0.85868	0.316406	0.456932	0.394806	0.321551	0.320117	0.301262	0.511126	0.354479	0.724931	0.608857	1.00194	0.431566	0.888968	0.853411	0.819305	0.93368	0.946826	1.42367	1.3022	1.1961	0.898877	1.11185	0.984485	1.20817	1.07704	1.1424	1.25447	1.33475	0.869372	1.15281	1.23097	1.31748	1.23009
TA2-156616	12.8976	19.2086	14.7127	15.3588	18.7115	14.5084	14.0513	17.3199	12.131	17.056			14.8884	17.7435	15.7019	13.6982	16.3003	21.6558	17.8429	22.912	17.8719	24.4905	26.4622	18.2288	12.6959	13.0692	15.1295	11.9688	12.708	11.8875	15.7612	16.0691	14.3757	12.0548	10.7441	15.5449		10.6117	17.8475	14.2563	13.4713	17.7793	14.3486	14.2367	16.3796		15.7246	15.4891	18.4924
TA2-158149				31.7689					6.83572	10.5513	13.6879	10.1039	15.5316	9.95763	7.11563	7.47792	65.0131	30.0654	40.0557	61.754	70.8365				27.91	20.2322	12.59		3.60053	17.5064	61.5504	5.58702	12.7179		7.69725		26.7771	19.2623	15.9343	56.8595		39.1052					62.9308		31.0362
TA2-158371	9.6534	7.45796	9.87046	8.07917	9.60477	10.5757	8.40007	8.41704	11.04	10.9665		10.0759	11.528	11.8558	10.5982	9.52178	16.1128	15.2438	10.0386	20.416	17.3734	16.2504	16.4406		8.17118	7.35847	6.6293	7.97909	8.03459	6.1791	11.6831	11.4268	8.63573	6.56627	7.12236	9.41172	8.32953	5.98923		9.37007	7.85291		10.2525	10.2836	8.4135	8.45421	10.7655	12.0304
TA2-158669	0.702075	0.95913	0.720916	0.699146	0.623657	0.728551	0.985654	0.835345	1.26873	1.09187	0.820306	1.15432	1.06997	0.954758	1.30621	1.08261	1.20573	1.3876	0.634751	1.0438	0.997355	0.979664	0.680886	1.16423	0.740676	1.12174	0.878524	0.730121	1.15162	0.951788	0.737218	1.09325	1.4238	1.18448	1.13612	1.23673	1.0161	0.943483	0.976165	1.23873	1.16348	1.29682	1.17321	1.01311	0.944109	1.62486	0.936372	0.85055	1.27213
TA2-158825	0.14655	0.294322	0.175423	0.292876	0.1014	0.127368	0.390993	0.313349	0.189989	0.189181	0.0833193	0.216194	0.170508	0.111126	0.241021	0.216999	0.18311	0.148287	0.264479	0.0489889	0.0925923	0.0631664	0.0652647	0.0713456	0.304851	0.330608	0.28201	0.388635	0.426088	0.445815	0.207545	0.382436	0.337197	0.110014	0.167631	0.288503	0.409386	0.197168	0.0674464	0.0738232	0.665709	0.107877	0.0370854	0.0378914	0.110197	0.429861	0.11399	0.0716202	0.12175
TA2-161275	2.36444		2.21469	2.28187	3.3333	2.11939	1.93931	2.12554	1.35903	1.67968	2.05181	1.99339	1.42091	1.57961	1.59216	1.84862	1.53663	1.70362	1.45609	1.70235	1.88078	1.33796	1.70995	1.51967	1.98746	1.92995	1.449	1.98351	1.91251	1.82919	1.25225	2.07381			2.02916	1.83565		1.70224	1.96431	1.4861	2.03403	2.08026	1.83044	2.22554	1.21971	1.92105	1.43774	1.49598	1.77308
TA2-162830	1.15981	1.22595	0.464866	1.11856	1.46605	1.11431	0.937898	0.884991	1.55707	2.6233	2.63736	2.67376	1.42663	1.5544	0.991971	1.42548	0.841545	1.19447	0.386073	1.51759	0.827994	0.992996	1.34872	1.23742	0.951985	0.628355	1.09638	0.918169	1.27555	0.763095	1.06252	1.11172	1.16611	1.86946	1.65921	1.32908	0.930439	1.31698	2.80043	2.23149	1.13596	1.44391	2.03409	2.33235	1.81792	1.58824	0.939534	1.67041	2.05544
TA2-162869	0.638015	1.10066	0.413149	0.619965	0.623272	0.754909	0.996059	0.519353	0.96171	1.08779	1.25137	2.59705	1.06645	0.746396	0.951814	1.09062	0.50261	0.517911	0.758281	0.460327	0.356332	0.497734	0.777693	0.288691	0.769427	1.09779	1.5983	0.818111	1.29664	0.69224	0.593415	1.24744	1.11454	1.80703	1.1	1.01727	1.28467	1.29087	1.04592	1.14073	0.839493	1.37148	1.2603	1.42241	1.00677	0.830482	0.950081	0.905814	3.10016
TA2-163117	4.74642	5.43071	20.3573	5.73929	14.5528	1.77396	3.96595	0.980394	4.87747	2.56575	6.9367	10.2712	3.28181	1.21113	11.0285	2.12986	2.02147	4.7686	9.68937	11.9864	3.6835	7.90022	10.9767	4.56157	12.894	8.1357	7.78951	3.27907	6.83001	3.2852	7.57437	3.98249	0.786164	8.70523	8.92754	8.2125	5.82858	2.47756	5.97546	7.14713	2.58104	20.2641	8.00627	4.32583	3.57958	6.33997	6.59739	4.64696	5.60752
TA2-163231	0.583707	0.583621	0.570756	0.54257	0.664081	0.479394	1.09757	0.539959	0.723681	1.13398	0.678521	0.586312	0.456193	0.404905	0.383065	0.780528	0.105829	0.567633	0.520183	0.695571	0.523374	0.326477	0.2746	0.368963	0.147078	0.336993	0.335673	0.0919821	0.2957	0.308867	0.0811626	0.208489	1.60505	1.70076	3.08906	2.85307	0.519803	1.09949	1.15677	1.55152	0.991237	1.77968	2.37229	1.87105	4.21511	0.594218	2.58183	1.38209	1.62112
TA2-163931	0.116106	0.390635	0.135005	0.245677	0.105843	0.105208	0.227979	0.30723	0.23275	0.150006	0.111594	0.259331	0.245685	0.129588	0.335937	0.176332	0.316974	0.185516	0.251741	0.0612776	0.085167	0.103293	0.0900287	0.104576	0.32294	0.444237	0.334031	0.38466	0.356808	0.625752	0.19687	0.362213	0.274521	0.108781	0.184346	0.271969	0.415609	0.157637	0.091525	0.0824616	0.455708	0.122259	0.0353207	0.0313967	0.0824093	0.368331	0.123353	0.0723283	0.145264
TA2-164073	10.6904	10.8188	9.12053	8.32257	8.78611	7.10194	9.34807	10.3519	6.36948	7.1709	8.80644		11.5418	7.93805	9.08494	5.2188	37.7949	19.7077	20.4115	33.9878	45.2811	23.1372	44.416	32.5233	7.03655	5.9018	4.69923	7.74756	7.89597	6.95834	11.1683	14.2394	6.44302	4.44853	7.56542	6.13676	7.30913	5.16846	8.88742	7.26702	7.1244	11.8929	5.52869	6.14643	4.20728	5.4669	7.00945	4.2229	9.97646
TA2-165006	0.0507616	0.167864		0.149057	0.0597274	0.0308645	0.160991	0.215622	0.159346	0.120882	0.0673995	0.107737	0.125483	0.131394	0.27837	0.196345	0.0525532	0.106579	0.13475	0.0533306	0.0649746	0.0642451	0.0515492	0.043588	0.161844	0.298724	0.345857	0.417824	0.326577	0.320948	0.215477	0.257442	0.174685	0.172836	0.200408	0.167955	0.270322	0.180031	0.0575407	0.103755	0.284839	0.12499	0.0829886	0.07358	0.114984	0.319666	0.132739	0.0849758	0.144113
TA2-166808	0.309089	0.733149	0.415864	0.692739	0.175124	0.27822	0.604493	0.87104	0.425153	0.346024	0.208921	0.337337	0.636188	0.319859	0.5539	0.450447	0.440265	0.490188	0.416494	0.112638	0.162687	0.220606	0.287807	0.263183	0.699983	0.855903	0.895447	1.01981	0.883754	1.04045	0.568332	1.22236	0.59909	0.386528	0.337475	0.434892	0.538297	0.329547	0.291955	0.470067	0.715532	0.291825	0.331646	0.30394	0.164977	0.481674	0.4809	0.576878	0.405339
TA2-166882	0.991446	1.07887	0.606862	0.940784	0.835742	1.14727	0.815493	0.546295	1.80309	2.02525	2.54013	2.19846	1.594	1.06508	0.99996	1.59577	0.882051	1.01314	0.891776	0.39196	1.49198	0.653204	1.54717	0.980551	0.812387	1.12101	1.01106	1.11199	1	0.985857	0.800699	0.681111	2.18661	2.41281	2.16209	1.82015	2.26315	2.15673	1.22093	1.88729	1.36568	2.33374	2.75017	2.57469	1.97563	1.85498	1.44057	1.90576	2.41224
TA2-166907	0.745124	0.677528	0.526172	0.521667	0.677851	0.630213	0.675487	0.524811	0.780623	0.981634	0.725317	1.3031	0.819666	0.90341	0.73899	0.611444	0.310958	0.372244	0.505833	0.252722	0.373937	0.339588	0.430973	0.427328	0.625147	0.479774	0.679501	0.549761	0.990735	0.767609	0.427771	0.658394	0.866663	1.05148	1.28148	0.62241	1.05	0.801538	0.577603	0.944594	0.687768	0.847129	1.18154	0.841987	0.807534	0.869534	0.656212	0.959753	1.18541
TA2-167445	0.478491	1.17497	0.340485	1.25828	0.378764	0.303268	1.4211	1.66626	0.685047	0.374644	0.470387	0.520308	0.876954	0.676219	1.28207	0.69462	0.907649	0.545189	1.3678	0.545393	0.433031	0.51214	0.231444	0.349725	0.958121	1.93052	0.820959	1.83036	1.38059	2.01745	0.857378	1.30408	0.796422	0.303381	0.539612	0.743778	1.82127	0.563289	0.260427	0.377721	1.82985	0.444972	0.0976024	0.111047	0.485969	1.28954	0.610486	0.160108	0.383267
TA2-167807	0.297821	0.45984	0.328964	0.414138	0.508589	0.437735	0.514019	0.329138	0.289891	0.425397	0.326393	0.410138	0.261544	0.299808	0.337371	0.35381	0.259267	0.319591	0.308345	0.168517	0.215643	0.296208	0.167914	0.305865	0.35328	0.472285	0.295104	0.406741	0.361576	0.441729	0.507961	0.434791	0.338214	0.324058	0.293765	0.225493	0.396873	0.371035	0.246938	0.208322	0.268634	0.186492	0.239912	0.257077	0.218861	0.251585	0.172465	0.219283	0.26274
TA2-168261	0.456152	0.670726	0.290195	0.784278	0.887988	0.831659	0.515267	0.126955	0.567097	0.814334	1.03918	0.959043	0.917659	1.44575	1.43001	0.384463	0.637245	1.88624	1.70551	0.411785	0.560994	0.545	1.47353	0.903525	1.43305	0.555986	1.7647	0.119067	2.50027	0.959411	0.512498	1.04851	0.615744	1.14907	0.8891	0.721466	0.746899	1.12394	1.32799	1.05826	1.41251	1.38016	1.44379	1.48308	2.13999	0.422826	1.6442	0.929382	1.76713
TA2-168541	1.72623	1.43756	2.1014	1.34965	1.52025	1.73469	1.66416	1.60162	2.32971	2.75907	3.16541	2.58188	2.16033	1.94297	1.5803	2.11976	2.32637	2.18182	1.23749	2.41872	2.36807	1.80398	2.22189	2.46391	1.25371	1.43062	0.929201	1.49289	1.01376	1.28859	1.37192	1.54371	1.59475	2.05937	2.08894	1.7454	1.47202	1.78601	2.40215	2.41112	1.68122	3.26483	2.40052	3.01086	2.24301	2.75259	1.84949	1.98701	2.39871
TA2-168548	1.14154	0.737353	0.646894	0.721094	0.886899	0.876165	0.352811	0.258133	0.938229	1.07259	1.53332	1.69822	1.05448	0.6297	0.436553	0.820159	0.166998	0.218706	0.141028	0.232937	0.0870396	0.185154	0.232155	0.242442	0.531735	0.3913	0.816092	0.657102	0.750067	0.219663	0.466388	0.288674	0.905162	1.05515	1.06799	0.680245	0.428125	1.34465	0.626572	0.956977	0.50933	1.57574	1.70465	1.71837	1.92197	1.2206	0.656065	0.589688	1.40813
TA2-168658	1.39932	1.59109	2.00357	1.3765	1.87533	1.4692	1.36135	0.951369	1.25092	1.71863	1.89339	2.40583	1.94435	1.57276	1.75917	1.65798	1.22423	1.52087	2.05426	1.0644	1.74856	1.53668	1.62653	1.82008	1.09863	1.147	1.35834	0.965705	1.66745	1.71691	1.06801	1.51912	2.24064	2.43257	2.35795	1.75789	1.93916	1.66256	1.77913	2.20519	1.3234	1.60608	1.73453	1.81469	1.34895	1.72787	1.63596	1.52375	2.3943
TA2-169285	0.71438	0.314122	0.201657	0.534703	0.362734	0.688786	0.200437	0.229579	0.617462	0.86399	0.586101	1.38241	0.348549	0.566226	0.143102	0.575534	0.102292	0.58798	0.454863	0.177204	0.11617	0.234145	0.178988	0.176839	0.444758	0.515306	0.615668	0.470738	0.625284	0.276412	0.2665	0.563954	0.574195	0.427511	0.814585	0.746097	0.535862	0.909244	0.436837	0.858306	0.447801	0.423956	0.338355	0.323084	0.634576	0.337714	0.441082	0.531587	0.495554
TA2-169714	0.145279	0.352283	0.155646	0.317609	0.130421	0.136891	0.46052	0.457861	0.233309	0.11243	0.079324	0.120786	0.190499	0.148493	0.331222	0.213981	0.243304	0.182934	0.255484	0.0825183	0.129919	0.118641	0.0996292	0.105853	0.270066	0.52772	0.351311	0.514742	0.289763	0.536232	0.252599	0.288836	0.293028	0.135182	0.152151	0.219137	0.384115	0.190683	0.0859528	0.129759	0.408999	0.146164	0.051808	0.0867478	0.176834	0.306222	0.211998	0.0984702	0.148219
TA2-170029	1.30217	2.51381	2.61605	2.01285	1.32989	1.24891	3.07706	4.18695	1.63763	1.04911	1.1954	1.35291	1.67504	1.64485	2.23226	1.76868	1.57964	1.29507	1.58119	1.06352	0.982724	1.04194	0.922027	0.940473	2.17427	3.00638	2.08981	2.31284	2.20298	3.68059	2.74154	4.03159	2.05563	1.08489	1.60192	1.82092	2.32552	1.24223	1.27193	1.3051	2.43661	1.1143	1.07674	1.05231	0.777357	1.64061	1.70496	1.5699	1.20994
TA2-170244	10.7719		9.46529	7.61106	10.3295	8.14804	6.54816	11.632	4.19836	5.69336	8.58254	7.62744	5.78492	5.31364	5.33966	6.73834	3.67208	3.55812	7.38854	3.82043	3.73335	3.01202	3.67115	4.86126	6.24447	6.38764	5.51496	9.27752	4.87704	6.95442	9.78395	7.39519	5.04232	5.29107	5.53048	5.62277	5.78879	5.37415	7.94179	7.22124	6.87997	7.43052			6.79474	4.49617	6.54657	7.24371	5.97973
TA2-170591	0.823714	0.860035	0.736262	0.557893	0.783791	0.615248	0.320078	0.326542	0.267876	0.779694	0.425171	0.497312	0.479997	0.645829	0.332997	0.630681	0.2608	0.514583	0.500077	0.239666	0.314589	0.458205	0.408277	0.320281	0.390361	0.609194	0.532016	0.680225	0.334051	0.540695	0.45404	0.758989	0.578029	0.757654	0.396339	0.489932	0.358855	0.471906	0.502547	0.338887	0.342606	0.445284	0.757163	0.701327	0.449178	0.396052	0.375097	0.397367	0.596458
TA2-170958	0.305334	0.348631	0.483438	0.347305	0.290387	0.290679	0.357127	0.495369	0.295156	0.281183	0.215373	0.213534	0.435366	0.392111	0.484174	0.255475	0.394871	0.362716	0.352418	0.173071	0.245259	0.320051	0.384327	0.315265	0.273861	0.341209	0.537955	0.408817	0.424366	0.37921	0.295575	0.495296	0.346155	0.292334	0.273449	0.255695	0.361862	0.274328	0.415462	0.270965	0.310684	0.236674	0.227452	0.225829	0.217883	0.232728	0.381569	0.350942	0.297314
TA2-171498	0.214891	0.238342	0.21269	0.201733	0.291289	0.231352	0.285208	0.101202	0.256589	0.408394	0.368319	0.581266	0.330332	0.358992	0.308696	0.214961	0.0777505	0.2216	0.261529	0.0629817	0.0946001	0.187953	0.134963	0.130041	0.214909	0.157565	0.275009	0.143031	0.259824	0.279956	0.121392	0.184107	0.503736	0.83916	0.802118	0.390337	0.599955	0.415754	0.285326	0.401668	0.25452	0.459167	0.662361	0.433593	0.316792	0.43291	0.283288	0.306544	0.522397
TA2-171814	0.800399	1.24776	0.503561	0.86858	1.4099	0.734429	0.795651	0.434486	0.871067	1.53182	0.99181	1.78451	1.01759	1.03602	0.626352	1.44327	0.315965	0.495402	0.939503	0.351237	0.499632	0.544007	0.861364	0.521349	0.817286	0.839814	1.09345	0.731413	1.0848	1.37933	0.901738	1.44561	1.59642	2.15886	1.65615	2.5566	1.3555	1.94171	1.08845	1.70439	1.09878	1.36937	1.68331	1.85057	1.52114	1.51762	1.60077	2.33702	1.43594
TA2-172116	1.94345	1.41774	1.40276	1.50707	1.94287	2.00519	1.88111	1.39946	3.36163	5.47396	4.39837	4.45862	2.0259	2.29265	1.54001	2.36253	1.59022	1.50977	2.00723	1.29942	1.5721	1.41984	2.02662	1.10346	1.62303	1.59038	2.03455	1.99801	1.94712	1.1447	1.76265	1.30932	3.36222	3.11953	3.5123	3.62948	2.7638	4.34819	2.7102	2.46221	2.90174	4.89655	5.08932	4.2696	5.40171	4.53533	3.12862	2.7098	4.54246
TA2-172793	0.241339	0.301351	0.229754	0.229529	0.281009	0.25408	0.261054	0.133754	0.206226	0.401621	0.366145	0.548238	0.263175	0.222204	0.157952	0.302506	0.136493	0.195682	0.317563	0.0804447	0.194341	0.153592	0.226842	0.256364	0.229349	0.215613	0.275746	0.157363	0.24262	0.297183	0.174881	0.302861	0.387986	0.795511	0.605897	0.485452	0.416228	0.457505	0.300635	0.465068	0.362522	0.561685	0.613543	0.321808	0.502507	0.578231	0.49009	0.385678	0.435285
TA2-173412	13.5929	17.7764	4.59088	9.08535	9.08128	15.715	9.09375	2.92302	4.36711	8.21175	16.4842		5.20369	8.28867	4.63948	5.22507	6.31418	7.99804	5.36829	2.47303	7.62999	8.35145	14.0177	5.07222	7.76368	12.3761	7.09325	9.41834	9.09561	8.47867	8.21468	12.6759	4.24815	4.92253	7.44157	7.4037	7.234	6.40068	6.74593	7.15726	4.97834	4.86425	7.35532	21.5031	5.04343	5.69709	8.18557	2.77925	2.46897
TA2-173569	0.443732	0.718382	0.319357	0.574884	0.334896	0.602431	0.75126	1.09832	0.453383	0.452421	0.368841	0.6242	0.610019	0.420421	0.484053	0.609542	0.645373	0.444036	0.55539	0.331093	0.445285	0.686212	0.527328	0.511184	0.491156	0.580755	0.602125	0.670351	0.53122	0.764097	0.557608	0.850934	0.675495	0.521993	0.624064	0.451861	0.541461	0.511196	0.435076	0.508735	0.616022	0.339314	0.511424	0.475028	0.556064	0.629032	0.511229	0.53643	0.534673
TA2-174059	0.930303	0.823699	0.794669	0.722906	0.622552	0.965374	0.905682	0.692987	1.06673	1.86722	1.15149	1.24295	1.31384	1.13395	0.827898	1.25559	0.776565	0.749669	0.893411	0.678185	0.862714	0.610348	1.37459	1.06769	0.761977	0.671148	1.02637	0.742466	0.918746	0.840211	0.773858	0.646327	1.08226	1.55604	1.59441	1.21469	0.821342	1.46786	1.10194	1.16874	1.07553	1.5647	1.80234	1.35077	1.68726	1.53269	1.27031	1.15609	1.58035
TA2-174614	0.98778	0.762486	0.511576	1.42055	0.613838	1.41435	0.750438	1.00809	0.904374	0.356958	0.516345	1.56517	0.947017	0.310222	0.636358	0.909182	0.570883	0.567857	0.521989	0.430043	0.323976	0.608023	0.502227	0.601545	1.55392	0.912445	1.41963	0.648506	0.656357	0.361718	0.484445	0.602575	1.35404	1.50378	1.45395	0.667994	0.703122	1.31611	0.653701	0.652816	1.13811	0.368157	0.73747	0.422716	0.391691	1.15514	0.482476	2.63356	2.79457
TA2-174955	1.16225	1.27437	1.03886	0.807272	0.983097	1.26297	0.87675	1.06788	0.888905	1.04144	0.900076	1.16975	1.04231	0.966989	0.952973	1.08099	0.964246	1.12329	0.903119	0.666045	0.909188	0.989641	1.24588	1.04663	1.01213	0.997673	1.12824	1.21403	1.15943	1.17396	1.27558	1.27386	0.950686	1.11529	0.825662	0.950489	1.42637	1.09185	0.91379	1.19397	1.04062	0.6943	0.898363	0.791642	0.71242	0.850079	0.937954	0.998057	1.10669
TA2-175688	0.451185	0.414702	0.460908	0.516726	0.328415	0.341589	0.543384	0.565868	0.365554	0.323533	0.341313	0.347467	0.416819	0.407516	0.33372	0.379241	0.383439	0.377131	0.383888	0.325943	0.366958	0.46023	0.397233	0.423051	0.360936	0.434882	0.387064	0.418116	0.355866	0.501165	0.463413	0.523382	0.398903	0.637503	0.514567	0.491096	0.435946	0.258591	0.317565	0.440951	0.422186	0.585202	0.486697	0.301463	0.194915	0.596502	0.514771	0.364163	0.410436
TA2-177620	1.37504	1.436	1.46201	1.00177	0.867431	1.29879	1.46339	1.15758	1.43273	1.90476	2.82687	2.59348	1.95352	1.56042	1.21851	1.76668	1.10621	0.972005	0.949831	0.604967	0.981293	0.776386	1.15348	0.932296	1.56022	1.49437	1.58397	1.3808	1.26914	1.26001	1.09129	1.23541	1.85627	2.07857	1.74146	1.8198	1.9848	2.27336	2.18655	2.0068	2.20223	2.89903	2.36164	2.61562	2.09079	2.34818	1.86034	1.9825	2.42043
TA2-177738	0.281528	0.163433	0.276978	0.171552	0.232482	0.195527	0.278631	0.183325	0.32397	0.587102	0.930486	0.393592	0.228774	0.605045	0.357444	0.318928	0.13898	0.112548	0.128025	0.54166	0.181031	0.112239	0.124536	0.0817642	0.168551	0.241565	0.156225	0.340944	0.254567	0.245876	0.202371	0.251404	0.7016	0.61418	0.634067	0.42232	0.364804	0.493918	1.54564	0.331029	0.396995	0.804305	0.737745	0.71664	0.942437	0.544989	0.71595	0.265847	0.321789
TA2-177772	1.78662	1.13739	1.24444	1.23736	1.29474	1.5382	2.40765	0.964108	2.57414	2.58793	2.24053	2.64008	2.48911	1.67106	1.73575	1.9124	0.903376	0.93785	1.38759	0.852661	1.02528	0.895202	1.22853	0.850287	2.13531	1.92298	1.51922	1.33871	1.82862	1.40588	1.21239	1.28589	2.47929	2.71505			2.1714	3.19264	1.46293	2.22165	1.59932	3.25162	2.93609	2.55972	2.9729	2.47491	2.08327	2.04948	3.2546
TA2-178495	0.263961	0.332131	0.276931	0.291745	0.156086	0.244929	0.214688	0.256062	0.301191	0.376886	0.259188	0.378235	0.348574	0.305959	0.33168	0.30292	0.215227	0.227825	0.33036	0.148228	0.147163	0.159069	0.25718	0.2751	0.371095	0.346078	0.519898	0.418968	0.48068	0.450378	0.310983	0.436828	0.368387	0.39522	0.376219	0.345411	0.376607	0.472639	0.258347	0.296947	0.374145	0.327226	0.440633	0.30098	0.349287	0.461342	0.33624	0.335981	0.292024
TA2-178657	1.1391	2.41859	3.53756	1.91075	3.0326	1.73301	1.71635	1.23208	0.664065	0.259119	0.929056	1.03223	0.66381	0.87341	0.841639	0.935657	3.94175	2.51327	4.79378	6.26512	8.9239	5.96954	4.49361	6.86249	3.71382	2.44198	2.75865	2.83718	1.99954		2.80131	3.36791	2.43013	4.12402	2.31527	1.19313	1.62013	1.13696	1.01393	1.39491	2.8045	5.84005		1.44757	1.84632	3.47416	4.41212	4.31884	0.755201
TA2-178829	0.474769	0.466512	0.504906	0.516123	0.441461	0.580888	0.533602	0.455801	0.70283	1.00068	0.678442	0.778377	0.907492	0.625834	0.592333	0.907967	0.303178	0.396163	0.611703	0.287324	0.399176	0.408858	0.475083	0.443446	0.392845	0.436649	0.85886	0.519788	0.50797	0.449209	0.530242	0.52349	0.689507	0.765308	0.690533	0.653873	0.553392	0.688642	0.667105	0.802738	0.475445	0.78673	0.966712	1.08267	0.643251	0.59712	0.750082	0.883437	0.848192
TA2-179087	2.36444		4.44956	2.20214	1.62445	1.87062	1.51711	3.1408	1.22765	1.05088	1.71657	1.29202	1.50367	2.20543	2.0584	1.83312	2.50485	2.13595	2.01891	2.49096	1.57057	1.45913	2.48483	2.26535	1.71459	1.6118	1.27099	1.31183	1.59405	1.55008	2.65959	2.63467	0.913129	1.02123	0.767017	0.919496	1.38849	0.740151	2.37454	1.41852	1.19404	0.712616	0.60063	1.6779	0.826598	0.883744	1.64456	1.71378	1.05395
TA2-179136	0.286543	0.539683	0.260588	0.385098	0.188465	0.264157	0.473578	0.430593	0.295802	0.303711	0.317226	0.364806	0.532529	0.384609	0.318284	0.284569	0.504916	0.265214	0.407759	0.176366	0.247894	0.293103	0.307521	0.386529	0.28152	0.45427	0.527377	0.6612	0.556824	0.625819	0.317818	0.451739	0.411789	0.444418	0.46066	0.436056	0.47364	0.279143	0.40781	0.384082	0.408403	0.419613	0.304819	0.385676	0.248921	0.527765	0.418112	0.303663	0.37304
TA2-179329	11.5394	9.44209	6.76171	4.30622	4.35033	17.895	12.008	9.94114	1.27825	2.38285	1.87753	3.61676	1.08834	1.37278	1.97751	0.948041	5.04041	14.2519	9.35153	12.1062	10.5936	17.0162	21.1522	38.5673	5.4559	0.682321	6.20363	4.58375	2.28843	8.99954	1.27492	1.39735	3.95966	12.7378	13.9786	7.25287	13.1938	6.70017	3.84896	11.2331	4.61453	4.50045	2.2405	8.14983	7.29188	1.40315	3.89071	3.71869	3.49128
TA2-180108	0.345344	1.15638	0.405168	1.09106	0.578336	0.377705	0.98272	1.22121	0.887428	1.03754	0.608594	1.09495	1.35196	1.08115	1.89886	0.938343	1.67296	1.85118	0.451753	0.42206	0.345881	0.639764	0.467639	1.08268	1.4225	1.89289	2.41407	1.95825	1.66839	1.5691	1.29399	1.5667	1.26805	0.922061	0.78854	1.06483	1.48608	0.809736	1.06748	1.19948	1.70872	0.722838	0.623834	0.640995	0.958039	1.01199	0.770077	0.930591	1.20272
TA2-180126	1.2657	0.950428	0.471589	0.718079	0.911165	1.21905	1.23709	0.935192	1.65146	2.33387	1.63074	2.69613	1.29702	1.6214	1.25426	1.50894	0.627641	0.979483	0.734257	0.374116	0.606701	0.407277	0.888731	0.855962	1.43912	1.11181	1.5269	1.05844	1.45558	0.959441	0.540549	0.833002	2.67457		2.67395	2.07285	1.85131	3.23494	1.02704	1.44825	1.25882	1.84978	2.49709	1.62731	3.00038	1.38016	1.4983	1.51719	2.97151
TA2-180409	8.99974	8.78279	8.50971	8.00115	10.0273	10.0977	9.07339	10.8743	10.6518	12.07	17.6576	16.8631	10.491	10.7127	6.49214	6.13966	14.0054	9.46157	9.11294	15.8401	19.1058	17.3972	15.0495		5.18543	5.29735	5.6346	6.13812	6.13436	6.40997	10.5813	9.1867	7.55267	8.8887	8.99976	7.59479	7.98054	5.80741	10.7648	11.2132	11.2824	15.0052	11.7845	13.4962	12.591	11.046	9.44996	8.25908	10.524
TA2-180459	0.736519	0.984176	0.585241	0.971064	0.675721	1.14216	0.886457	0.712718	0.252336	0.393551	0.32473	0.308881	0.778251	0.454389	0.47593	0.418719	0.390329	0.441176	0.666086	0.728353	0.6062	0.603882	0.533161	0.681125	0.545808	0.699088	0.636673	1.18651	0.492462	0.753002	0.847706	0.621732	0.646075	0.401979	0.495765	0.572573	0.888238	0.56089	0.257422	0.126722	0.372208	0.447371	0.524058	0.694063	0.140627	0.403377	0.595377	0.455341	0.433727
TA2-180521	1.25354	0.87421	0.775521	0.882256	0.755807	1.03843	1.40401	0.523365	1.82975	1.49363	1.53386	1.93595	1.64278	1.04639	0.976313	1.18648	0.656055	0.69973	1.1179	0.348716	0.605017	0.565914	0.793201	0.458512	1.33718	1.07202	1.12046	0.900654	1.30932	1.0129	1.07113	0.821307	1.39437	1.76089	1.82049	1.93552	1.51877	2.1873	1.0329	1.75557	1.08693	2.12693	2.06343	1.62964	1.83665	1.85571	1.43424	1.40656	2.09932
TA2-180732	2.55637	1.44729	1.60148	1.87127	1.64789	1.93891	2.59487	1.22696	2.54041	1.55215	2.20438	1.76222	2.65266	1.14841	1.6578	1.85721	1.52471	1.26212	1.59925	1.07225	0.884873	1.42678	1.63983	1.22961	1.94935	1.66354	1.73281	1.45823	1.98201	1.54407	2.9207	1.0904	1.9536	2.32101	2.62979	2.39131	2.03048	2.79704	1.85004	2.21056	1.61261	2.84643	2.62124	2.15396	1.68756	1.73321	2.66531	1.62977	1.77417
TA2-180958	1.93139	2.32624	0.887021	2.2335	1.81186	2.71532	1.6857	3.88266	3.13624	3.03374	2.9769	2.76499	4.27156	2.66222	2.53318	1.97039	1.98198	2.07942	2.01792	1.95768	2.33347	1.89589	2.19882	1.56447	2.90852	3.22713	3.85355	3.24409	3.70539	3.46072	2.7332	2.67485	1.44815	2.00792	3.32619	3.39557	3.82666	2.03276	0.85928	1.38552	2.8963	2.25204	2.24236	2.15738	1.24474	2.52298	2.91591	4.17706	2.46549
TA2-181234	0.788123	0.839686	0.601919	0.791478	1.00304	0.86574	0.907093	0.469882	1.19108	1.7402	1.46884	1.97715	1.1842	1.12691	0.979484	1.02401	0.435467	0.699132	0.972657	0.154011	0.386726	0.601965	0.820319	0.509553	0.649271	0.545784	1.20557	0.636542	0.821928	0.634479	0.345995	0.478735	1.8779	2.42378	1.83606	1.92876	1.69451	1.97797	1.10581	1.63812	1.15568	2.71086	2.12071	1.90938	1.73566	1.69277	1.26138	1.23146	1.91327
TA2-181426	0.14782	0.305989	0.208297	0.242957	0.363765	0.483888	0.446238	0.142675	0.408199	0.739828	0.705844	1.24902	0.530634	0.589436	0.428537	0.532095	0.276597	0.442853	0.438626	0.0694805	0.417473	0.38788	0.516631	0.16119	0.494479	0.202568	0.679907	0.378465	0.579655	0.46603	0.241398	0.36397	1.57792	1.22789	1.65289	1.01379	1.25486	0.484331	0.482704	0.504313	0.671403	1.65983	0.842459	1.22657	0.662655	0.498316	0.746373	0.267302	0.987112
TA2-181678	0.154171	0.140014	0.284987	0.250557	0.144742	0.203547	0.208031	0.183284	0.481335	0.508351	0.419289	0.275886	0.302322	0.318074	0.257851	0.271132	0.822143	0.264807	0.432358	0.640104	0.499554	0.366246	0.44403	0.722089	0.148424	0.204047	0.320884	0.316442	0.266448	0.267148	0.164728	0.205456	0.610702	1.11742	0.936798	0.330297	0.643752	1.0963	0.587177	0.37879	0.579729	1.07786	1.08017	0.705726	0.465591	0.830201	0.590193	0.377736	0.422289
TA2-182533	9.45506	11.3933	8.78843	7.10317	11.6665		11.3413	11.9894		16.0668	13.9959		8.44763	9.35589	7.01829	13.1181	2.61859	4.46285	4.16046	4.5338	3.96033	5.83967	3.02909	4.45505	10.0322	15.3443	6.7479	13.7016	8.2912	11.7158	10.6784	11.1186	10.1314		13.2594	10.1945	11.8296		9.4071	9.02934	15.0247		15.2285	13.9855	16.1577	10.1035	10.3997	15.5546	12.9433
TA2-182673	0.459877	0.481766	0.757794	0.572601	0.549153	0.342603	0.528196	0.47925	0.468653	0.762331	0.471973	0.858937	0.235379	0.449844	0.236241	0.468629	0.161166	0.18023	0.161077	0.233741	0.276749	0.0807967	0.161974	0.0679085	0.240765	0.278	0.359178	0.357868	0.509034	0.353227	0.435237	0.472837	0.461114	0.654938	0.641555	0.491487	0.45342	0.870515	0.58362	0.657334	0.563602	0.484785	0.345437	0.459947	0.549185	0.70647	0.352662	0.550849	0.380062
TA2-183652	0.623213	0.566718	0.434978	0.452754	0.41386	0.464298	0.237796	0.29305	0.865898	1.09578	1.27484	1.14515	1.23432	0.5408	0.485673	0.624333	0.394273	0.469108	0.53969	0.198182	0.244041	0.343799	0.409122	0.346133	0.615197	0.49451	0.943672	0.446857	0.836614	0.367595	0.35523	0.626698	0.855421	1.31492	0.987971	0.997484	0.704101	1.31717	0.652147	0.818514	0.978633	0.918694	1.64391	1.12694	1.52644	1.03952	0.649966	0.721815	1.33803
TA2-184864	13.2454	12.4687	9.4624	11.1899	11.089	13.2443	12.0178	10.5281	12.6449	17.6117	18.8412		17.4579	14.5609	7.03565	11.1366	10.7813	9.32677	14.7602	8.33583	11.4546	11.4179	17.3018	11.5604	9.88283	8.51682	11.73	11.9975	12.3535	6.21748	13.7466	11.7666	11.4712	10.973	10.0329	12.959	11.5244	13.2212	14.2821	16.6267	11.3361	16.1204	15.9526	15.9597	19.1694	15.9383	16.8424	20.1138	14.7498
TA2-185423	4.55698	4.40666	4.79092	5.56491	5.09026	4.52589	2.26517	2.99239	3.34574	5.38083	3.05253	9.7493	3.31915	7.95869	4.95853	3.90516	4.95214	5.08569	6.20226	3.70582	4.86625	5.32549	9.77434	5.12294	4.60037	2.44211	3.61354	4.40682	2.43175	5.28513	5.27448	4.17155	7.23625	8.41405	9.4673	7.18832	9.79738	7.22212	5.52114	6.98401	4.69144	11.0849	10.1545	5.04198	5.93847	11.2369	7.14742	6.60687	8.32583
TA2-185752	0.340348	0.489367	0.362581	0.47529	0.527398	0.393345	0.414958	0.540788	0.306005	0.241349	0.484718	0.547869	0.510287	0.265888	0.233668	0.347502	0.466266	0.369977	0.397225	0.359335	0.6375	0.700905	0.369551	0.493916	0.344229	0.317708	0.281878	0.423302	0.284552	0.340886	0.450846	0.314369	0.354124	0.401381	0.294915	0.386872	0.303739	0.208779	0.365098	0.259351	0.38809	0.351502	0.316115	0.355423	0.317252	0.39566	0.236471	0.206612	0.359286
TA2-185873	1.0635	1.16429	0.798681	0.957864	0.97458	0.724083	0.829988	0.555951	1.21889	1.217	1.28651	1.80944	1.6428	1.08151	0.950275	0.957095	0.403087	0.66324	0.748685	0.410625	0.354395	0.465325	0.739112	0.683691	1.51838	1.23287	1.55185	0.935203	0.990116	0.873914	0.888734	0.799649	1.47507	1.58739	1.73039	1.53879	1.3765	1.48003	1.2346	1.51588	0.957188	1.78004	1.33013	1.66517	1.41149	1.35666	1.32241	1.54501	2.10317
TA2-186101	0.305334	0.575974	0.409383	0.525902	0.640247	0.91864	0.97726	0.25752	0.613214	1.21876	1.24211	2.31638	0.724996	0.782591	0.577422	1.03589	0.496171	0.666253	1.2031	0.202403	0.736972	0.95466	1.37494	0.360057	0.778555	0.362855	0.941308	0.74554	1.00066	0.848272	0.476807	0.493125	2.36962	1.98064	2.64767	1.68045	1.94613	0.695519	0.898879	1.09208	1.00487	2.52714	1.41529	1.84952	0.99591	0.775024	1.713	0.488294	1.47121
TA2-186176	0.970666	1.29729	0.922736	0.912345	1.3384	0.992668	0.858172	0.536206	1.12531	1.6543	1.58479	2.57384	1.1722	1.2661	1.16492	1.26495	0.454223	0.818677	1.39572	0.395091	0.583234	0.775279	0.78925	0.967908	0.994787	0.829359	1.09245	1.10878	1.27677	1.46978	0.827542	1.05074	2.21986	3.02309		1.81929	3.05164	2.22386	1.36779	1.86228	1.14875	2.17687	2.38202	2.08899	1.61546	1.84857	1.25551	1.70783	2.21357
TA2-186253	0.592354	0.599298	0.514013	0.526635	0.587337	0.663562	0.723858	0.538006	0.715541	0.913592	1.05169	0.908136	0.610241	0.720258	0.50151	0.682805	0.362744	0.399912	0.471991	0.351868	0.373434	0.499944	0.450889	0.447693	0.524925	0.595349	0.560524	0.558991	0.58425	0.513606	0.508145	0.551191	0.867161	1.27385	1.08378	0.90178	0.905416	0.819377	0.813236	0.8661	0.747328	1.21085	1.21965	1.38755	0.894366	0.950184	0.819292	0.732448	1.02957
TA2-186314	0.807763	0.68792	0.342228	0.454563	0.849954	0.643779	0.354382	0.151567	0.242587	0.169997	0.520981	0.57703	0.210921	0.262418	0.232622	0.359891	0.0997592	0.389157	0.173562	0.108	0.134994	0.194908	0.440604	0.122563	0.534496	0.463536	0.457011	0.612187	0.521086	0.633729	0.33439	0.605544	0.526339	0.459983	0.760115	0.392078	0.254021	0.284628	0.341703	0.390515	0.250569	0.378008	0.5595	0.184784	0.165671	0.321541	0.191705	0.171721	0.280021
TA2-186367	0.142736	0.261298	0.18907	0.168513	0.124122	0.153959	0.300824	0.23049	0.159749	0.157177	0.146506	0.243906	0.171735	0.234703	0.251534	0.182918	0.133866	0.167675	0.124009	0.0508213	0.0509397	0.117011	0.0565308	0.0811838	0.171445	0.324734	0.244974	0.25408	0.264124	0.303101	0.196912	0.194386	0.222197	0.195807	0.23381	0.253036	0.261333	0.197277	0.160717	0.148571	0.195342	0.186249	0.202043	0.194702	0.166091	0.219667	0.200244	0.119211	0.188492
TA2-186443	2.01574	2.27143	1.4836	1.80536	2.19351	2.14352	1.80683	1.49343	2.59087	3.54904	3.21289	3.36492	2.55921	2.41422	2.16218	2.41699	1.1002	1.6295	2.31353	0.603514	1.28906	1.61387	2.2447	1.34139	1.71418	1.53141	1.92567	1.36838	1.6191	1.34832	1.29041	1.52044	4.77817	4.45055	3.89214	3.98426	3.596	3.68987	2.1658	3.16758	2.20978	4.79715	4.10543	4.72214	3.67204	2.84908	2.53701	3.30407	3.69393
TA2-186459	0.384012	1.08934	0.474182	0.760314	0.270232	0.408006	1.02406	1.9169	0.686932	0.305799	0.227	0.331058	0.693486	0.587681	1.15941	0.874046	0.83054	0.758705	0.63321	0.263394	0.404851	0.413561	0.436807	0.361326	0.81045	1.45193	1.33868	1.38647	1.25763	1.95576	0.715908	1.37293	1.04124	0.425644	0.632223	0.82113	1.16581	0.434572	0.265612	0.403916	1.32083	0.412419	0.232716	0.260903	0.309959	0.720541	0.557232	0.356809	0.462928
TA2-186763	0.521867	0.571777	0.522455	0.456874	0.608584	0.548996	0.531341	0.294621	0.38479	0.517534	0.373371	0.538021	0.402586	0.385214	0.439994	0.376091	0.271218	0.366875	0.510275	0.254776	0.350518	0.365323	0.4276	0.384221	0.421432	0.340615	0.425129	0.400199	0.55752	0.542214	0.396403	0.317792	0.575859	0.679746	0.744959	0.605829	0.547033	0.477528	0.394706	0.487686	0.29734	0.682568	0.643184	0.494307		0.535445	0.385129	0.393965	0.553022
TA2-186814	0.437519	1.03835	0.861317	0.801446	0.31922	0.267776	0.862789	1.0808	0.585767	0.641877	0.292269	0.343627	0.852492	0.541078	1.26672	0.581087	0.555311	0.861019	0.586209	0.299192	0.243662	0.371447	0.350645	0.444536	1.21997	1.35579	1.18763	1.21035	1.14225	1.20653	0.870259	1.41238	0.778464	0.552756	0.529901	0.613005	0.964052	0.329558	0.361938	0.455104	0.824576	0.382045	0.447728	0.393086	0.310046	0.544086	0.461277	0.654419	0.524261
TA2-187043	0.892353	1.37495	0.894192	0.528756	0.826084	0.981589	0.672199	0.59329	1.36574	1.96492	2.35794	1.85534	0.911351	1.34194	1.22252	1.85445	0.454651	0.690111	0.669301	1.10626	0.65319	0.944995	0.884734	1.45685	1.29525	1.26408	0.976213	0.903143	0.998108	0.694073	0.989589	0.838222	1.74427	2.49937	1.78113	1.28623	2.02832		1.22484	1.37741	1.84803	2.40345	2.03515	1.57267		1.66657	0.987017	1.55757	2.17022
TA2-187223	0.297821	0.259566	0.117093	0.156465	0.145535	0.0789444	0.245459	0.221858	0.233574	0.485176	0.222065	0.448285	0.298119	0.130787	0.283975	0.179498	0.0763937	0.0979232	0.105858	0.0680599	0.0513276	0.0787788	0.0652679	0.0762742	0.409983	0.412126	0.464444	0.423665	0.267525	0.746204	0.261578	0.700607	0.671714	0.181246	0.219476	0.449131	0.326189	0.550147	0.259601	0.456301	0.347668	0.328709	0.579006	0.248421	0.266753	0.397378	0.489375	0.576586	0.206073
TA2-187263	0.73283	0.594452	0.613126	0.617164	0.745636	0.785215	0.458952	0.314129	0.392091	0.437391	0.721861	0.442144	0.329055	0.423698	0.34283	0.333074	1.719	0.701576	1.26458	1.38615	1.76734	1.14095	1.69278	1.1984	0.444612	0.340579	0.348728	0.226221	0.558157	0.214881	0.737558	0.248292	0.54465	0.676517	0.740239	0.541936	0.578119	0.764807	0.428841	0.313128	0.598347	0.295066	0.330606	0.36172	0.50035	0.296737	0.284698	0.29354	0.819068
TA2-187429	3.59531	2.84371	3.12578	2.80528	3.83004	3.27083	3.90458	3.59262	3.63499	3.71272	7.66783	5.23059	4.60026	5.00602	4.0337	3.90265	6.63619	6.29253	4.26283	8.10392	7.12814	7.4341	5.87236	7.73443	3.28183	3.75137	2.66284	3.46933	3.90798	3.40602	4.52907	4.08925	2.87419	3.31311	2.48919	3.24806	3.19065	2.6247	7.37131	5.55784	3.58273	5.56439	4.32752	4.6181	5.34535	3.98238	4.23557	3.73333	4.06277
TA2-188924	0.18964	0.418155	0.172739	0.516518	0.163692	0.189189	0.367876	0.680611	0.451021	0.310961	0.204122	0.347933	0.395147	0.320103	0.650357	0.368357	0.350413	0.260704	0.457403	0.248483	0.217901	0.153403	0.219385	0.262179	0.436879	0.609074	0.712333	0.749964	0.678933	1.11231	0.651366	0.743301	0.539276	0.270832	0.390467	0.38863	0.569897	0.327153	0.212062	0.327771	0.72398	0.294032	0.23118	0.230339	0.34526	0.518107	0.259937	0.292634	0.357298
TA2-191554	0.290304	0.407371	0.302807	0.443908	0.264293	0.286797	0.384017	0.49705	0.223395	0.293861	0.214591	0.332164	0.346617	0.14721	0.24007	0.262987	0.288783	0.165877	0.40456	0.147383	0.28949	0.278226	0.301549	0.220368	0.342932	0.25808	0.352751	0.334549	0.319696	0.422694	0.410551	0.36078	0.294598	0.351395	0.22836	0.225442	0.464651	0.243155	0.140828	0.164262	0.254182	0.237343	0.2169	0.181628	0.246561	0.243961	0.24765	0.274666	0.253623
TA2-193144	0.978002	0.153573	0.273416	0.438286	0.404555	0.152172	0.434448	0.0838584	0.148921	0.53266	0.742227	0.380037	0.166315	0.236954	0.16433	0.19986	0.165771	0.29027	0.317023	0.154149	0.117519	0.267703	0.330707	0.230828	0.498409	0.404467	0.439689	0.933934	0.268598	1.13009	0.444686	1.12214	0.430676	0.371104	0.484776	0.340352	0.16295	0.153181	0.480858	0.0541646	0.169355	0.293234	0.247846	0.179284	0.199367	0.325702	0.241618	0.0628911	0.0310827
TA2-193760	0.435034	0.212871	0.490736	0.347817	0.397977	0.58873	0.442956	0.525527	0.51486	0.749947	0.659596	0.438095	0.327427	0.58679	0.430961	0.541449	1.02932	0.542451	0.675842	1.05328	1.12399	0.866651	0.593639	1.23377	0.195593	0.196629	0.208115	0.216602	0.249274	0.310961	0.162362	0.303059	0.533734	0.550747	0.54333	0.51545	0.35281	0.438469	0.772044	0.747001	0.516465	0.918185	0.604729	0.598973	0.659428	0.705369	0.512597	0.37163	0.449737
TA2-194132	0.618278	0.75405	0.69501	0.639696	0.834113	0.818449	0.676453	0.541653	0.872503	0.844877	0.793305	1.44048	0.881678	1.08296	0.784466	0.810971	0.415872	0.657495	0.592121	0.311389	0.48166	0.583139	0.90377	0.606149	0.693638	0.55898	0.897141	0.531543	0.921424	0.831759	0.573744	0.585665	0.850084	1.35332	1.02831	0.668585	0.824461	0.978853	0.851451	1.32254	0.862698	1.13193	1.71596	0.861071	0.879761	0.824049	0.689662	0.749699	1.12309
TA2-194676	0.660204	0.702361	0.482313	0.712744	0.453698	0.830492	0.668422	0.436734	0.415872	0.413179	0.475169	0.669581	0.513252	0.501488	0.354829	0.568625	0.249538	0.351504	0.764707	0.607236	0.328296	0.494726	0.343787	0.35178	0.702183	0.764992	0.883509	1.02437	0.623973	0.852923	1.15398	0.945289	0.619642	0.705823	0.605309	0.480133	0.707601	0.854982	0.360088	0.468747	0.587049	0.420621	0.911359	0.656124	1.2192	0.70366	0.456804	0.712712	0.718311
TA2-195853	0.271493	0.976058	0.185269	0.268492	0.86936	0.422651	0.300123	0.222101	0.407334	0.362067	1.00835	0.719777	0.150619	0.276879	0.336199	0.374769	0.137986	0.237699	0.239078	0.0493168	0.108105	0.202188	0.276287	0.0535231	0.857213	1.03004	1.19672	1.12982	0.966185	1.95005	0.401305	1.07451	0.587181	0.707747	1.47214	1.13182	0.513248	0.844719	0.56649	0.296587	0.690268	0.343696	0.520638	0.662727	0.3675	0.431631	0.226986	0.226934	0.397597
TA2-197772	0.194696	0.468901	0.273753	0.456108	0.170371	0.165758	0.435378	0.532024	0.417087	0.207072	0.17892	0.311091	0.415254	0.319121	0.560708	0.36478	0.350269	0.281187	0.354649	0.117724	0.168086	0.134141	0.123083	0.165114	0.556564	0.798911	0.699324	0.716909	0.728768	0.891477	0.46422	0.573191	0.498597	0.274111	0.356861	0.35316	0.61895	0.310545	0.180905	0.296515	0.685632	0.223559	0.235307	0.22746	0.24202	0.589135	0.360411	0.34537	0.28114
TA2-198152	9.39671	8.01085	8.1797	7.65281	8.76553	10.5515	9.83033	10.9084	10.9995	12.6806	17.433		10.3676	9.54902	6.8665	6.85224	14.2811	9.81376	8.75138	15.0127	19.2903	17.0131	15.5389	17.9284	5.65403	5.69726	5.72944	6.22697	6.10791	5.99997	12.9812	9.25869	7.34231	9.00949	8.62198	7.90297	7.76931	5.73163	10.7251		10.5236	15.5623	12.7763	13.168	12.6866	9.51452	10.2975	8.50369	10.9474
TA2-198293	2.71209	1.39455	1.79104	1.53003	2.45145	2.28856	1.01044	0.899554	2.13344	3.29278	3.09986	3.32719	2.08595	1.47115	1.22188	1.51642	0.391774	0.662503	0.407095	0.550327	0.351592	0.537296	0.622416	0.740115	1.16317	1.09534	1.4854	1.32331	1.44808	0.753855	0.951001	1.00103	1.86633	2.06247	2.12935	1.79335	0.899304	3.04928	1.48596	2.08705	1.08781	3.55859	3.73187	4.45634	4.65142	2.7532	1.45833	1.47548	2.89554
TA2-198612	2.29239	2.06652	1.90954	1.90485	2.16721	2.3066	2.15791	1.66635	2.82112	3.13042	3.79338	4.57754	3.70755	3.10657	1.93891	2.56085	1.85754	2.7508	2.89077	1.63977	1.61167	2.01922	3.22683	2.12528	2.18565	2.15253	3.50002	2.42624	2.99651	1.71657	2.2878	2.87204	2.89435	2.89915	2.91442	3.28212	2.98401	3.23881	3.07411	3.51274	2.45747	3.76581	4.47048	3.52227	3.7738	3.08696	3.77025	3.9154	4.50744
TA2-198642	9.42006	21.8386	21.8033	5.66287	14.2097	14.3804	14.1584	21.0063	0.826957	1.50887	1.96548	1.28277	1.77376	1.43061	1.18786	1.23735	8.9625	6.89704	8.77746	9.3623	6.91986	20.9984	23.2083	47.2577	4.76038	3.21385	2.11753	6.57069	0.512741	4.20335	8.2581	0.764768	2.41002	13.682	1.45744	5.36584	5.63765	3.64131	2.59302	8.84846	8.09588	8.30821	4.52599	8.43661	15.1233	5.44871	8.11281	15.4797	6.87219
TA2-199328	0.347841	0.208447	0.31572	0.213341	0.306762	0.358968	0.3865	0.2378	0.443726	0.536654	0.607462	0.508223	0.229923	0.450483	0.301052	0.315769	0.2476	0.269173	0.196711	0.389714	0.411649	0.393757	0.191273	0.258098	0.256146	0.265443	0.216716	0.203996	0.269839	0.259184	0.22673	0.21322	0.447104	0.505412	0.500749	0.43984	0.42121	0.389932	0.473982	0.281743	0.485393	0.527251	0.639002	0.540567	0.424503	0.429806	0.260098	0.253868	0.5057
TA2-199519	0.178256	0.389216	0.206194	0.407935	0.161134	0.22674	0.397354	0.634091	0.391471	0.460499	0.365927	0.366355	0.37716	0.347167	0.552365	0.477454	0.332837	0.22704	0.350761	0.188886	0.196015	0.151256	0.201301	0.273692	0.41339	0.645578	0.564258	0.574208	0.491017	0.903835	0.42821	0.463546	0.584726	0.557883	0.61929	0.601809	0.799691	0.579307	0.462421	0.404509	0.870382	0.546349	0.521649	0.443659	0.702695	0.674978	0.445957	0.386549	0.379481
TA2-199817	0.77093	0.661977	0.612087	0.630427	0.513861	0.791089	0.660002	0.681374	0.867215	1.65259	1.19871	1.39189	1.10428	0.952349	0.69488	1.15978	0.609688	0.6321	0.707503	0.533376	0.519319	0.375414	0.739989	0.552653	0.711905	0.8384	1.06949	1.09601	0.807515	1.07186	0.571697	0.656266	1.22282	1.44685	1.74544	1.28636	1.02609	1.4139	1.02199	1.05723	1.34458	1.48984	1.87587	1.53607	1.10422	1.38788	0.936548	1.10221	1.55226
TA2-199877	1.03298	1.26491	1.2173	1.08432	1.3478	1.29828	1.29102	1.29915	2.52938	1.56835	1.9524	3.75001	2.78762	2.04529	2.3552	1.84627	0.953004	1.61638	1.27225	0.536469	1.06615	1.74914	1.80012	1.27748	1.81314	1.77274	2.63214	1.12983	2.30338	1.34627	1.59168	1.34349	2.85463	3.5648	2.61217	2.55902	3.81843	1.96151	2.06361	3.16617	2.08784	3.88449	4.26873	2.48631	1.82321	2.78729	2.26797	1.79718	3.19537
TA2-199964	3.80942		4.54776	3.82206	3.87393	3.40607	4.43523	5.98228	3.62755		3.71689		2.7148	3.16059	4.40914		4.38896	4.90848	3.30377	4.27205	3.67133	4.14172	4.04083	4.68937	3.41408	5.18012		3.38631	3.44057	3.89033	2.76874	4.1094			3.06152	3.09739			3.37688	3.15113			3.2394	2.83365	3.0485		3.03423	3.17588
TA2-201237	0.335351	0.281534	0.310529	0.298732	0.326367	0.295616	0.42403	0.367176	0.47726	0.690094	0.353794	0.749643	0.450883	0.572214	0.272957	0.43398	0.171403	0.218604	0.117592	0.190308	0.144616	0.1277	0.194372	0.168446	0.29564	0.209981	0.374182	0.278551	0.448558	0.33471	0.318355	0.547574	0.342489	0.597539	0.607219	0.373123	0.281643	0.327791	0.543138	0.606718	0.42383	0.423398	0.652493	0.461814	0.314614	0.657435	0.386424	0.596588	0.502339
TA2-202075	0.345344	0.575483	0.33649	0.463086	0.326457	0.267512	0.483638	0.377736	0.248326	0.44188	0.275792	0.642615	0.26554	0.244896	0.261249	0.361711	0.268971	0.195658	0.516009	0.147507	0.197052	0.25323	0.200729	0.150604	0.32246	0.533345	0.417621	0.613977	0.42877	0.6047	0.32283	0.479953	0.306085	0.220223	0.274089	0.32975	0.513794	0.357828	0.191474	0.143725	0.519755	0.17226	0.10451	0.121998	0.199688	0.503938	0.291589	0.149909	0.149458
TA2-202262	0.573822	0.351459	0.421411	0.464691	0.691421	0.533584	0.410683	0.236169	0.530952	0.96016	0.820975	1.03246	0.59737	0.551777	0.369259	0.527256	0.460449	0.373753	0.46118	0.200777	0.439509	0.462895	0.502132	0.26203	0.439168	0.315205	0.454831	0.285948	0.580702	0.394673	0.417573	0.411149	0.827674	0.891946	0.685632	0.641342	0.601671	1.02974	0.467925	0.692768	0.57557	0.775318	0.690776	0.760758	0.836277	0.745719	0.575647	0.522536	0.953709
TA2-202553	1.6416	1.56025	1.03531	2.04821	2.21359	2.89909	2.4579	1.31086	1.15122	1.63569	1.77288	3.49316	1.23519	1.74649	1.00083	1.24111	1.31007	1.4832	2.26937	1.26061	2.03638	3.01204	1.92261	1.19088	1.18988	1.1056	1.95195	1.58612	2.13695	1.74193	2.31134	1.82026	1.5023	2.23084	2.30537	1.75188	2.47851	2.24646	1.58081	2.90185	1.44023	2.68825	2.46219	1.77188	1.67121	2.17318	1.38236	1.6936	2.61246
TA2-202790	1.49633	2.34137	1.94954	1.98739	1.64867	1.5003	2.11852	2.79463	2.09826	2.86499	2.30076	2.97541	2.60196	1.94901	2.20603	2.50955	1.47768	1.9538	1.73731	1.11243	0.849492	1.28381	1.4256	1.73038	2.27528	2.75168	2.97611	2.90672	2.19428	2.93253	2.12915	2.76603	2.42038	2.60656	2.02113	2.44796	2.90231	2.9969	1.76502	2.46721	3.42839	2.41738	2.6699	2.39358	2.51866	2.64023	2.18379	2.99921	2.267
TA2-203091	7.39634		7.6495	5.20378	9.44053	9.11462	7.64217	7.01944	5.87686	8.65319			1.43327	7.00771	6.69749	6.95597	12.1379	11.3825	8.30165	20.9484	19.0136	12.835	11.8608		6.39873	5.85246	3.86985	5.60104	4.83109	4.19762	7.56786	7.32768	6.02327		5.72894	6.27075							6.69241	7.67613			4.45202	5.15607
TA2-203278	0.217413	0.453716	0.12396	0.324251	0.314966	0.203632	0.468426	0.396734	0.262219	0.232385	0.183971	0.375596	0.315423	0.269262	0.431382	0.276873	0.276771	0.227993	0.473363	0.226438	0.18785	0.265642	0.168456	0.184051	0.373941	0.639321	0.440217	0.641363	0.471662	0.710935	0.411595	0.595671	0.35513	0.172724	0.236926	0.342892	0.564361	0.208973	0.143411	0.149473	0.680795	0.160007	0.0772758	0.0540283	0.145238	0.39465	0.249662	0.0995199	0.115372
TA2-203710	0.41887	0.334006	0.414937	0.381939	0.344025	0.421361	0.515032	0.246364	0.632671	0.446389	0.458559	0.762851	0.563789	0.523156	0.455015	0.353301	0.359205	0.232942	0.363195	0.208612	0.359417	0.290727	0.378807	0.275957	0.550318	0.510395	0.433482	0.476251	0.669372	0.475419	0.493514	0.251408	0.49717	0.754139	0.661961	0.504968	0.493828	0.647867	0.341223	0.486612	0.576456	0.579118	0.588359	0.481376	0.681118	0.703325	0.45632	0.561956	0.620026
TA2-203946	3.88074	3.93601	3.48214	3.57947	3.97419	4.4956	4.0969	3.12268	5.23388	6.57643	7.98302		7.71002	5.71112	3.5235	4.56077	3.88376	4.9567	5.24986	3.21097	3.37485	3.92321	5.61769	4.24546	4.16984	4.00915	7.10718	4.69511	5.74944	3.72779	4.01809	5.20338	5.3337		5.71732	6.82363	5.31234	6.39758	5.65035	6.86664			8.6539	7.13559	8.0711	6.22994	7.45834	7.40148
TA2-204330	1.27786	1.85392	1.58245	1.85216	1.22897	1.16919	1.61283	1.66973	1.26731	1.6577	1.18074	1.22896	1.60559	1.01229	1.09879	1.11646	2.02692	1.51363	2.29459	1.43945	1.74007	1.35309	3.12242	2.11434	0.921898	1.18065	1.52354	1.07184	1.54433	1.65589	1.191	1.59282	1.42158	1.41007	1.49962	1.02913	1.28035	1.66635	1.15313	1.29497	1.49573	1.43107	1.71315	1.29198	2.09664	1.642	1.70387	1.37002	1.17511
TA2-204366	0.838432	0.329667	0.577563	0.236106	0.505429	0.41756	0.0807027	0.541629	0.550481	0.673588	1.10806	1.25371	0.490093	0.374134	0.231643	0.28753	0.133425	0.0947674	0.0974734	0.0734958	0.0483393	0.125761	0.0662585	0.0241285	0.285853	1.4082	0.353432	1.02007	0.591842	0.669842	0.550782	0.213255	0.396587	0.059071	0.466326	0.496935	0.672488	0.0752179	0.624703	0.397029	0.877236	0.658541	0.341091		0.661689	0.822516	0.317899	0.631491	0.156188
TA2-204848	0.27902	0.34406	0.522601	0.349931	0.27782	0.22547	0.337661	0.501077	0.353078	0.290992	0.37176	0.227195	0.337092	0.604973	0.434305	0.447901	0.575991	0.265677	0.383026	0.477565	0.373263	0.337389	0.348641	0.361545	0.314677	0.389584	0.29645	0.472262	0.422052	0.466233	0.329424	0.324849	0.310092	0.288841	0.321286	0.386344	0.261657	0.278582	0.675599	0.464256	0.398486	0.32834	0.24055	0.366788	0.299307	0.409596	0.45843	0.330301	0.248008
TA2-205372	0.588648	0.474354	0.368961	0.421596	0.692326	0.532677	0.746177	0.377536	0.741493	1.00153	0.851658	1.10312	0.658797	0.996192	0.76282	0.618135	0.38472	0.424176	0.355111	0.357547	0.375414	0.491962	0.375323	0.350289	0.450951	0.536945	0.639781	0.501005	0.833083	0.727717	0.553841	0.710773	0.948633	0.979105	1.13688	0.944385	0.67886	0.52638	0.8204	0.992224	0.643416	1.14724	1.43382	0.919309	0.597467	0.750938	0.695051	0.713171	0.961344
TA2-206287	11.8531	13.8388	11.9541	12.9282	15.8204	15.2791	12.0004	12.0783	20.4121	22.1784			8.10461	21.3583	17.6352	15.914	22.8333	16.9359	20.4154	25.2056	25.6968	25.1414	28.8905	26.845	16.3928	12.7982	12.7962	14.2028	17.2816	11.2587	17.5345	23.7285	15.3817		13.3565	17.4554	12.0579	11.9877			14.7702	29.0066	20.6152	21.7132			21.082	22.8436	20.85
TA2-206312	1.10985	1.4634	1.57827	1.42696	0.661888	1.5497	2.4606	1.4557	3.37589	2.38898	2.34556	1.6928	3.00365	2.64763	2.15281	1.63113	3.63592	1.31158	3.12695	1.30585	2.69351	0.781345	1.8746	2.79671	2.89226	2.89136	2.15081	1.96575	3.09349	2.54376	1.39632	1.57293	2.87676	2.73391	3.84835	2.43451	2.69004	4.60556	1.9935	2.54587	2.58117	3.59362	3.74725	1.91979	5.80208	2.78359	3.42691	1.71419	3.1109
TA2-207043	0.427575	0.768949	0.325095	0.735477	0.376049	0.435908	0.837076	1.14317	0.531434	0.355052	0.35767	0.463409	0.545593	0.46057	0.663374	0.432183	0.576601	0.369233	0.59872	0.293238	0.354069	0.360477	0.329742	0.324457	0.622318	0.889008	0.846257	1.0612	0.799773	1.34215	0.679378	1.10161	0.638211	0.505246	0.614436	0.666314	1.03857	0.512855	0.310101	0.439287	0.79157	0.467681	0.378159	0.367133	0.340295	0.721661	0.582214	0.422528	0.431887
TA2-207661	0.165588	0.157007	0.245107	0.292162	0.139827	0.351122	0.262647	0.173731	0.502137	0.149099	0.344725	0.134926	0.22898	0.298459	0.274079	0.109021	0.608025	0.536629	0.302992	0.564204	0.663893	0.479159	0.626546	0.386	0.236828	0.18033	0.139176	0.101618	0.126634	0.102853	0.117177	0.13876	0.139718	0.147184	0.107214	0.17696	0.206946	0.278345	0.378846	0.216204	0.27812	0.265641	0.155663	0.203959	0.369467	0.154192	0.316683	0.283631	0.166983
TA2-208164	0.0997364	0.110339	0.215045	0.133931	0.172902	0.232746	0.11531	0.0889666	0.0745992	0.079862	0.121183	0.0715831	0.0820558	0.129641	0.0926823	0.0779687	0.234927	0.236406	0.0752151	0.305564	0.267331	0.142543	0.106718	0.121924	0.0601341	0.0494532	0.0644086	0.0806593	0.0555073	0.0914438	0.105404	0.0774122	0.0394848	0.0809183	0.0284983	0.0530286	0.0621398	0.068169	0.214239	0.0735085	0.121127	0.0748738	0.0524655		0.121336	0.0643577	0.0868783	0.0610787	0.0472964
TA2-208443	4.27252	3.716	2.66846	3.22117	4.08253	3.01174	2.88092	2.99747	4.85639				4.01966	4.11499	4.19177	4.53653	3.62695	3.77223	3.76266	6.52322	3.97669	4.19209	4.48301	4.75988	3.53589	3.57426	3.37118	4.18842	3.70169	2.69988	3.65634		5.11733	4.33687			3.57887	4.00631	5.50976		3.35918	5.10056			5.47657	4.13786	6.48114	5.90875	6.21402
TA2-208938	4.37924	5.09842	6.76064	4.51338	3.21316	3.95415	4.82529	7.19598	5.10255	5.72187	4.91863	3.70337	11.5514	5.63199	4.91824	5.176	7.54673	5.27882	5.26152	4.9527	6.65761	4.75253	7.99663	5.87571	5.56245	5.47688	4.93394	4.68255	4.96548	5.31191	5.33069	6.14968	4.59483	4.01446	4.17409	5.61195	4.67341	5.46432	4.38026	2.62854	5.83681	4.63397	4.79928	4.96287	2.28409	3.71567	7.70431	6.94203	3.72351
TA2-209784	1.24137	1.19675	1.53112	1.04494	1.1662	0.961005	0.624813	0.620675	1.1893	1.73891	1.71551	1.27271	1.38237	1.14833	1.14751	1.48443	0.994841	1.13917	0.846694	1.20596	1.4938	1.36043	1.32688	1.55839	0.903762	0.75446	1.16323	0.786171	0.933251	0.935836	0.839296	0.917842	1.25911	1.4292	1.2787	1.221	0.968002	1.30788	1.38032	1.32283	1.24413	1.68864	1.44955	1.63679	1.24496	0.93641	1.73786	1.57522	1.78799
TA2-210040	5.24298	4.29901	3.07863	3.66887	3.10626	2.74288	2.9203	3.38391	4.9985	5.86434		6.91355	7.90778	9.43947	6.20769	6.56162	4.72769	3.79114	4.13091	6.07396	3.02028	3.50428	6.63349	5.80567	3.81217	4.22365	5.91297	6.62827	5.14574	4.3794	5.07411	4.02958	4.17784		4.94626	6.08491	4.72185	5.01124	11.5661	8.08887	5.22114		6.19063	7.10677	5.73197	4.85433	8.32589	7.444
TA2-210200	6.0567	6.08383	7.09731	4.92622	9.10282	7.0415	7.0504	6.12645	7.63874	8.8527	15.3985		6.63878	8.69766	5.65489	6.87877	9.83507	8.44591	8.63147	12.4082	10.9932	11.4356	8.80711	10.2752	5.53863	5.25029	4.76637	6.34814	6.07416	5.48386	10.4473		5.91203	6.99916	6.441	8.11118	7.04068	5.78099	11.2041		7.35001	14.0227	9.37999		10.2366	8.49232	8.53252	5.8059	11.4642
TA2-210270	0.555278	0.663487	0.405358	0.616691	0.575591	0.511858	1.00784	0.936108	0.877304	1.01733	1	1.0984	0.937679	1.20893	0.880639	1.08164	0.764229	0.643035	0.451425	0.404087	0.398421	0.65268	0.39169	0.469358	0.838701	1.18391	0.898385	0.972375	0.956892	1.17982	0.486844	1.08464	1.34047	1.15737	0.846105	1.01834	1.19499	0.922628	0.799281	1.12963	1.69406	1.05117	1.06974	1.07762	0.858155	1.29189	0.770151	0.657079	1.00863
TA2-210418	10.9697	12.9207	13.1662	11.2265	12.696	12.4676	8.31086	12.3631	12.799	15.2345	20.9856	14.9996	14.8367	10.3768	9.28691	10.3689	19.5616	14.7078	12.9932	26.0845	23.6527	22.2291	27.1073	26.4124	8.71742	8.12987	6.24189	7.97004	7.39868	6.68364	8.75336	11.9567	9.2233	9.96961	9.47546	9.9617	8.86596	9.51368	11.8255	17.6578	14.963	15.3052	14.544	13.6871	12.4813	12.0135	13.64	14.1464	13.5641
TA2-210781	0.204799	0.18654	0.127632	0.16897	0.178861	0.17623	0.139714	0.12356	0.128143	0.105986	0.19535	0.172815	0.128072	0.150575	0.191547	0.197905	0.178222	0.160773	0.119629	0.103749	0.159472	0.231409	0.187875	0.155937	0.182371	0.185953	0.189978	0.236138	0.206866	0.295885	0.199987	0.23491	0.115624	0.208467	0.0857626	0.148265	0.194799	0.175326	0.0956209	0.147511	0.200016	0.0683337	0.1104	0.127239	0.14686	0.0971456	0.109324	0.0624003	0.189656
TA2-211390	0.935198	1.3107	0.463608	1.08488	0.923946	1.32745	0.921341	1.99399	1.5326	1.59493	1.56781	1.85161	1.74344	1.55666	1.29657	0.985408	0.921789	0.990875	0.98079	0.902474	1.11838	0.842118	0.862837	0.899082	1.55256	1.7062	2.04106	1.77553	1.92542	1.72068	1.5547	1.45079	0.697381	1.20043	1.86222	1.83713	2.09922	1.04014	0.486702	0.891294	1.4966	1.24124	1.21278	1.19211	0.982723	1.57564	1.33731	1.85881	1.30015
TA2-211483	0.0148155	0.368509	0.0652194	0.372423		0.0319209	0.522876	0.813543	0.314451	0.038011	0.0445669	0.0849384	0.253147	0.224696	0.603246	0.318825	0.267512	0.202179	0.183643	0.0652997	0.0809082	0.0574508	0.0356297	0.0626153	0.45648	0.814898	0.967355	0.919104	0.662695	1.24997	0.412202	0.592655	0.471927	0.124466	0.306461	0.334395	0.604105	0.184869	0.0764784	0.14432	0.798605	0.137898	0.024252		0.137431	0.593405	0.153512	0.0861228	0.156584
TA2-212415	0.0547846	0.207814	0.0466832	0.174292	0.0512341	0.0529757	0.315054	0.239805	0.22422	0.134022	0.0887837	0.133036	0.144387	0.147065	0.356303	0.208592	0.0905497	0.0963587	0.124505	0.0414295	0.0777088	0.0450043	0.0317402	0.049297	0.249472	0.456311	0.365701	0.505893	0.312088	0.567372	0.144083	0.252489	0.380635	0.18872	0.280136	0.252471	0.547	0.266703	0.0673842	0.122392	0.644053	0.194639	0.0935114	0.0654616	0.257036	0.49586	0.0987395	0.0834795	0.176648
TA2-217788	9.70005	10.8356	8.09529	9.38629	10.7815	9.58612	7.76749	8.28627	9.00748	10.7632	15.473		14.7649	12.7198	11.2841	9.63438	12.485	11.1785	11.2358	10.7234	11.8683	13.442	13.9208		9.27394	9.08965	10.1913	8.62901	9.34616	7.21553	11.6566	12.6539	9.41831		8.07513	10.6299	8.33397						11.4668	11.0127		9.02286	11.3448	12.783
TA2-219264	19.707	19.6949	13.798	18.1174	13.7393	20.0716	14.9671	20.0659	21.4754		28.7837	42.6188	39.8458	24.6516	15.0017	23.5108	15.4142	13.7642	17.2202	11.6014	14.3121	12.6548	26.3188	21.0864	16.9377	16.327	18.2156	19.3327	17.2658	15.3526	18.2213	18.0644	21.1191	24.7277	25.6014	27.7817	23.0782	24.1227	23.6583	38.7638	24.3735	33.5633		38.0034	30.7736	27.4824	36.1399	34.1807	40.0016
TA2-225150	3.16627	2.34886	2.97216	2.40106	4.46648	3.53077	2.47238	2.68812	2.45596	3.80449			2.67137	5.5887	2.37924	5.27701	1.13483	1.82601	0.945256	2.33818	1.17716	1.67274	0.709521	1.47089	6.39988	6.52345	1.51131	2.49151	3.81312	3.917	2.29714	4.66216	2.7826		1.4464	3.07721	2.41133	3.31454	3.96974		4.08426		0.981794	7.49317	2.12732		3.01656	3.58312	1.48329
TA2-236939	0.089221	0.164753	0.0506685	0.131519	0.0837227	0.0681047	0.162767	0.206374	0.196365	0.0965217	0.0972953	0.134698	0.101545	0.141	0.173435	0.126717	0.113996	0.129803	0.150052	0.0640886	0.0885065	0.117856	0.0781646	0.120427	0.152107	0.217603	0.17329	0.204159	0.185079	0.255113	0.163709	0.217302	0.194001	0.171611	0.19176	0.163157	0.239026	0.114316	0.114931	0.112233	0.241206	0.109139	0.128475	0.10872	0.0969306	0.170327	0.105217	0.0691853	0.1562
[truncated: 199 more columns]
