# Supplementary material for: Identification and Optimization of Classifier Genes from Multi-Class Earthworm Microarray Dataset
Source: PLoS One. 2010 Oct 28;5(10):e13715. doi: 10.1371/journal.pone.0013715 (PMC2965664; doi:10.1371/journal.pone.0013715)
Supplement: Table S2 — Array oligo probe ID, target gene ID, probe and their target gene sequences, overall weight, functional annotation, and treatment(s) that altered the gene expression. (0.32 MB XLS) [file pone.0013715.s002.xls]

## Sheet: TableS2
Probe ID	Overall weight	Probe Sequence	Target ID	Target Sequence	Target length	E-blastx	Frame	BLASTx	E-blastn	Strand	BLASTn	E-PIPA	Frame	PIPA	IPR score	Frame	IPRscan	ProbeName	TNT-Treatment	TNT-Day4Original	TNT-Day4Repeat	TNT-Day14	RDX-Treatment	RDX-Day4Original	RDX-Day4Repeat	RDX-Day14
TA2-091233	8.70061	CGTCAACCCACCGTCTGCCACTCTTCACCTGTCCAACATTGCGACGTCGACCACAGAAGG	SMcontig_47592	TCAAGAATTTAAATCCAGTCACTTGTCCGTACTGACCGAACAGCTCTTTCAAAATCRCCTTCTGTGGTCGACGTCGCAATGTTGGACAGGTGAAGAGTGGCAGACGGTGGGTTGACGTTGCTGGCGTTCTTTGAGTTTGGATTCTTAAATCGGTGCAGTTGAGAGTTGGTGAAATCTTTCGTCATCCATGACTCCGATTGGCCTTCCTTGGGCAGTTGGATGTGGGTGTGCTT	233	9e-16	-1	ref|XP_625087.2| PREDICTED: similar to hephaestus CG31000-PC, isoform C							1.8e-22	6	POLYPYRIMIDINE TRACT BINDING PROTEIN 1, 2	TA2-091233	0	0	0	0	1	0	0	0
TA1-023824	6.37641	ACCAGATCTTCGCAGACGATGGCCAAGTGTGTCCGTGCAGTAGTAGAAGCCCACAAGCAA	SMcontig_60604	AGCTGGATGTCCTCTGCCATACGTACACTCTGAACGATGTTCGCAAGAGACTGGAGGAAGTTTCGCCAAACCTGACGCGATACGGAGATGTCGAAGAAGCCAACTACTTCAAACAGGCTTCGGAATTGGCCTCGAGCGTGAAGAAGCAAACGTTGTCRACCTCTCCGCTGACTCCGCCCCAGCTGTCACTAAAAGACTTCTACATGACCGATGCAATCACCAGATCTTCGCAGACGATGGCCAAGTGTGTCCGTGCAGTAGTAGAAGCCCACAAGCAA	278	1e-25	3	ref|NP_001006518.1| NADH dehydrogenase (ubiquinone) Fe-S protein 1, 75kDa	5e-06	Plus / Plus	gi|149755004|ref|XM_001505117.1| PREDICTED: Equus caballus NADH dehydrogenase (ubiquinone) Fe-S protein 1, 75kDa (NADH-coenzyme Q reductase) (NDUFS1), mRNA	8.96	6	Cellular_location: Cytoplasmic	4.6e-22	3	DUF1982	TA1-023824	1	0	0	0	0	0	0	0
TA1-204280	2.809	TTGCTCTTGGACACTTGCCTCAATTAGCATTAATTTGTTTATCAAGGGAAAGGTTTCTTT	contig24317	cAGAAATAACACGaCTTAtAAAaGAAGAaCTTGTgCgattGCAAAaTtCATACCAGCcAaTCAACAAAAGTCGTtACAAGGTTCTATAATCTACGCTGtCAGGaTACAaGTTTTGACATTTTGCTCTTGGACACTTGCCTCAATTAGCATtaaTTTGTTTATCAAGGGAAaGGTTtCttt	180	5e-06	3	ref|NP_666087.3| DEAD box polypeptide 46	4e-12	Plus / Plus	gi|118097583|ref|XM_414629.2| PREDICTED: Gallus gallus DEAD (Asp-Glu-Ala-Asp) box polypeptide 46 (DDX46), mRNA	8.96	1	Cellular_location: Cytoplasmic				TA1-204280	0	0	0	0	0	1	1	0
TA1-012917	2.39654	AAGTTGCATTGTTGGTTGCCTACATTCAATATGTTATTGTTGAAATTGACTACATTTTTG	contig02155	ATTtGCAAaTATTTATTAGCAAATACAGACAGAATAAGTGATAAGTTGCATTGTTGGTTGCCTACATTCAATATGTTATTGTTGAAATTGACTACATTTTTG	102													TA1-012917	1	0	0	0	0	0	0	0
TA2-092252	2.20853	CGTTACATTGACGTTTTTGCTTGCTACTTTAAGCCAAGACTGCGGAACAATTAGTTTTTT	SMcontig_23624	CAACACTCGCTTTATTTACTTCAAGACCTAGCTGGTaAATAAAATAAAAAAACTAATTGTTCCGCAGTCTTGGCTTAAAGTAGCAAGCAAAAACGTCAATGTAACGAGTGGAACCCGAGTTGGAGTCCCATAAACCTATATGGCTACGATGAATGTCACTACTGGAGACCGTAAGTCTGGATTAGTCGTTCGGCTACAGCAATGTATTGCTTCTCGGCGTCTTaCTTTAaCGCCAGGCCCTTTCGCCCGTTCCAAGCGTCCCACTTTGCCTTTCCCTTTAAATCGAACATTCCTGGACGAGCTGTGTTCACGTCACCGACTGTCGCCTGCTTGTACAGGCCGTACAGCTCCAGCATCTCGGCATCATTCGGCATCGTCTTCAGTTTCTTGATATCTTCA	399	6e-23	-2	gb|ABM55609.1| diazepam binding inhibitor-like protein	3e-08	Plus / Minus	gi|156551889|ref|XM_001605825.1| PREDICTED: Nasonia vitripennis similar to diazepam binding inhibitor, putative (LOC100117072), mRNA	10.488	6	Interpro_Id IPR000299;name FERM_3;Ontology_term GO:0005856 cytoskeleton	5e-30	6	ACBP	TA2-092252	0	0	0	0	0	0	1	0
TA1-022179	1.96357	ACAGTTGCACGGTTGCACCTTACAGTTATACAATTTGTTGCTGTTCTCAGTTCATCTTGG	EW1_F1P05_A05	TGAATTTACAGAAATGGTCAAAATGCCCTCAAGACAGTAACTGATTGACTTCCAATGCTGTGTTCTCAATTATGCCAGTATACCATTAGTTTTACCATTGGTGTTAGTGATGGTATTTTTCTGTGTGAGAACTGTGCTCAGGTATTAAACAAGTTGCTTGCTTTGCTTCACGGGACTGTGTGCTTTAAGCAGTTTTTCAATTTATGACTTTGCTTTGTAAGATTGCTTGTGCGTGATATGCAATATGAAAAACTCTCAGTGCTCAGGTTTCTGTATAGGCCTAGTAACAGTCAATCAGTTCAGACTTGTTATGCTTTGGAGGTTAAACCTCTTCTAGTATGATTCCATTTAACTGTCAATAGTCAATTTTGGATAATGGAACTCAAATATTTCATTCCA…	572								1	Cellular_location Transmembrane Location: o16-35i	NA	1	signal-peptide	TA1-022179	0	0	0	0	1	0	0	0
TA1-200771	1.93723	TTCTCCCAAAAGAATCCTGATGGTCCTGTTGTGGTGAAGGGTGAGATTTCTGGATTGACA	EW1_R1P07_E05	TCGCGGCCGAGGTAAGAAATTTATCCGTTTTTGTTGGCAGAAAGATGTCTCTCGTTGCCGTGTCCGTGTTGCGTGGTGATGGAGCGACCACTGGCACTGTCCGTTTCTCCCAAAAGAATCCTGATGGTCCTGTTGTGGTGAAGGGTGAGATTTCTGGATTGACACCTGGCAAACATGGCTTTCACGTGCATGAGTTTGGCGATAACACAAATGGTTGCACAAGTGCAGGTGCTCACTTCAACCCATTTGGAAAGACTCATGGAGCTCCAG	270	4e-28	3	emb|CAE46443.1| superoxide dismutase	2e-45	Plus / Plus	gi|83944641|gb|DQ286712.1| Eisenia fetida superoxide dismutase mRNA, partial cds		1	Cellular_location Signal_peptide Location: n6-14c19/20o	2.8e-26	3	Cu,Zn superoxide dismutase-like	TA1-200771	1	0	0	0	0	0	0	0
TA2-167807	1.66531	TCACTAAATCGACTAGAGTTTGCATCACATGTAATAGCTTCTTTAATCTTTGCACAATCC	contig05261	GGATTGTGCAAaGATTAAAGAAGCTATTACATGTGATGCAAACTCTAGTCGATTTAGTGAGCACCACTAGCAAATGATAATGTAGAAGATAT	92													TA2-167807	0	0	1	0	1	0	1	0
TA1-003377	1.50173	AAATCCCTTTCCATTGACTGATCAATTCTTCTGGGGAACAGTGTGAGGGTCGACCATGAA	contig27180	AATCAACAGCTGCGAGTTATCCACtCGGATTGGAGTGTTGAGGTGGAaTACTATGGATACGGCGAAGATGGAGGTtCACAGTTTGCATTGTCTCTTAAATCCCTTTCCATTGACTGATCAATTCTTCTGGGGAACAGTGTGAGGGTCGACCATGAACGCCGTCTGCAACGTCACCTTTGACCTCCTCT	188													TA1-003377	0	0	0	0	0	1	0	0
TA2-113782	1.19853	GAGCAAAGAAATAGACTCCAGTTTTAGAACAGGTCTTCTGAAATATTTGAACAGTTGCTA	contig24688	tttAAAAGATTtACAAAAGTTtCCAATCGTTACCTATTAACACTTGTAGGTTtCGATTAAAATGTTTAGCAACTGTTCAAATATTtCAGAAGACCTGTTCTAAAaCTGGAGTCTATTTCTTTGCTCCTGCCTTTTTGGGCTTTGCTGCTTTTGCTGCCACCTTCGGCTTCTTTGCTTTCGATGGCGTCGTCGCCTTGGGCTTTTTGTCTTTAGCTGCCACTGGCTTTGGCTTTTTTGCGGCAGTCTTTGGCTTGGCTGCTTTGGTGgCTTTTGCTGGAGACTTTGGTTTCTTAGCTGGAgaCTTtGGCTTCTTTGGCTTGGCTGCCTCGGTTGCCTTCTTGGGCTTTTTtGCTTtCTTtGGCG	363							8.96	4	Cellular_location: Cytoplasmic	NA	1	signal-peptide	TA2-113782	1	0	0	0	1	0	0	0
TA2-028486	1.17824	ACTCAACAGACTGAATGGATTCTTCAACGACATTTTCAAAGATAATGGGTGCTCACCGTG	contig26865	cTCCACGGtGAgCACCCATTATCTTtGAAAatGtCgTTGAAGAaTCCATTcAGTCTGTTGAGtCGTCCATTaTCAGCCAGTGCACCAAAGAGGTTGGTGGTCACTGATGAGAAGTTCTGCTTCTTGAAGGTTGCCAGAAGAACATCTCTCTTTTCTCCCCGCTTTACAGTTGGATTGTtCAtAAACTCTTGTAACTTTGGCTGTGTTTtCAGCAAAGCCTGAATATCCTTCAGTTCTTTTTCAACAACATCCAACTTcTTTtCTTtACTTGCTGCGGAGTACACTGCATGTGCATATCTTCCCTCAATGCCAAAAATATGGATCGGAGGTGCGACCAGCTTGGCTCGaa	349	1e-17	-3	ref|XP_968733.1| PREDICTED: similar to H+ transporting ATP synthase O subunit				8.96	3	Cellular_location: Cytoplasmic	2.1e-27	6	ATP SYNTHASE DELTA CHAIN	TA2-028486	0	0	0	0	0	0	1	0
TA2-139945	1.1684	GTAGTCGGGAGCTGTAGTGGACTTGAAGAGGCACTATAGAAACATCCGGAATGAATGAAT	contig12905	ATTCATTCATTCCGGATGTTTCTATAGTGCCTCTTCAAGTCCACTACAGCTCCcGACTACaGAaTtGATACTGTGTTCGaGTTAACaCGCcTgAAgCACTACAGGCAAATGCGaGTaa	118				5e-07	Plus / Plus	gi|147225257|dbj|AB284053.1| Eisenia fetida evcp-2 gene for valosine containing peptide-2, complete cds							TA2-139945	0	1	1	0	0	0	0	0
TA2-210040	1.14308	TTTGAAAGACCTGAAGGGACTGGAGAAAAACCGGAGGAAGGCGAAGGATCCAGAGAGTTT	contig10539	CGCCCcGACCACCTCGTCcACCACGACCCCTTCCACCTACAAACTCTCTGGATCCTTCGCCTTCCTCCGGTTTTTCTCCAGTCCCTTCAGGTCTTtCAAATcTTtGAGGGCGAAATCCTCCTCGGTTTGGTCTATCTGTg	140													TA2-210040	0	0	1	0	0	0	0	0
TA1-173733	0.999006	TCGTCATCAGAGGTCAATCCAAATCGTTGGATGAAGTCTTCGCAAATGTAGGACAAATTG	contig16428	TTaGGCCTATGCCAatGTTCTGAAAGCGAACATGGATGGACTGAAGAAAAaGGAGAAGAATAAAGCAAAGAGCAAGTCCAAAGCACAGGTCATCTAGGTTAGAGGTCATCAGTCAAGGTCGTCATCAGAGGTCAATCCAAAtcGTTGGATGAAGTCTTCGCAAATGTAGGACAAATTg	178							0.00072	2	Interpro_Id IPR003210;name SIGNAL RECOGNITION PARTICLE 14 KD PROTEIN;Ontology_term GO:0005786 signal recognition particle, endoplasmic reticulum targeting;Ontology_term GO:0006614 SRP-dependent cotranslational protein targeting to membrane;Ontology_term GO:0008312 7S RNA binding;Ontology_term GO:0030942 endoplasmic reticulum signal peptide binding				TA1-173733	0	0	0	0	0	0	1	0
TA2-206312	0.955874	TTGTTCTCGTCGGTGGCTCCACTAGGATCCTGAAGGTCCAACAGCTTGTCAAGGACTTCT	SMcontig_15334	AGAAGTCCTTGACAAGCTGTTGGACCTTCAGGATCCTAGTGGAGCCACCGACGAGAACAATTTCRTCGACCTGATCCTTCTTCAGATCAGCATCC	95	6e-07	-2	dbj|BAD15288.1| 78kDa glucose regulated protein	1e-06	Plus / Minus	gi|46359617|dbj|AB122065.1| Crassostrea gigas GRP78 mRNA for 78kDa glucose regulated protein, complete cds	5.1e-11	5	Interpro_Id IPR013126;name HSP70				TA2-206312	1	0	0	0	0	0	0	0
TA2-204848	0.930823	TTGGTCCTGACCATAACAGGAGCTTCATTGCAGAGATGGTATTCTACGTAAATAAGCTCC	EB3ZX6E01B07I7	GGAGCTTATTTACGTAGAATACCATCTCTGCAATGAAGCTCCTGTTATGGTCAGGACCAACCATTTGGTACTTGTAGTCCGTTTTGATCTTATTGGTCT	99	5e-06	-3	ref|XP_396525.2| PREDICTED: similar to maleless CG11680-PA, isoform A	0.0001	Plus / Minus	gi|148226407|ref|NM_001093914.1| Xenopus laevis MGC81010 protein (MGC81010), mRNA gi|51262113|gb|BC079701.1| Xenopus laevis MGC81010 protein, mRNA (cDNA clone MGC:81010 IMAGE:5570383), complete cds	8.96	2	Cellular_location: Cytoplasmic				TA2-204848	0	1	0	0	0	0	0	0
TA2-198612	0.890154	TTCCAGGGAACCTCTTTGTCACACCCTGTCATTGGAAACACGGACAGCGTAAAGTTTATT	EW1_R1P08_G03	AATAAACTTTACGCTGTCCGTGTTTCCAATGACAGGGTGTGACAAAGAGGTTCCCTGGAAAGCGGTTGCATGCAAGTAGTCCAGAGTAACAGTCGTTGGGTTCGTCTCCGCCTCCTGCATCTCACGGAGAATATCACCGCGAACCTTTTCGACGTCTGCCTCGCTGTATGTTCCGTTCTGGATGAGATCAGCCAGAATTTCAACAGCTTTTGGAACATCCTTTGCAAGACATTTGGCG	238										1.1e-28	4	MITOCHONDRIAL PROCESSING PEPTIDASE BETA SUBUNIT	TA2-198612	1	0	0	0	0	0	0	0
TA1-184450	0.837984	TGCTGCCATCGTAACGGAAGGTGTTGACGTTGAGAGTGCTGATGTTTTGGCCCTTGGTGT	EW1_F1P08_H04	ACCACGGAGGTGAACAGCGCTTAGACCAGGTGAGCCCACTGGTGCATGCTGCCATCGTAACGGAAGGTGTTGACGTTGAGAGTGCTGATGTTTTGGCCCTTGGTGT	106													TA1-184450	1	0	0	0	0	0	0	0
TA1-200094	0.83669	TTCGTCGACCGGGGGTTCTACAGCGTGGAAACATTCCTCCTCCTTCTTGCACTCAAAGGT	SMcontig_48117	CCCCTCGTTGCGTGTCTCAGGGAGGCGATGTCCCAGACACAAACTATCTGTTTATGGGTGATTTCGTCGACCGGGGGTTCTACAGCGTGGAAACATTCCTCCTCCTTCTTGCACTCAAAGGTWACGCTATCCTaGACAGAATTACGCTGATTCGAGGAAACCATGAAAGCCGACAAATAACACAGGTCTACG	192	1e-16	3	gb|EDV22603.1| protein phsophatase-2a	3e-09	Plus / Plus	gi|170030786|ref|XM_001843217.1| Culex pipiens quinquefasciatus serine/threonine-protein phosphatase 4 catalytic subunit partial mRNA				7.6e-35	3	SERINE/THREONINE PROTEIN PHOSPHATASE	TA1-200094	0	0	0	0	0	0	1	0
TA1-084360	0.778898	CCTTCGTGTCACTGATGGAGCCCTTGTCGTTGTCGACTGCGTCTCTGGCGTCTGTGTCCA	EB3ZX6E02HRU2Z	CCTGGACACGTTGACTTCTCATCCGAGGTGACCGCCGCCCTTCGTGTCACTGATGGAGCCCTTGTCGTTGTCGACTGCGTCTCTGGCGTCTGTGTCCA	98				3e-17	Plus / Plus	gi|154275063|ref|XM_001538333.1| Ajellomyces capsulatus NAm1 hypothetical protein (HCAG_05988) partial mRNA	6.4e-13	1	Interpro_Id NULL;name TRANSLATION FACTOR				TA1-084360	1	0	0	0	0	0	0	0
TA2-056405	0.701304	ATTCAGAATGCACAGTATCTTCTGCAAATGAGTGTGAAGACTTATTCTGGTCAATACTAG	contig07655	CTAGTATTGACCAGAATAAGTCTTCACACTCATTTGCAGAAGATACTGTGCATTCTGAATCTGGTCAGATGATCCAGTAATGTTTATGATTCGATCATTAGATCCTGGCAGAGCTTCCTCtATGGTAATTCCTGCTCCAGAATCCATCCGGATTTGCttGA	161	4e-12	-3	pdb|1KHM|A Chain A, C-Terminal Kh Domain Of Hnrnp K (Kh3)							7.2e-21	4	HETEROGENEOUS NUCLEAR RIBONUCLEOPROTEIN K	TA2-056405	0	0	1	0	0	0	0	0
TA2-181678	0.700808	TGATCTCCAACTCATCCGATGCTCTCGACAAGATCCGCTACGAGAGCCTGACCGATCCAT	EB3O8BM01DYUEP	GCGATGGATCGGTCAGGCTCTCGTAGCGGATCTTGTCGAGAGCATCGGATGAGTTGGAGATCAGCTCACGGAGGAAGACTTCCTTGTTCGAGTA	94	5e-09	-1	gb|ACF35426.1| heat shock protein 90	3e-20	Plus / Minus	gi|157130208|ref|XM_001655592.1| Aedes aegypti heat shock protein partial mRNA	2.5e-19	5	Interpro_Id IPR001404;name HEAT SHOCK PROTEIN 90;Ontology_term GO:0006457 protein folding;Ontology_term GO:0051082 unfolded protein binding				TA2-181678	1	0	0	0	0	0	0	0
TA1-185327	0.693895	TGGACTTAAGAACATCCAGGCCGAGGAGATGGTGGAGTTCTCCAGCGGCCTTAAGGGCAT	contig23278	aCGTGTGTTGTCGATtGGAGATGgTATCGCCCGTGTTTAtGGACTTAAGAaCAtCCAGGCCGAGGAGATGGTGGAGTTCTCCAGCGGCCTTAaGGgCATgg	101	6e-10	2	gb|ABN14981.1| mitochondrial ATP synthase alpha subunit	1e-22	Plus / Plus	gi|83307577|emb|CT033551.1| Platynereis dumerilii EST IB0AAA18BD05EM1	5.9e-08	2	Interpro_Id IPR004100;name N-terminal domain of alpha and beta subunits of F1 ATP synthase;Ontology_term GO:0015986 ATP synthesis coupled proton transport;Ontology_term GO:0016469 proton-transporting two-sector ATPase complex;Ontology_term GO:0046933 hydrogen ion transporting ATP synthase activity, rotational mechanism;Ontology_term GO:0046961 hydrogen ion transporting ATPase activity, rotational…				TA1-185327	1	0	0	0	0	0	0	0
TA2-091957	0.674258	CGTGGAAGACGTCGAGAAGTCGAAGTGTGTCGTGCAGTGAAACGTTCGTTGTAAGGTCCG	contig24096	cGGACCTTAcAACGAACGTTTCACTGCACGACACACTTCGACTTCTCGACGTCTTCCACGAGTTCTGGTTCCTCGCCACGGgAAaCGCATTCCACAGCCTTCACAAtgg	109							8.96	4	Cellular_location: Cytoplasmic				TA2-091957	1	1	0	0	0	0	0	0
TA2-029918	0.655438	ACTGTTGCACAATTTATCTGTTAAATTAATGGCCACAGGCCGGTCAAGTATGACAATACC	contig09910	GGTATTGTCATACTTGACCGGCCTGTGGCCATTAATTTAACAGATAAATTGTGCAACAGTAAAATCGGTAAATTCAAGAAAatCGTCGTAACTGTtAaCGtACGAACCAGCgAAaCATAa	120								6	Cellular_location Transmembrane Location: o6-27i				TA2-029918	0	1	0	0	0	0	1	0
TA1-189015	0.651953	TGTCCGCATCGATTCCAACGCTGCTCAGGATCTTCTTGATGTCTGCTTCCGTTGGATTTT	contig27723	ATGAAGCgAgggcatggaagccATCTTCTGACGACCGGCTGCCATCAGTTCTGCGAGGTTCTTTCCCTTCAGTTCTCCGACGACCTTCTTCACGCAGTCATTGTCCGCATCGATTCCAACGCTGCTCAGGATCTTCTTGATGTCTGCTTCCGTTGGAtttt	161	2e-11	-3	sp|O01725|RLA2_BRAFL 60S acidic ribosomal protein P2	0.0007	Plus / Minus	gi|158187815|gb|EU124992.1| Arenicola marina ribosomal protein rplp2 mRNA, partial cds				5.6e-22	4	60S ACIDIC RIBOSOMAL PROTEIN P2	TA1-189015	0	0	0	0	0	0	1	0
TA2-127797	0.628892	GCTGGCTTACAGGCAACCGTTGGAAGTCATCTTCGACTACGAGTTCACGAGACTACTCAA	SMcontig_26917	TTGAGTAGTCTCGTGAACTCGTAGTCGAAGATGACTTCCAACGGTTGCCTGTAAGCCAGCTGAGGCTTCTTAGCCGCACGGCTGTAACTCTCGTGTTTCGCGATCTGCGACAAT	114	0.0005	-2	ref|XP_001202477.1| PREDICTED: similar to Vesicle docking protein p115, partial				0.00024	6	Interpro_Id NULL;name VESICLE DOCKING PROTEIN P115				TA2-127797	1	0	0	0	0	0	0	0
TA1-052529	0.628272	ATGCTTCCATTCCTATGGTTCGTTAACAGCGTCTGGTTCTTTCGAGAGGCATTTCTGAAG	SMcontig_23833	AGTACTACCTTGGTGGGTTTGCTATGCTTCCATTCCTATGGTTCGTTAACAGCGTCTGGTTCTTTCGAGAGGCATTTCTGAAGGARCCATATGAACAACAGAAACAGATTCGAACTTATGTTATCCGATCCATGATCGGCACGGTGATCTGGATCGCTATAATCACGACCTGGGTGACGGTATTTCAACTCTACCGAGCGGACTGGGGCGAAACTGCGGATCGGATGTCGTTCATCATTCCAAAGGGCATTCCGTGACGTGCCTTAAACG	270	9e-21	3	ref|XP_791533.1| PREDICTED: similar to presenilin enhancer	0.0003	Plus / Plus	gi|73948466|ref|XM_533689.2| PREDICTED: Canis familiaris similar to presenilin enhancer 2 (LOC476479), mRNA				3.2e-42	3	GAMMA-SECRETASE SUBUNIT PEN-2	TA1-052529	1	0	1	0	0	0	0	0
TA2-153080	0.621736	TAACATCATGAAAGCCAAGAAAAAACCGCTGATGAGAAAGACTGTAGCTGATCTGGGAGT	SMcontig_61601	ATTACTTACTGTGGTTTGTCAATGAGCTTTGTTTAGCAAACACGAGTATATACCACAAATTATATACCAGAAATGGCAAAATCACACTATAAAAATGTGaAAATGCATGSTGTAATTACTTGCGTAACAATTGTAATAAAATACCTTGACAGAGACAAAACGAAAATAACACAATTAAAACAAcAAAAGTGAAATACCAGTCTTTGAAAAACTTTACTACTGATTCTTAGAATAGTTTCCAATGCAATAATTGCTTCTATAAATTTGTTATTTCTGATAAGTTGCATGCATTCTGCTTCAGGAAAGCTTAAAARTGTAGCTTSAAACATCAACAACCTATCAATCTATTTTAAACAAGACAGACATTGAGTTGTCTTTAGTTTCCTGGTCTTGGTAAGT…	1151	2e-94	-1	ref|XP_792626.1| PREDICTED: similar to Electron-transfer-flavoprotein, beta	8e-11	Plus / Minus	gi|115970795|ref|XM_001188734.1| PREDICTED: Strongylocentrotus purpuratus similar to Electron-transfer-flavoprotein, beta polypeptide (LOC587824), mRNA	8.734	3	Interpro_Id IPR001148;name ALPHA_CA_2;Ontology_term GO:0004089 carbonate dehydratase activity;Ontology_term GO:0006730 one-carbon compound metabolic process;Ontology_term GO:0008270 zinc ion binding	6.5e-104	6	ELECTRON TRANSFER FLAVOPROTEIN BETA-SUBUNIT	TA2-153080	0	0	0	0	0	1	0	0
TA2-023570	0.617356	ACATGATCTTCATCATGTCATTCCCAAAGAAAGCAGAATAATTTACACGCCTGCCTCCAA	contig00505	TTGgAggCAGGCGTGTAAaTTATTCTGCTTTCTTTGGGAATGACATGATGAAGATCATGTAGAGGCTTAATCCGACGCCCAGgaCAGAACCTAGGAGGGTCACATTGTAGGGTAATGTGTCGATGGTACCCTTCTTCTGCcaaa	144							0.00053	5	Interpro_Id IPR003177;name FAMILY NOT NAMED;Ontology_term GO:0004129 cytochrome-c oxidase activity;Ontology_term GO:0005746 mitochondrial respiratory chain;Ontology_term GO:0006118 electron transport;Ontology_term GO:0009055 electron carrier activity				TA2-023570	0	0	0	0	0	1	1	0
TA1-094629	0.580659	CTATTTGGGGAGCCTTGCGAGGCTTGGAAACGTTTAGCCAACTGATATACTACAGCACTG	contig19664	tATCAAGCTCCGgTGCTCAGCTTaGTGCGCCTGCtATTTGGGGAGCCTTGCGAGGCTTGGAAaCGTTTAGCCAACTGATATACTACAGCACTg	93							1.3e-09	3	Interpro_Id IPR015882;name Glyco_hydro_20b				TA1-094629	1	1	0	0	0	0	0	0
TA2-135639	0.578579	GGTATAGTAAAAGAGCTTCGATGAGGACTGCATCTATAACTATTTCATACACATGTACCT	EW2_R1P08_A04	AGGTACATGTGTATGAAATAGTTATAGATGCAGTCCTCATCGAAGCTCTTTTACTATACCCGGAGACAAACAACGTCTAATCCTGGTTAACGCAAATGCTTAGAAGTTCAATTATGCTTATTTTGAGCGACATTAATAAGGTCTTTGACAGTGTTAACTTCGTGTGCGT	169													TA2-135639	0	0	1	0	0	0	1	0
TA1-019914	0.576465	ACAAGACTGGAGGATCAATTAGAGCAAGAAGTTGAACAGCAAGCAGCTCTAACATGGAAT	contig02212	cGAGAAAGCAAGCAAACTGGTGATACAAAGCAAaTGGTGTAGAATTTTTGGTTGTTtCTTATAAGTATACacTAAGAGTTGAGTTTtACAAGACTGGAGGATCAATTAGAGCAAGAAGTTGAACAGCAAGCAGCTCTAACATGGAaT	147													TA1-019914	1	0	0	0	0	0	0	0
TA1-056351	0.559224	ATTCAGCAGTCGAGAGTTCGCCAGGAATACAGCAGCTTCAGCGGACAGGCAGCATCTCAG	contig00792	aGATCGTCGaCAAGTtGTCATCAGGCGGAGACATTCAGCAGTCGAGAGTTCGCCAGGAATACAGCAGCTTCAGCGGACAGGCAGCATCTCAGGCTACAGGCGgAGTCGATTCAg	114													TA1-056351	1	0	0	0	0	0	0	0
TA1-167854	0.554917	TCACTACAAACCTTCGAGTTGTGTGTATTAAGGTGTGTTGATAGACCTAAATATAGAAGT	contig23994	cTATgCCTTtCCAaGCTCCGCAaTCAGAGAaGTGCGACACTTGtGGgAAGTCCGTcTACGCAGCCGAGAGGATGGAAGCAGGTGGTCGGATCTTCCACAAACTCTGCTTCAGATGCaGCGTCTGCAaaGAATCCACTCAAACTAAACAACTACAGCCAATCGGAAGGGGCGCTGTACTGCAAGACGGACTACGGAAAAGCAATCTTGGCCAAAAATGCGCAGATATCCATGTGAGCCAAAGCAGCTGAGCCTCACCCAGCTTTCAGAATCTCTATGCAACGACCACTCACTTCGTACCTCTAGCCACAAAGAACTATTACATCTAGAATATTCTACATTACGGTAGTCAGAACTGTGTAGACTTAATTGTCTGAAaCAaTTTTACAGTAGTTCCTGGAG…	856		3	gb|AAX30635.2| SJCHGC06220 protein				8.96	4	Cellular_location: Cytoplasmic				TA1-167854	0	0	0	0	1	0	0	0
TA2-099898	0.552446	CTGCTTCTGGCGATATTTCGCAAGGCACTGCCTGCTCTGCCGATCTCGATAACGTTTGGA	contig10323	tCcAAACGTTATCGAGATCGgCAGAGCAGGCAGTGCCTTGCGAAatAtCGCCAGAAGCAGCAAccGTGAaGCACAGGCCAATTAGAATtGCCACAAaGCAGGCAATTGTCG	111		-1	gb|AAT07666.1| presenilin 1-1				6.8e-08	4	Interpro_Id IPR001108;name PRESENILIN;Ontology_term GO:0007242 intracellular signaling cascade;Ontology_term GO:0016021 integral to membrane				TA2-099898	0	1	0	0	0	0	0	0
TA2-030572	0.539167	ACTTGCGGGAACAAATTCTCGCTCGAGTCCCAGCGGCCGATGTAACTGGAGAAAAAGGAA	SMcontig_54063	GACTTGAGTTTACTGAAGACCAACTTGTCGTTGTgATCTTTATCTCAAAGGAAGTCTTTCTTCCTTTTTCTCCAGTTACATCGGCCGCTGGGACTCGAGCGAGAATTTGTTCCCGCAAGTCGWTGTAGCGGCTACCATAGCCTCATGCTCCACAGTATTCC	161	0.0006	-2	gb|ABS19961.1| selenoprotein W2										TA2-030572	1	1	0	0	0	0	0	0
TA2-005815	0.529355	AACACGGAAATGGAGATGGAAATGGATATGGGGAACGGTAATGGAAACGGAAATGGATAC	SMcontig_13369	TCCGTATCCATTTCCGTTTCCATTACCGTTcCCCATATCCATTTCCATCTCCATTTCCGTGTTCATTTCCGTGTCCGTGTCCATYTCCGTKTCCRTKTCCATTTCCGTTTCCATTTCCGTTTTCATCGTCGTACTCATTTTCTTCATATTCTTCCCAGTTCTCCCAGTTCTCCCAGTGCCTTCCATTTTCATCGCTCCATTCGTCGCCCTTTGG	214				0.0001	Plus / Minus	gi|110556840|gb|AC186872.3| Gallus gallus BAC clone TAM32-14C23 from chromosome z, complete sequence				NA	2	transmembrane_regions	TA2-005815	0	0	1	0	0	0	0	0
TA1-065695	0.520469	CAATTTTGAGAACTGGAGTTTCAGGAATTGTCCTGTGTTTCTAATCTTGTGTTTTTCTGA	contig26371	CTTGCAACAATTACTTGACTTGACTGCGACAAACAAAATGGTTATGATCTTTGTAAAAGAATGTTTGATAGCAATTCTGTGTCGTTAAATAATCACAATTTTGAGAACTGGAGTTTCAGGAATTGTCCTGTGTTTCTAATCTTGTGTTTTtCTGATAATTTTtCGTATTTTTTtCTGATTTAGGGATTTTAGTTGTGTATGATGTTACTATTTtCT	216										NA	1	transmembrane_regions	TA1-065695	0	1	0	0	0	0	0	0
TA2-092830	0.514435	CGTTTTGATGTAGCTTAGTATTATGTAAATACAAACGGTGTTGTTGTACAAAATAGACCT	contig16526	AGGTCTATTTTGTACAACAACACCGTTTGTATTTACAtAATACTAAGCTACATCAAAACGTGATTAAACAACCGAAaGAGAAAAaCAGAATATACATAATGAATATACAGTCCAAT	116													TA2-092830	0	0	1	0	0	0	0	0
TA2-088504	0.505403	CGCCACAACTACGTCCGAAAGGTTGCCGAGGTCGCGGTCCAGTTGTATATAACCAACGAC	SMcontig_60514	CTGAGCTCAGTCTTGAAGTCTGCCGATCCAGCAAGGACAAGTCCTGCCACATTTGGTCRGTCGTTGGTTATATACAACTGGACCGCGACCTCGGCAACCTTTCGGACGTAGTTGTGGCGYTTCTCCATACGAAGTCGAGCGAAACGCAGRGCAGACTGCCCACCACGGCCGTGTTTCTTTGGGAGGTACAACCAG	195	1e-25	-2	ref|XP_001605843.1| PREDICTED: similar to LD23157p	3e-17	Plus / Minus	gi|114052401|ref|NM_001046778.1| Bombyx mori eukaryotic translation termination factor 1 (LOC692937), mRNA gi|87248494|gb|DQ311356.1| Bombyx mori eukaryotic translation termination factor 1 mRNA, complete cds				1.5e-45	6	PEPTIDE CHAIN RELEASE FACTOR SUBUNIT 1	TA2-088504	1	0	0	0	0	0	0	0
TA1-020439	0.504226	ACAATTATACATGCGTCTTTTGATTTCTGTCGTCAAGTTTGCAATTATATTTGTCATTGT	EW1_F1P08_C07	ACTTTACAGAGTCCTATTGTTTTCTCACAGAAACTCTCAAAGTTGTTGAATTTTAAAAGTTTATGCTATGTTAGCAATCTGTGATATGTTTATTGAACATCTATTTATGCTTTTTTACAATTATACATGCGTCTTTTGATTTCTGTCGTCAAGTTTGCAATTATATTTGTCATTGT	176								1	Cellular_location Transmembrane Location: o6-26i				TA1-020439	0	0	0	0	0	0	1	0
TA1-194525	0.501814	TTACTTAACTTGTGGAACTGTTGTAAGCCAGTGTGTAGGTTTACGTGAATTGTTATCGAA	SMcontig_24180	AGCATTGWYAATKATTSTaTMGAAWCAYCAtCTaGCYWCCATGWAGGGACCTTGGGCAAGTCCTTcACTYGCAGTTGCCTGTAGYGCTTCGGCGTGTTAACTCCRACACAGTRTCAATTYTGTRGTCVGGWGaSTAGTAGTGGACTTGAAGAGGCACTATAGAAACATCCGGAATGAATGAATAAGAGKGGMYTTTAGTCATCGGRTCCTATTCACATTCATTTCTGGCTTATCAAACAAARACAACTCAGAATAATATTGTCTTGAATTAATTTTCAAATGAGCACTTTGAAATGATTATGCAATATATTTTCCCTAAACATATATAACATTTGCCATGTGTTTTTAGAGTCTCTCTGGATTCTGTTAGTTTCAACATTTGAAAGACATTAGGAAATG…	509				3e-19	Plus / Minus	gi|147225257|dbj|AB284053.1| Eisenia fetida evcp-2 gene for valosine containing peptide-2, complete cds				NA	3	transmembrane_regions	TA1-194525	0	1	1	0	0	0	1	0
TA1-064300	0.490457	CAAGGTGTTCGTGATTGGAGGATCTCATGGAGGATTTCTAACTACTCACTTGATTGGACA	SMcontig_41878	GCGGATTTGCACTTCTCCTTGTTAACTATCGTaTcKTGGCTCATATGGTTTTGGTGCAGACTGCATTGACTCTCTTCCSAGTCGAATTGGGTCGCAGGATGTACTCGATATACAGAGTGTGGTGGAAGAGATTTGTTCAAGTGGAAGAGTCGATGCAGACAAGGTGTTCGTGATTGGAGGATCTCATGGAGGATTTCTAACTACTCACTTGATTGGACA	219	3e-14	2	gb|EAY78481.1| hypothetical protein OsI_032440							2e-18	2	ACYLAMINO-ACID-RELEASING ENZYME	TA1-064300	0	1	0	0	0	0	0	0
TA1-057226	0.483186	ATTCTGATGATGGGTCGTTACACTGAGCCAATTGAAGATGTGCCATGTGGTAACGTCTGT	EB3ZX6E01B4OVJ	ATTCTGATGATGGGTCGTTACACTGAGCCAATTGAAGATGTGCCATGTGGTAACGTCTGTGG	62	0.0002	1	gb|AAK12357.1|AF240832_1 elongation factor-2	2e-11	Plus / Plus	gi|34597197|gb|AY310272.1| Oxidus gracilus voucher Ogr2 elongation factor 2 mRNA, partial cds	1.3e-07	1	Interpro_Id NULL;name TRANSLATION FACTOR				TA1-057226	1	0	0	0	0	0	0	0
TA2-204366	0.468907	TTGGATGGTGTGCAGGGTCAGTCCGATGAAGAAGAAATGGATTCCATTAGGCTACATTTT	EW1_R1P05_G02	ACATGTAGATATAGTAAACACAGAAAAGTCTGCAGTATACTGACATCATCCAATGATATGGAAAATGTAGCCTAATGGAATCCATTTCTTCTTCATCGGACTGACCCTGCACACCATCCAAATCTTGGAGACAAACATCCCACCACATTGTTCGAACAAGCTCCCATCTTGTTTATTGCCCACACCATGTTCCCAAACCTAACCATGTGCATAGGACAACCATTATTCAGACATATTGTTATACTCTTGTGGAAAACCGTCAACATCGTTAGAAAACTCAACCATATTTTACGAGCCTCCCACCATATTGTTAAATACTATAGGCCTACCACTTGAAGAAACCTGAAAACCATT	354							8.96	2	Cellular_location: Cytoplasmic	NA	5	transmembrane_regions	TA2-204366	0	0	0	0	0	1	0	0
TA2-146992	0.454695	GTTACCAAGAAGGCTTAGTTTAATCTAGGAATTTTTGCAGAACCTGAGCGGACCAGAAAA	SMcontig_5262	TTCCAGATGAAGTCAACACACATGGCAAGGTCCAGGTTCGGTCACATACGAAATGRTTTTCTGGTCCGCTCAGGTTCTGCAAAAATTCCTAGATTAAACTAAGCCTTCTTGGTAACCCATGCACTCTAAAGTCCATCGTCGCTAMGCACAGACAAATGCATTTATATCTGGAATACCTACGGCCCCGACAAATTAGAAAGCAAAGAGAATGAGGAAGGCCATCATGAGRCAGAACAGACCCATGGCCTCCGACAGGGCGAACCCTAGAATGGCATAGGAGAAGARCTGYTGCTTAAGTGAGTTGGATTTCTTTG	314	1e-06	-3	ref|XP_002099484.1| GE23327	9e-22	Plus / Minus	gi|46017035|emb|BX931315.2| Gallus gallus finished cDNA, clone ChEST650i11	1.8e-12	4	Interpro_Id NULL;name ATP SYNTHASE 9 MITOCHONDRIAL				TA2-146992	0	0	0	0	0	0	1	0
TA2-058573	0.437404	ATTGTCCTAAGTCTGGTGGTGGTCGTAGTTCAAGCACCAGAAAGAAGAGAACACCATCAA	SMcontig_27084	TTGCGTCCACGTGAACGGGATCGTGATCTTGATGGTGTTCTCTTCTTTCTGGTGCTTGAACTACGACCACCACCAGACTTAGGACAATCATATGAATAATGACCGCGTTCTCCACACACAAAGCAACGATCGCTTGGATCGAAGGAGCGCCGTGATGATCCACCACCGCCGCTGCCACCACCACCATCCCTTCCTCCTCCACCAAAGCGTGCAGGAGGTGGCCCACCTCCACCACGACGATTCCAAGGTTTTGGTtCTAACTTTTCCAGTTGCATGCTCCACTCTGGCACGAACTCCACATATTGTGGTTCCATCCAATGCACGAACTGCATCTTCAGAATCTCGAACATCTTCAAACTCAACAAATGCAAAGCCTGGAGGATTGCGAGCAACCCAGAC…	520	2e-22	-2	emb|CAG06833.1| unnamed protein product	1e-14	Plus / Minus	gi|56362182|emb|CR722126.2|CNS0GK50 Tetraodon nigroviridis full-length cDNA				4.2e-23	4	ARGININE/SERINE-RICH SPLICING FACTOR	TA2-058573	1	0	0	0	0	0	0	0
TA1-234270	0.428069	TCAACTGTTCAGTCGTCCAGTTGCATTGTCTAGTGTTTTGATGCCCAGGAAGACCATTGT	contig30921	cgggTTCgtttACTGACCTAAAGAACGTATGTAGAAGCCAAGGTCAATTAGGACAAAAACAGTAAAAATGGCGAATATTGTCCGTTTCGCAGGAGGTCTTCATCGCATTGCTGGTCATCAACTGTTCAGTCGTCCAGTTGCATTGTCTAGTGTTTTGATGCCCAGGAAGACCATTGTGCTGAGCGCTGTTAGCCACaaaGA	201								3	Cellular_location Transmembrane Location: o12-29i				TA1-234270	1	0	0	0	0	0	1	0
TA1-086892	0.42414	CGATGTACATCGAATAATTTGGGTTGCTAGATGGAATTGAAGTCCCAGAACAACAGTATG	contig08142	GGGCATGaCTTAAGTGCTTATTtACCGGTAGGTGAAAtAATACGATTTTCGATGTACATCGAATAATTTGGGTtGCTAGATGGAATTGAAGTCCCAGAACAACaGTATG	109													TA1-086892	1	0	1	0	0	0	0	0
TA1-030037	0.419512	ACTTGTTTCACGTGGTTACGTAAAGGAGCAATTCTGCTGGCGTCACTACTACTGGTATCT	EW1_F1P10_C09	CGTTAGGGTTGTCTATTTTGTGGAAACAAGCAATCCGATTCTCAAAATGTTGATGTCTAAAAAGAATCGTGTGATGATTTACGAATACCTCTTCAAGGAGGGAGTTCTGGTGGCTAAAAAGGACTTTCACCTCCCAAAACACGGTGAAATTGATGTGCCTAACCTGCACGTCATCAAGGCTATGCAGTCACTTGTTTCACGTGGTTACGTAAAGGAGCAATTCTGCTGGCGTCACTACTACTGGTATCTCCAGAACGAGGGCATCCAGTATCTGCGTGACTTCCTGCATCTGCCACCCGAGATTGTCCCAGCGACACTCAAGAGACAGACACGCCCAGAAGCTGCCAGGCCAAGACCCAAGGAGGGAGCTCCACGTGCCCAAGTCGGTGAAGACCGTGC…	505	2e-77	2	sp|O77302|RS10_LUMRU 40S ribosomal protein S10	1e-167	Plus / Plus	gi|3688431|emb|AJ011705.1|LRU011705 Lumbricus rubellus mRNA for 40S ribosomal protein S10				4.8e-73	2	S10_plectin	TA1-030037	0	0	0	0	0	0	1	0
TA2-058673	0.410392	ATTGTGCATTAGAGGTCTGTATAGAACATTATAATTTTCGTGCTTGACAACAAGCGTCTT	contig30872	aaGACGCTTGTTGTCAAGCACGAAAATTATAATGTTCTATACAGACCTCTAATGCACAATTGCACACCAAAGAGCTtCAAACTTTAGCAGTTTtGGAATTTATAAACTTACAAAAATACAACAGAaTAGTTTAAaCCAG	139													TA2-058673	0	0	1	0	0	0	0	0
TA2-018095	0.404851	AATTACTGAAGTCAACGTTTGCTCCGAGACCGCATTCCGCTAACTATCTTCGTGCACATT	EW1_R1P04_B10	GTTCTTTTCTTCCGACTGTTTCTTTACATCATCGAGTGCACACAGGCTAGGCGACCGTGGAATGCGATACTTCCTGGCTCCAATTCCATTGATTTTTATGAAATCCAGGTCACGCCTCACCAACCCGACGTCCCTCGCTGTAGCCGCCCTTGGCACAGTTAGCTTTTCCTCTGGTGGCTCGACAGAGGCCGGCCTGGCAGACTGCGGCAGAAAACCCGTCCGTGAATGTGCACGAAGATAGTTAGCGGAATGCGGTCTCGGAGCAAACGTTGACTTCAGTAATTCCTCTTTGACTTTGGACTCAATGTTTTCATATTTCGTTGATTTCCAAAGAGCTTTCACCGGTTGCTTTGACTCGTTCTCCTTCTGATTCGACTCCTTCTGTATCTGTCGCATTCG…	546										NA	1	signal-peptide	TA2-018095	0	0	0	0	1	0	1	0
TA2-011820	0.402131	AAGGACTACACTCGCTTCCAACATTCGTCTTTACGGAAGATTTCCAGGTGGAGTTTATGC	SMcontig_8521	CAGCATGGTACTCCCGCATAAACTCCACCTGGaAATCTTCCGTAAAGACGAATGTTGGAAGCGAGTGTAGTCCtTaGGaaAACTGTGTCTGCTCCATATTCCGTCATGATGATTGGTCG	119		-2	gb|ABY60966.1| lysosomal beta-glucuronidase				8.96	2	Cellular_location: Cytoplasmic				TA2-011820	1	1	0	0	0	0	0	0
TA2-006089	0.397293	AACAGCCATCAAGAACTGCGACCCAAAGGGACCTCTGATGATGTACGTATCTAAAATGGT	SMcontig_9011	GGTCCCATGATGCGAGCCTTCATGCCGGYCATAACAACACCAGAGAAGACGCGTCCAAAAGCAAAGAARCGTCCCTTATCCGAAGTCGGCACCATTTTAGATACGTACATCATCAGAGGTCCCTTTGGGTCGCAGTTCTTGATGGCTGTTAATACACCAATTTTTATTACACAATACTTGCACCTAACTCCCTGACACTGCATTA	205	7e-18	-3	gb|AAQ77158.1| elongation factor 2	1e-23	Plus / Minus	gi|193880636|gb|EU738595.1| Centropus viridis eukaryotic translation elongation factor 2 (EEF2) gene, exons 5 through 9 and partial cds				5.1e-30	6	EUKARYOTIC TRANSLATION ELONGATION FACTOR 2	TA2-006089	1	0	0	0	0	0	0	0
TA1-044164	0.395753	ATACCAAACTCAAATACAGACAGGATGGCCAGAATTCCTGAGACACGCAAAAGGGGATAG	EB3O8BM01EAYP3	TCGGGATCTCCCGGGACATACCAAACTCAAATACAGACAGGATGGCCAGAATTCCTGAGACACGCAAAAGGGGATAGGCAAGGCACACAGGGG	93				1e-07	Plus / Plus	gi|153904161|dbj|AK257604.1| Gryllus bimaculatus mRNA, GBcontig04465		5	Cellular_location Transmembrane Location: o6-25i				TA1-044164	0	0	1	0	0	0	0	0
TA2-174955	0.392379	TCTATCTCGTGACTGTCCCGATGCAGAAGAAAGAATACGATAGTCCTTCTACCTGCTACA	contig19198	tGTaGCAGGTAGAAGGACTATCGTAttCTTtCttCtGCATCGGGACAGTCACGAGATAGATGCCCTGCTTCTCCGCAAGTgtAGCATTTGCGa	93							1.1e-07	6	Interpro_Id IPR001878;name zf-CCHC;Ontology_term GO:0003676 nucleic acid binding;Ontology_term GO:0008270 zinc ion binding				TA2-174955	0	0	0	0	0	0	1	0
TA2-156616	0.391859	TACAGCTGGTGATCTGGGGGTTAGATAGAACATCTTTTATGTGACCTTAGCTATCGAGAT	SMcontig_43614	ATCTCGATAGCTAAGGTCACATAAAAGATGTTCTATCTAACCCCCAGATCACCAGCTGTACGAGATTGGCTCAGTGAGCTGCAACTGCTGCAGTGGAATACTCTAAAGCACCATCCAAAGTCTAAATCTGAGTGTAGAGCAGTCGGGCTGCATTGGCAAAGCCAATGTCAGTGTAGTTGAAGTAGCAGATGCTACCCAATGCACARACGGTCAGCACATACACCAGAGGTCTGGCAATCTTCGGCAGGATCTCTCCGTGGATGTAATCCTGGGCCACTCCAGACAAACGCCAGTGGGTATGAAGAACCATGGCTGACGTCAGAAGAGTGTCRAGAATAAAGTTTGGAAACGCAAGAGCTGCTGGAATCAAGGGCAGCAGAGCCACAGCAGCGTAACGCT…	422	3e-12	-2	ref|NP_080124.1| succinate dehydrogenase complex, subunit D, integral membrane							7.6e-28	5	SUCCINATE DEHYDROGENASE	TA2-156616	0	0	0	0	0	0	1	0
TA1-052482	0.390472	ATGCTGTCAAAGATGTTGCCTCTGCTCTGTCTGACCTCATTGGAACAACAAAGAATGCAG	EW1_F1P01_G07	CCTGAGAACCAGCTGTATAAGTTTGGTTCAAGTTGCTGGAAAACTCCAGTGCAATCCAACAGACCACTTCACCAAAACAGACCTTACCAGTCATGCAAAGAAGGTCTTTGAAAATGTGTCCTGTGTTATGTCGGCTCTTCAGACAGGTGCATCTGGCACTCAGGCATGCATAAATGCATCAAGCGTTATAAGTGGAATAATTGCTGACCTTGACACCACAGTTATGTTTGCCTCAACTGGAATGCTTGATGCGGAACCAGGAGAGTCTTTTTCTGATCACAAGGATACCATCCTGAAGGCAGCCAAGATTTTGGTCGACAATGCTAAGAAATTGGTGGTTGGAGCTGGATCAGGCCAGGAGGAACTGGCTTCTGCTGCTAAGGAATCCGTCAACACTAT…	604	2e-60	2	ref|NP_001009560.1| talin 1					3	Cellular_location Signal_peptide Location: n7-15c19/20o	2.9e-82	2	TALIN	TA1-052482	0	1	0	0	0	0	0	0
TA1-027765	0.387554	ACTCAAAGGGATTTGGAATGCTGTGAAGCGCCACCTAGTGGCACAGACTTTCTTCCTGTG	SMcontig_25045	ACTGCTTCTACCGGAGTATCGGACGAAGGAGAAGCTGCGTGAGCGACTTCTRAAGGCGATCACCTACTCAAAGGGATTTGGAATGCTGTGAAGCGCCACCTAGTGGCACAGACTTTCTTCCTGTG	125	2e-06	2	emb|CAG06618.1| unnamed protein product				1.1e-11	2	Interpro_Id IPR000569;name HECT;Ontology_term GO:0004842 ubiquitin-protein ligase activity;Ontology_term GO:0005622 intracellular;Ontology_term GO:0006464 protein modification process;Ontology_term GO:0006512 ubiquitin cycle				TA1-027765	0	0	0	0	1	0	0	0
TA2-178657	0.385941	TGAAATTCAGATTCTAGATCTACGTCTTACGTTTCGAGTCTTTGTTTCGTGTCTTCAGTC	EW2_R1P11_D06	CGGCCGAGGTACTTTTAGTTAACAGCTATCTATCTTTTTTTTAACAACGTTCCAAATCACCGAAACAGCAGAAGCGTATAATGCAGATGAAACAGGGACTGAAGACACGAAACAAAGACTCGAAACGTAAGACGTAGATCTAGAATCTGAATTTCACCAAAAGAGACTTGGCACCGTTTCCGATTAGCACCAGCCGAACCAAGACTCGTAGAATCGGCAGCGACGGAATCTCGGAGTGGTGGTAGATCTCGTGGTAGGTCTCGTGGTAGGTCTCGTGGTAGGTCTCGTAGTAGGTCTCGTGGTAGTTGTGGTAGTTCTGGTGGTAGTTTTGGTGGTTGAAGATCCCTTAGTGGTTGATCCAGGAATGAGTGGCGGTAAAGGAGCAACAGTTGGCGAAGC…	421							8.96	5	Cellular_location: Cytoplasmic	NA	2	transmembrane_regions	TA2-178657	0	1	0	1	0	0	0	0
TA2-032564	0.37212	AGACAAAGTTCTACGTCCTGGGGATCCTGGCTACGTTTACAGTAGCCAGAGTTCCACAAC	SMcontig_55639	GTTGTGGAACTCTGGCTACTGTAAACGTAGCCAGGATCCCCAGGACGTAGAACTTTGTCTTCACCAGTAAGAGCTTTTCCTATGTCACGACGAGGCGTAGCACCTCCCTCC	111	0.0001	-2	dbj|BAG59414.1| unnamed protein product										TA2-032564	1	0	0	0	0	0	0	0
TA1-213621	0.36828	TTTTCGGAGTCATGGGCGCTGCATCCGCCATGGTCTTTAGTGCTCTTGGAGCTGCCTATG	EB3ZX6E02H1S3U	AGATGTCCGACGATAGCGCCCCTCCCTACACTCCATTTTTCGGAGTCATGGGCGCTGCATCCGCCATGGTCTTTAGTGCTCTTGGAGCTGCCTATG	96	2e-06	3	sp|Q26250|VATL_NEPNO Vacuolar ATP synthase 16 kDa proteolipid subunit				9.5e-05	3	Interpro_Id NULL;name VACUOLAR ATP SYNTHASE PROTEOLIPID SUBUNIT				TA1-213621	1	1	0	0	0	0	0	0
TA2-099963	0.368145	CTGGAAATGAGGATCCATTTGAGATGAACATTAAGAAGAGAGCGAAAGGAACCCGAGAAG	contig13954	cTCTTCTCGGGTTCCTTTCGCTCTCTtCTTAATGTTCATCTCAAATGGATCCTCATTTCCAGCAAGTCTTGCTAGAAGCTCCCATCTCTCAGGTCCAACCGCATGACCAAGGGTGTCTGGCATTGTAACATCAg	134	4e-06	-3	ref|NP_001106742.1| cytochrome c oxidase polypeptide Vb				0.0003	4	Interpro_Id IPR002124;name Q9VMB9_DROME_Q9VMB9;;Ontology_term GO:0004129 cytochrome-c oxidase activity;Ontology_term GO:0005740 mitochondrial envelope;Ontology_term GO:0006118 electron transport				TA2-099963	0	0	0	0	0	0	1	0
TA1-022442	0.364834	ACATATATCATGTTTGGTGAGGCTAAGATTGAAGACCTCAGCCAGCTCGGAATTGGACCA	SMcontig_56733	CCGCAAATCAAAGAGCATTCTGTTCGCATCAACCGGCCGGAAGTCTTCAAGAGCCCTGTTTCCGACACATATATCATGTTTGGTGAGGCTAAGATTGAAGACCTCAGCCAGCTCGGAATTGGACCAGCAA	130	4e-06	1	ref|XP_781778.2| PREDICTED: similar to MGC78899 protein	9e-06	Plus / Plus	gi|151426818|dbj|AK248867.1| Hordeum vulgare subsp. vulgare cDNA clone: FLbaf3k07, mRNA sequence				2.7e-07	1	NAC	TA1-022442	0	0	1	0	0	0	0	0
TA2-150930	0.36217	TAAAAAGCCAAAAGAGGAAGGCTCCAGTTGTAGGAAGATAGTGATGCAGACCAGCAAGAA	contig11495	ggTtCTTCTTCcTCATCGTCTTTGTTCTTGCTggTCTGCATCACTATCTtCCTaCAaCTGGAGCCTTCCTCTTTTGGcTTTTtaaGAAgaCTtttCcTGTTTaGAAt	107								1	Cellular_location Transmembrane Location: o6-28i				TA2-150930	0	0	1	0	0	0	0	0
TA1-058331	0.361895	ATTGGTCTCCACCATTTGACAATGGGGGCTATCCCATTGAGCGTTACATCATTGAGAAAC	EW1_F1P09_H04	CAGAGGACAGCGTGACCCTGTCTTGGCTTTCACCAGAGCGTGACGGTGGTTCCAGAATCTTCAGCTACATCATCGAATGCCGTGAGGCCGGGAAACCGGACTCGTGGGTTAGAGTGAAGAAAGTGGACTCGAGCGAGATTCTCGTTGCCTGCATTGAAGGACTTAAAGACGGAACTGCTTACCTTTTCCGAGTTTATGCAGAAAATGAAATGGGAGCTGGACCACCTGCCACCCTCAGGGAACAGGTGATACCTCGAGGCCAACTAGGTCCACCCGCAAGACCTGATGGGCCAATACGAGTCATTCGCGTGACGCGTAACATGTTGGCAATTCATTGGTCTCCACCATTTGACAATGGGGGCTATCCCATTGAGCGTTACATCATTGAGAAACGTGAGG…	486	6e-23	3	dbj|BAB64297.1| I-connectin							2.9e-36	3	TITIN	TA1-058331	1	1	0	0	0	0	0	0
TA1-095832	0.36129	CTCCTCTGAGACGAAGACTGCTCTATCCTCAAAGTAATCTCTCTGACTTCAGCTGATTGA	contig30269	GGCCCTTGATGGAAGGACCCGACAGtACTGTTCTttttGCCTCCTCTGAGACGAAGACTGCTCTATCCTCAAAGTAATCTCTCTGACTTCAGCTGATTGa	100							8.96	4	Cellular_location: Cytoplasmic				TA1-095832	0	0	0	0	0	0	1	0
TA1-012136	0.358307	AAGTATGAGCTGCAGTTGGCCAATCCTAAGGAATTCTATCATGAGATCCATCGTCCAGCA	contig17193	ccTTcATGAtCCAAACATGAAGTATGaGCTGCAGTTGGCcAaTCCTAAGGAATTCTaTCATGaGaTCCATCgTCCaGCACACtccAaCAcc	91	8e-09	2	ref|XP_624014.2| PREDICTED: similar to CG8877-PA	2e-09	Plus / Plus	gi|169646740|ref|NM_200976.2| Danio rerio pre-mRNA processing factor 8 (prpf8), mRNA	6.8e-13	2	Interpro_Id IPR012984;name PROCT				TA1-012136	0	0	0	0	0	0	1	0
TA2-144740	0.351359	GTGCAGGAACTTTGTGCAGAACAGTTTTGTTTTACCAGTCTTCTGTAATATTAGTTCAAT	SMcontig_60832	ACATTATATACCATTTCACAAACATTTATTGAACTAATATTACAGAAGACTGGTAAAACAAAACTGTTCTGCACAAAGTTCCTGCACTAGTGCTGCCCAGCATGCTGTTTAATTTTTTTTCTAGCAGACGTGTTACAACGACTTCTGATCAGTTAGAAAAGAATGTCATCCATCAGGGATTCAGCTGGACCAATTCTCACTGTGTCATCATCTGGTCAGTCTTCGGAGACTGCTTTTCAAGCTCGGCCCTTAGCTGTTGCGAAAAGTCATCTTCAATATTGTCGTCATCCCAGTTGTCTTCCCAAACGTTTACATCGCCTTGGTCTTCATCAGCTCCAGTCCAATCTGCAAACAACCAAAAC	362				7e-06	Plus / Minus	gi|115935080|ref|XM_001195578.1| PREDICTED: Strongylocentrotus purpuratus hypothetical LOC575952 (LOC575952), mRNA	8.96	2	Cellular_location: Cytoplasmic	1.2e-13	5	26 PROTEASOME COMPLEX SUBUNIT DSS1	TA2-144740	0	0	0	0	0	1	1	0
TA1-053265	0.347984	ATGGTTAAGGCAAAGCAGCTTCTGGCAAATGGCGAGGAAGAACTCTTTCTCAATCGACAT	EW1_F1P07_C02	TGCGGTCCTCCTGCGAGCACGTTTCGATGAGAACAAGGATGAGCTAGACATGGTTAAGGCAAAGCAGCTTCTGGCAAATGGCGAGGAAGAACTCTTTCTCAATCGACATCCTCAGCCGTTCAAATTTCCGAACTCGCCTGGTGGTGTTGCTTATGGAAGAAATCCACTTTTCCCAGACTCAGCCCTCGACATGTGGCATCCACTGGAGCGCGCCCAGT	218	1e-17	2	ref|XP_973540.1| PREDICTED: similar to NADH:ubiquinone dehydrogenase, putative					4	Cellular_location Transmembrane Location: o12-29i	9.6e-12	2	NADH-UBIQUINONE OXIDOREDUCTASE B22 SUBUNIT	TA1-053265	0	0	0	0	0	0	1	0
TA2-031252	0.347367	AGAAACCCGTATTCCCCGGATCAGGCAGTTCCACCGAGGATGAGGGGTTCTTTCCTCAGT	contig09547	TTCGACTGAGGAAaGAACCCCTCATCCTCGGTGGAACTGCCTGATCCGGGgAaTACGGGTTTCTTCTTTGCTGGCGCTTTCTTTGGCTTCGGCTCCCCAcTGTTtGCACGCACCTT	116								1	Cellular_location Transmembrane Location: o16-33i				TA2-031252	0	0	0	0	1	0	1	0
TA2-077368	0.345807	CCAAGTTGAGATTCATGTTCTGAGTTACTAGTTAAGCTTATTTTCATACAAAAACGGTCG	contig19747	ttAGAGACTAGAACttAAAACTGAGAATGTtCAActttaacgaccgtttttgtatgaaaaTAAGCTTAACTAGTAACTCaGAaCATGAatcTCAaCTTGgCACAAGaCTATGtttttaa	119													TA2-077368	1	0	0	0	0	0	0	0
TA1-217250	0.340918	AATGGCGGATACACAGAAGAACAAGCCTGACTTGGGTCTGCTTGAAGAAGATGACGAATT	contig29493	cgggCTCgATGCggCTGTATTTGAAAGCAAAATGGCGGATACACAGAAGAACAAGCCTGACTTGGGTCTGCTTGAAGAAGATGACGAATTCGAAG	95							8.96	2	Cellular_location: Cytoplasmic				TA1-217250	0	0	0	0	0	0	1	0
TA2-073586	0.340323	CATCAACGAGCTGTGTCACCTTCTTGGAGACGGCTTCAAGTCTCTCTGTACGACGAAGGA	EB3ZX6E01C4IFY	TCCTTCGTCGTACAGAGAGACTTGAAGCCGTCTCCAAGAAGGTGACACAGCTCGTTGATGATGATGTCCGAGTTACCGAGCAGTTCGACATCAAAGTT	98	0.0006	-1	ref|XP_001923245.1| PREDICTED: sirtuin (silent mating type information regulation 2				8.96	3	Cellular_location: Cytoplasmic				TA2-073586	0	0	0	0	0	0	1	0
TA1-123922	0.339171	GCGACTGTTATGCATGAACATTTAAATTAAACTGTCTACACAACAATGGACTCTAAACGT	EW2_R1P07_F06	CGGTGACACCGGAAGTGTGAAGAAGGGTCCTGGAAATGCTTCTGTCAGTGGGCACTTGCTGCAGGAAAACAGGGCAGGACAAATCTCCAGACTCTCAAACCTCTTCCCGTGAAACAAAGTCAATTGGAAAATGAGAAAAAGCTGCTTGATTATTCAACAAATTATGCCTTTATATTCAGTATGTTCACTTTTTGTTTGTGGTTGACATTATTTAAAAACAATTTTATTTATGAATCAAAATGTGATGCTAATGTTGATGTGGTTTTTTTACAACAATCATTGAATGTGCTTGATGCTTATCATTACATACCGATTAATCAGAATTTACTTATTGCGACTGTTATGCATGAACATTTAAATTAAACTGTCTACACAACAATGGACTCTAAACGTAAAGGT…	436								2	Cellular_location Transmembrane Location: o6-22i	NA	1	transmembrane_regions	TA1-123922	0	0	0	0	0	0	1	0
TA1-059276	0.324236	ATTTATTCAGTTGAAAGGTCACAGGTCTGTCGGTGGGTTACGTGCATCGCTTTACAATGC	SMcontig_18657	AAGCAGTTTCTGGCGGAGGCRGAGAAACGTGGATTTATTCAGTTGAAAGGTCACAGGTCTGTCGGTGGGTTACGTGCATCGCTTTACAATGCCATAACTCTTGAGGAAGTGGAGAGGTTGACCAACTTTATGGAAGACTTCCAGCTGAACAACCAGTAGCGACGATCATGATGAAGTTTTTGGAAATGTCAACTAAGCCATCCTGGAAACGAATCATAGCAACTGCTAATAATTACaAATATTAATGACATGACCTGTTTCTTTGCACAACAAAATTACATCCAACAAACATTATCAATGTGTCTGCTGAATTCCTTTAATTCCAGCTG	329	2e-12	1	gb|EDW39058.1| GL13880				8.96	4	Cellular_location: Cytoplasmic	1.4e-22	1	PHOSPHOSERINE AMINOTRANSFERASE	TA1-059276	0	0	0	0	1	0	0	0
TA1-183759	0.323199	TGCGAGTTGGACAGGCAGTGGATGTTGTGGGTCAGGCGGGTAACCCGAAGACTATAACTG	SMcontig_9885	AATATAATTCTGGGCAAGTCACATTATCTGATCTACACCCTCGTCACGGCGATGAAGCCTCGCATGCTCGTCACTTTYGACTCGTCCTTCAAGCCACTCCCAGTTTCTGTGCGAGTTGGACAGGCAGTGGATGTTGTGGGTCAGGCGGGTAACCCGAAGACTATAACTG	169	1e-08	1	ref|XP_967560.1| PREDICTED: similar to AGAP002481-PA	4e-08	Plus / Plus	gi|62751451|ref|NM_001015819.1| Xenopus tropicalis MGC97650 protein (MGC97650), mRNA gi|59808952|gb|BC090101.1| Xenopus tropicalis MGC97650 protein, mRNA (cDNA clone MGC:97650 IMAGE:6980458), complete cds				9.6e-27	1	26S PROTEASOME REGULATORY SUBUNIT RPN1	TA1-183759	0	0	0	0	1	0	0	0
TA1-204365	0.320699	TTGCTGTGTCCAAAGCCAAGGCAGAAATAACACGACTTATAAAAGAAGAACTTGTGCGAT	SMcontig_36880	AGAAGGAGAGCGTAAGCTGTATCTGGGATTGAGGCTACGAATGAACTTGCTGTGTCCAAAGCCAAGGCAGAAATAACACGACTTATAAAAGAAGAACTTGTGCGATTGCAAAATTCATACCAGCCAATCAACAAAAGTCGTTACAAGGTTCTATAATCTACGCTGTCAGGATACAAGTTTTGACATTTTGCTCTTGGACACTTGCCTCaATTAGCATTATTTGTTTATCAAGGGAAAGGTTTCTTTCTGTATAACTCGACCAACTGAAGTTTTAATAAATACCGGATGATGTATTTTACTAATCGYATAATTATTATTATGACTATTGTATTGAAAGAATGCATGCAATTGTGTTCTTGATTTGTTAACAATAGTTGTGG	380	6e-12	1	ref|NP_666087.3| DEAD box polypeptide 46	2e-15	Plus / Plus	gi|118097583|ref|XM_414629.2| PREDICTED: Gallus gallus DEAD (Asp-Glu-Ala-Asp) box polypeptide 46 (DDX46), mRNA				NA	6	transmembrane_regions	TA1-204365	0	0	0	0	0	0	1	0
TA1-058194	0.31969	ATTGGATCGGCATGTGTAGTAGACCCAATTTCCAATTTGAATGCAAATGTACCTCGGCCG	EW2_F1P02_C09	ACTCTGACTTGCTAATCTGCTTTTTCTTGACTGGTCACTTGTAGGTCATCTGATCTTCAATGGAGTTAGAGCATTATCTGTCGTCTTGTTGATTGGGATGTTGTGATATGGTGCTGTTGTTTGACCCAAACGTTTAAGCTCTTCTTGTAGCTCTGTGGTATGCTGGATTGAAGATCATCACATCAGTGTAATATTATGTTATAACGATTGGTTTTAACATGATCTGAGAATCCACTTTCAGAAAGTTTAAGATTTGTTGTGGCAAGTTTGTGGTTTGCAGGCTAGAATCTTATGTATTGTATCAGCATGTGTAGTATCACAGATATCTGAATGCAAATGTATTCTCACTACATGAGTTTGTTAATATATACCACATTGTTGCCTTCACAGTTTTATTGG…	459							8.96	4	Cellular_location: Cytoplasmic				TA1-058194	0	1	0	0	0	0	0	0
TA2-033453	0.315376	AGAGAGAGGAGGAGTCCACTGAAGCTCCAGCATCATCAGAGGATGCAGCAACAGCACCAG	EB3O8BM01EEOC4	CTGGTGCTGTTGCTGCATCCTCTGATGATGCTGGAGCTTCAGTGGACTCCTCCTCTCTCTTCCGCTTCTTCATCCCATCTTC	82				8e-05	Plus / Minus	gi|118487373|gb|EF147502.1| Populus trichocarpa clone WS01231_P11 unknown mRNA							TA2-033453	0	0	1	0	0	0	0	0
TA1-112676	0.313307	GAGACGGCTTGTCAGCCCTTAAAGAGCGTGGAGGTTCTTCACGTCAGGCACTTCTCAAGT	EW2_F1P03_A06	GAAGGTGTTCATTGTGTTCTTGTTCGAAAGAGTTTGAAAGTTTGAAAAAATGTCGGACGCAGCAGCAGCTACAGCGGGAGCATCGAGCGGTGCGGCGTCAACGGCCACATCCCAAGCAAAGTCTGCGAAAAAGAAGACGGCGGCTGCGAAAGCAAAGAAGCCAGCCGACCATCTGAAGTATGCGGCGATGATTCGAGACGGCTTGTCAGCCCTTAAAGAGCGTGGAGGTTCTTCACGTCAGGCACTTCTCAAGT	254										7.5e-18	2	HISTONE H1/H5	TA1-112676	0	0	0	0	1	0	0	0
TA1-026013	0.311488	ACGCCGACTTAATTATGGTATTCATTCATTCATTGCAGATACTTATATAGCACCTCTTCA	SMcontig_63009	AGACTCATTGCAATTTGCTTCATTCTATACGCCGACTTAATTATGGTATTCATTCATTCATTGCAGATACTTATATAGCACCTCTTCARGTGGGACTAYTCAGAMGCGCTCCCAACCCCAGYACGGCCGAATAATGTTGTTTTAAGTTGCTGAAGGAAWTTCWGGGAGAATRCTCTATGTTWATRWTGTGTATTGAACGTGAAAACGTTGTTATAGTCTTCCTTCTTGAAGTAAGCGTTTCCTACACGTGCAAAAGCTCTAGCAACCAGTTTATAATCCGCTCGGTTCTCTCGCCCGATTTCGATCGCTTCCAATCCGG	319	7e-08	-3	ref|XP_001857580.1| heat shock protein 70	3e-20	Plus / Plus	gi|147225257|dbj|AB284053.1| Eisenia fetida evcp-2 gene for valosine containing peptide-2, complete cds		1	Cellular_location Transmembrane Location: i7-24o	3.1e-12	6	STRESS-INDUCED-PHOSPHOPROTEIN 1 (STI1) (HSC70/HSP90-ORGANIZING PROTEIN)	TA1-026013	0	0	1	0	0	0	0	0
TA1-153907	0.311091	TAAGCTGGAGATCACGATGCTGTCACAGGGAGTCTGCATGCTGTATTCATTCTTCATGAA	EW1_F2P16_B03	ATCTTTGGCTTCTCAGAACCAAAACCACCTGTGAAGAACAAGTATTATGAAAACGAATTCACACTCTGGGACAGATTCGACCTTGATGAGGAGATGACATTGGACCAGTTTCTCAAGTATTTCCAGAACAAGCATAAGCTGGAGATCACGATGCTGTCACAGGGAGTCTGCATGCTGTATTCATTCTTCATGAACCCATCGAAACGAGAGGAACGCCTCAGCCTCACAATGCCTGACTTGGTGAGAAGTGTGTCAAAGAAGAAGATCCCTGCTCACGTTAAGGCGCTCGTCTTCGAACTGTGCTGCAACGATGAGAATGGCGAAGACGTTGAAGTACCTGCCCGGGCAGGTGTACAAGC	359	3e-39	1	ref|XP_795302.2| PREDICTED: similar to ubiquitin-activating enzyme E1	2e-09	Plus / Plus	gi|170030208|ref|XM_001842930.1| Culex pipiens quinquefasciatus ubiquitin-activating enzyme E1 partial mRNA	8.96	3	Cellular_location: Cytoplasmic	2.1e-06	1	Activating enzymes of the ubiquitin-like proteins	TA1-153907	0	0	0	0	0	0	1	0
TA1-017276	0.30977	AATTAAGGTGACATGTAAACGTACTAATCGCCCAGGTGTATCGACTACAAACAGAGCCCC	contig29018	TCAACCGTGTTACCATACGTTGCGACAAGTTTTCTGGACACCCAAAGGGGTTTGCATACATGGAGTTTGCGGACAAAGACGCTGTGAATACTGCAATGGCGCTGGACGATTCGTTGTTTCGTGGAAGACAAATTAAGGTGACATGTAAACGTACTAATCGCCCAGGTGTATCGACTACAAACAGAGCCCCCAGAGGGCGTCCTTTTCGATCACGAGGTGCCAGCTATCACTACGGTTATGCTCCACCACCACCACGATTTAGAGGTCGTGGCGGATACA	279	2e-25	3	emb|CAF93812.1| unnamed protein product							4.9e-11	3	RNA-binding domain, RBD	TA1-017276	0	0	1	0	0	0	0	0
TA2-203946	0.308602	TTGCTGGTGCCGGAGCTGTCAATCATCGTCAGTTGGCCGAGTTGGGTGAGAAGCACTTTG	contig00606	tGCTGCCAAAGTGCTTCTCACCCAACTCGGCCAACTGACGATGATTGaCAGCtCCGGCACcAGCAaGTACCATGCGCGGCGGCTtGAaGTGGgt	94	0.0001	-1	ref|XP_001176813.1| PREDICTED: similar to Peptidase (mitochondrial processing) beta				9.8e-07	5	Interpro_Id NULL;name METALLOPROTEASE				TA2-203946	1	0	0	0	0	0	0	0
TA2-170958	0.304839	TCCATTGTTCAGGACAGTCGCCTTGAAAATATCTTCTTTGCTAAACAGGTCATCAACAAT	contig06857	aTTGTtGATGACCTGTTtAGCAAAGAAGATATTTtCAAGGCGACTGTCCTGAACAATGGATCCATGTACATCATCATCCGCTTTCCATTTGAAGAGAAaTATTAAGCCATGAaCAGGCCTGTTATTCAGAAATGTTCCTGGTTCTAGG	148	5e-12	-2	ref|XP_967733.1| PREDICTED: similar to ubiquitin carboxyl-terminal hydrolase isozyme	3e-06	Plus / Minus	gi|68161113|gb|DQ086206.1| Ictalurus punctatus ubiquitin C-terminal hydrolase mRNA, partial cds	8.96	1	Cellular_location: Cytoplasmic	9.4e-16	4	PROTEASE FAMILY C12 UBIQUITIN CARBOXY-TERMINAL HYDROLASE	TA2-170958	0	0	1	0	0	0	0	0
TA1-153822	0.297917	TAAGCAGTTGTTTGAAGAGCTCCGCCTTCTGACCCCACGACCTACGGATGTCACGCACAC	SMcontig_22297	TTTCACGAGAGGCCGAATCGGCCGTCTATCATAAGCAGTTGTTTGAAGAGCTCCGCCTTCTGACCCCACGACCTACGGATGTCACGCACACRACCGCTCTG	101	1e-05	3	emb|CAJ28914.1| pyruvate kinase										TA1-153822	1	0	0	0	0	0	0	0
TA1-184000	0.297446	TGCGTTGTTGCAACGTGTGGCCAAGGTGAGTTCCCTGCAAACTGCCGCGATTTCTGGAAG	EW1_F1P03_H04	CAATGAGTTCAAGCGCAGAGGAATCCGTGCCAAGTGCCTGGCCATGGATGAGCTGGACTTTGATGAACTGTCAAAGCAGACTCAGGTCTTCTGCGTTGTTGCAACGTGTGGCCAAGGTGAGTTCCCTGCAAACTGCCGCGATTTCTGGAAGGCCATTTCGGACCCAAGCTTGCCAAAAGATCTGTTGAAGGATACAAAGTTCGCCGTGTTTGGACTGGGTGACAGCTCGTATGTGT	236	5e-11	2	ref|XP_001602636.1| PREDICTED: similar to ENSANGP00000003321							4.7e-18	2	NADPH FAD OXIDOREDUCTASE	TA1-184000	1	0	1	0	0	0	0	0
TA2-001261	0.295718	AAACTCTCTTTCCAACCTGGCGGCAAAATACTCTGTCTACCGTTGTTAGCAACATCGACA	SMcontig_53390	CAGAAGTTCGAACCCATCACTGTCGATGTTGCTAACAACGGTAGACAGAGTATTTTGCCGCCAGGTTGGAAAGAGAGTTTGAATCGGGCAACTTGCTTACACCTGGCCACAGCTCCTCAGTTGGAGTAGAA	131		-2	ref|XP_001653367.1| cdk1										TA2-001261	0	0	1	0	1	0	1	0
TA1-183045	0.293255	TGCATGAAGATCGTAAGCCTCGAAAGCGGGGGACCAGACAGCATCGCAACCATAGAAAAT	SMcontig_57659	ACGGTTGCATGAAGATCGTAAGCCTCGAAAGCgGGGGACCAGACAGCATCGCAACCATAGAAAATRCCGACAGCACTTCRATGACAGGCGTCACGTTTCTACGACAACAGGAAATCGCAGCAATCAACTCGATCGGTCAGTTCAAGGTCTGGGACCTACGCAAATCGACCAGGGACCCTGCAAGRGTTCTTGTACTCAACG	201	2e-08	3	gb|AAI61041.1| Unknown (protein for MGC:184722)				8.96	6	Cellular_location: Cytoplasmic	NA	5	transmembrane_regions	TA1-183045	0	0	0	0	0	0	1	0
TA2-037704	0.292883	AGGAGGAGAAGGTCCTTCCATTCTACGCTTCCACGCTGTCGAAGGAAGAGCAGGAGGATG	EB3ZX6E02H18CJ	CATCCTCCTGCTCTTCCTTCGACAGCGTGGAAGCGTAGAATGGAAGGACCTTCTCCTCCTCTGTCTCCAAGCCACGACACATCTCCGCAAACTTCAGA	98	2e-06	-2	gb|EDV20189.1| hypothetical protein TRIADDRAFT_32405				8.96	5	Cellular_location: Cytoplasmic				TA2-037704	0	0	0	0	0	0	1	0
TA1-132180	0.292645	GGCGCCTCTCTCAAAGACTTGATGTACTTAGTGACACTAAAGGCAATCGTTTGCTGTCAT	contig29696	AaCGTtGAAGGCGCATTTACGCACATTCTTACAGCCATATACCGGATCATATCACAGAGGCAGATGGTTGAAAATGCAGAAGACgTCTTCACCGACGTACAATGCCCAGACAATCTCTGTGGCTCCgaCCACCTCTGGCACCTCGGAGAGAAAGGGCGGCTGCTGCTCGTAGTAGTCTCACATTCGGCGCcTCTCTCAAAGaCTTGATGTACTtAGTGACACTAAAGGCAATCGTTtGCTGTCAt	245													TA1-132180	1	0	0	0	0	0	0	0
TA1-179171	0.289651	TGAAGTTGCAAACGAACTACGTCGATTTGTTCCTCATCCACTTTCCACTTGGTGGAAAAA	SMcontig_53810	CAGCTGCCCTYAAGAACGGCTACAAACTGATCGACACAGCCATCTATTACAAAAATGAAGGGGACCTTGCCAAAGGACTAAARGATTCTGGGGTCGACCGTAAGAAGGTTTTCATCGTTGaCAAGGTAGCTGACCATGGATATGACGTCACCATCAAASRTGTCAAAGACAGTCTCGTGAAGTTGCAAACGAACTACGTCGATTTGTTCCTCATCCACTTTCCACTTGGTGGAAAAA	237	6e-15	3	ref|YP_001839813.1| 2,5-diketo-D-gluconic acid reductase A							1e-17	3	Aldo_ket_red	TA1-179171	1	0	0	0	0	0	0	0
TA1-144839	0.287218	GTGGCTGGGTTCTTCCAGTTTCTATCGGTGTATCGACCAAAGGGCCTGAAGGTCGTTGGG	SMcontig_48803	GAATCACGTACGACACCGGTGGAGCGGACATTCAAATACGGCGGATCGATGGTCGGAATRCtTTACCGGGACAAGTGCGGGGCGGCATTTGTGGCTGGGTTCTTCCAGTTTCTATCGGTGTATCGACCAAAGGGCCTGAAGGTCGTTGGG	150	2e-11	1	emb|CAA72813.1| aminopeptidase	2e-15	Plus / Plus	gi|1914793|emb|Y12106.1|LRAMINOPP L.rubellus mRNA for partial aminopeptidase				2.6e-08	1	LEUCINE AMINOPEPTIDASE-RELATED	TA1-144839	1	0	1	0	0	0	0	0
TA2-131920	0.28707	GGCAACAGCAGTGATGCCAGTGTGAAGATTACAATCTCATTTTTAATTAAGACTATTGTT	SMcontig_55695	TTTTTATTAAATAAATGCAATATTTCAAAACTAAACATGAAATTAACTATTCAGTGAAACACCAAAAAGAACCTMAGTTYTACCCTATGTACTTCAATCaAAGTTCAtAGCCGGTTCCTAATACTGTAGTTCAATTGTTGAGTAWATACCCCAGATCTTGACTACAAAATGGCTGGAATAACAATAGTCTTAATTAAAAATGAGATTGTAATCTTCACACTGGCATCACTGCTGTTGCCACTGGCAACACGACGGCCATCAATGGAGAGGGTTCTACTGTTTTCCATTTCCATTGATTGGCAGTTTCTTAAAGCCATCAGTGGTTCGTAACTTGGCGATTTTATCACGCGATCCAATACGCGAGTGGAATCCCTTCAGCTTCGGAAACCCATCCAGACT…	889		-1	gb|AAX20373.1| glutathione S-transferase pi-class							4.7e-44	5	GLUTATHIONE S-TRANSFERASE CLASS PI	TA2-131920	0	0	0	0	0	1	0	0
TA2-090409	0.276129	CGGTCCAGCTGCCATCAAATCTTGCGTTGACAAGGCCGACAGAGACTACCAATCGAACAA	SMcontig_59981	TTGTTCGATTGGTAGTCTCTGTCGGCCTTGTCAACGCAAGATTTGATGGCAGCTGGACCGGTAGACTGTTCGACAGTGCAATCTGGCTTCTTTCGGCAGTAAACGGTTCGGTCCGAATCGGGCCCATACGTGAATTTCGCAGTCCAGATCCATTTGGCATCGTTGCTGATACCGGCGATGGGTcCCCATGGACTGGCTCCATTTACGTCAATCTCGGTGGCTGCTGGCCAAGCAGAGTCATCGAAACTCGCAGCAGCCCAGCCGTCGGAGTAAACGTTGGTGCATTTCCACGARGCATCGGTCTTGTAAAGGTACCGGAAGCAAGAATACCGGCAATCTGTCCATAATCAAATCCCTTGATGGCAATG	368	3e-09	-1	ref|XP_001629224.1| predicted protein										TA2-090409	0	1	0	0	0	0	0	0
TA2-199964	0.275806	TTCGTTTCTTTATAAAAGTTGCATGACGTGTTATGGGGTGAACTCATTTTGTCATTGTCT	contig18728	ttCAGACAATGACAAAATGAGTTCACCCCATAACACGTCATGCAACTTTTATAAAGAAACGAAAACTACTAGAATAAATTTtCAATTCAAATTTAAAGAAAATTGAATTACGAGAATGCCTATCCTGCACCTGCCTCTGTTGTTTATTTAATAATCCACATTGTCTGTTAAATACGATATTACAGGTGGTTTTCTGTTTGTTACAGATTGTCTAGGATGTCTTGGGTGTTATTCCAATTTGGTTGAAAAGCTTGTCTTTAATAACTTGAGACATCAGACCATGGATAGCTTCTATTGTGTTCTTGCAGCTGTCTCGTGTGGCTTTTGTCAGCCTGTCTTCAACCTTCTCATGTGAATCCATTCCCATCATCAGGGTGCTTCGGCCAAGATAGGCTTCAG…	636	3e-57	-3	ref|NP_001098770.1| COP9 constitutive photomorphogenic homolog subunit 5	2e-23	Plus / Minus	gi|156394020|ref|XM_001636575.1| Nematostella vectensis predicted protein (NEMVEDRAFT_v1g182399) partial mRNA	NA	4	Interpro_Id IPR013838;name TUBULIN_B_AUTOREG	1.4e-75	5	COP9 SIGNALOSOME COMPLEX SUBUNIT 5	TA2-199964	1	0	0	0	0	0	0	0
TA1-003668	0.275269	AAATGATGAAGCAGTCAAGGTCGTTGTGGGTCAGACGTTCAACGAAATTGTCAACGACGA	EW1_F1P05_F11	GATGGAGAGCAGTTCAAGAAGCCTTTGGTCGTTGTCTACTACGATGTCGACTATGTGAAGAACGTCAAGGGAACGAATTACTGGAGGAACAGGGTGATCAAAGTTGCGAAGAAGTTTGCTGATGCCGGCAAAGACGTCCATTTTGCCGTGTCAAGCGCTACAGAGCTTAGCCATGAACTGTCTGAATACGCGTTGACCTTCACTCCTGATAAGCCAGTTGTCGCCGCAAGGGACTCCGCCGATCAGAAATTCGTCATGTCGGAAGAATTCAGTGTGGAGAATTTGGAGAGCTTTGTCAATGCTCTGCTGGATGGCAACCTGAAGCCTTATCTCAAGTCAGAACCAGTGCCTGATGCAAATGATGAAGCAGTCAAGGTCGTTGTGGGTCAGACGTTCAAC…	484	2e-46	1	ref|XP_001659196.1| protein disulfide isomerase	3e-12	Plus / Plus	gi|56308370|emb|CR730454.2|CNS0GQKB Tetraodon nigroviridis full-length cDNA	8.96	3	Cellular_location: Cytoplasmic	3.5e-29	1	PROTEIN DISULFIDE ISOMERASE	TA1-003668	0	0	0	0	0	0	0	1
TA1-073381	0.271624	CATCAAGGAGTTTACCATCTTCGGAGAAGACCTTGTAGTCAAAGGGTCAGGTCATTCAAG	contig21108	ACAAAGCCTCCTTCCTCACGACGTTTGGCAAGCAGCAAATCTTCCGGATCCATCAAGGAGTTTACCATCTTCGGAGAAGACCTTGTAGTCAAAGGGTCAGGTCATTCAAG	110													TA1-073381	0	0	0	0	1	0	1	0
TA2-140098	0.27136	GTATAACATCGGACAGAATCAGACAAGAGAATGATGCATGTGAAAGCGATAATTTATTAG	contig07856	TCTAATAAATTATCGCTTTCACATGCATCATTCTCTTGTCTGATTCTGTCCGATGTTATACTTGACTtGccATCACTTTTTtCGtCACTTtCACTTT	97													TA2-140098	1	0	0	0	0	0	0	0
TA1-193191	0.271344	TTAATATACATTGCATATTGAAGTACTTTGCTTAGCCAGCTCACTGCACCCAATACTGCT	SMcontig_61928	CGGCTGCGTGCAGCGATTCCTTTGTGTTTTTCCTCGGCACGGTTCGCTCATCAGGGCCAAATTGCACCAGCACTCCGAGATGACTACTATCCWACWAGtTTGGGTTAAATCGAGACATTGTTGGTTATGGTTGGAATGGTCTGCCGACCTACATGGATCGGGTGGAGTTCCAGCACCTGCCGTTAGATTCCAGGAGAATACAAAGGAAGTTCTTGAACTGAGGCAGAAAGAATTAGGCGACTGGAAAGCACTCAGCTTAAAAGACAAGAAAGCATTGTACAGAGCAAGTTTCCGAATGACCTTCGCCGAAATGAATGCACCAACCGGCGAATGGAAATCCGTGTTAGCAGCTGTTCTGtTTGGATTGAGTGTCACTGGTTGGATTGCGATCTGGATTAA…	973		2	ref|XP_395853.2| PREDICTED: similar to CG10664-PA, isoform A							9.1e-40	2	COX4	TA1-193191	0	0	0	0	0	1	0	0
TA2-113989	0.270323	GAGCCACTGTACCCTTTTGGATATGGCCTGTCCTATACAACGTTCCTATATACATCGTTG	SMcontig_61538	CAACGATGTATATAGGAACGTTGTATAGGACAGGCCATATCCAAAAGGGTACAGTGGCTCACCATTGTAATACCTGTATGTATGACCGGCCATATCGTAGTTAGTAATTGCAGGAACCTGCTGCAAGTAGCTTGGCCAAGTGGCAGGAAGCCTGCCAGCTGGAACGGA	168	7e-13	-1	emb|CAP07659.1| beta-xylosidase							1.1e-17	4	Glyco_hydro_3_C	TA2-113989	1	0	0	0	0	0	0	0
TA1-118706	0.26582	GCAAGGTTTCATCACGATCCCAAAGTCCACGAACCCTGAAAGAATCATACAAAATTCCAA	contig12215	cAAAATACATGGAAAaTCCGTTGCTCAAGTCTtGCTACGCTGGGGAGTACAGCAAGGTTtCATCACGATCCCAAaGTCCACGAACCCTGAAaGAATCATACAAAaTTCcaa	111	3e-06	2	ref|XP_001629144.1| predicted protein				1.4e-13	2	Interpro_Id IPR001395;name Aldo_ket_red;Ontology_term GO:0016491 oxidoreductase activity				TA1-118706	1	0	0	0	0	0	0	0
TA1-009133	0.264785	AAGAAGACCATGCTTGCATTCCCATCAAGGTCTCGGAACCTGTTGTCTCTTACAGAGAAA	EW1_F1P06_D03	AGAGCATCCAGAGGACAATTCTGATGATGGGTCGTTACACTGAGCCAATTGAAGATGTGCCATGCGGTAATGTCTGTGGTCTGGTTGGAGTGGACCAGTTCCTCATCAAGACAGGAACCATCACGACATTTGAGAATGCCCACAACTTGAAAGTTATGAAGTTCAGCGTCAGTCCTGTTGTCCGTGTTGCCGTCGAGTGCAAGAACCCAGCTGACCTCCCGAAGCTCGTCGAGGGTCTTAAACGCCTGGCCAAGTCTGATCCTCTGGTTCAGTGCTCAATTGAGGAATCTGGTGAGCACATCATTGCTGGAGCCGGCGAATTACATCTTGAGATTTGCCTGAAGGATCTTGAAGAAGACCATGCTTGCATTCCCATCAAGGTCTCGGAACCTGTTGTCT…	520	4e-86	3	gb|AAR01308.1| elongation factor-2	5e-51	Plus / Plus	gi|37703920|gb|AY305490.1| Allopauropus proximus voucher Apr elongation factor-2 mRNA, partial cds				8.5e-128	3	EUKARYOTIC TRANSLATION ELONGATION FACTOR 2	TA1-009133	1	0	0	0	0	0	0	0
TA1-152029	0.263403	TAAAGCTGCCCGATTATTCCAGTTTGGAAACAATGAAAGGGAGACTTTCGCTTGCAGCTC	SMcontig_58388	ATGAGAACCCCGATGACTCTTTGCCTTCAGTCATGACTTGTGTCAACTATCTAAAGCTGCCCGATTATTCCAGTTTGGAAACAATGAAAGGGAGACTTTCGCTTGCAGCTCGG	113	2e-09	3	ref|XP_592231.3| PREDICTED: similar to TRIP12 protein isoform 1	3e-08	Plus / Plus	gi|156547178|ref|XM_001603963.1| PREDICTED: Nasonia vitripennis similar to thyroid hormone receptor interactor 12 (LOC100120365), mRNA				4.5e-18	3	THYROID RECEPTOR INTERACTING PROTEIN 12 (TRIP12)	TA1-152029	0	0	0	0	0	0	1	0
TA1-006771	0.262169	AACCTACCGGTATCTGGAGAAGAAGCAAATGGTGAACAAACAGGAATTGCAGAAGTAGAT	contig30465	aTCGGTCATGCTGAAATCAAACAAATCACTGAGATGCTGCCAACAATACTGaGCCAGTTGAGAGCTGAAAACCTATCGTCAGCTTTGAGGAGACTAGCAACAAACCTACCGGTATCTGGAGAAGAAGCAAATGGTGAACAAaCAGGAATTGCAGAAGTAGat	162	7e-05	1	ref|XP_535272.2| PREDICTED: similar to basic transcription factor 3					5	Cellular_location Transmembrane Location: o6-23i	NA	6	transmembrane_regions	TA1-006771	0	0	0	0	0	0	1	0
TA2-050121	0.26129	ATCTGGGAGCAGGCAAAGCTCGATAATCCGAACCCAGATAAACTCGTCCCGGTGCCAATG	EB3ZX6E01C9IRF	CATTGGCACCGGGACGAGTTTATCTGGGTTCGGATTATCGAGCTTTGCCTGCTCCCAGATCCGGCTATCAATGCCTGCAGGAGGTGTGTTCAAGTACA	98	4e-07	-3	ref|XP_420594.2| PREDICTED: similar to nucleoporin 54kDa				0.0003	4	Interpro_Id NULL;name NUCLEOPORIN P54				TA2-050121	0	0	0	0	0	0	1	0
TA1-235909	0.260997	TGCGTCAACGAATTCTACAAAAGAAGGCCAATTGTGAGAAAAAATGGCGAGAAATGGAAG	contig14054	GGGATCGGAAAGCAGCGACGAAGAAGGCAGTGACGACGAACGAAGGTTGTCGAATGAGGAATCAGATGACACGGATGATGATGCGGTTTTGCGTCAACGAATTCTACAAAAGAAGGCCAATTGTGAGAAAAAATGGCGAGAAATGGAAGAAATGgAAAGAGAGAATGAAATGGAGAAAAAGCGGCAt	187								5	Cellular_location Transmembrane Location: o6-26i	NA	6	signal-peptide	TA1-235909	0	0	1	0	0	0	0	0
TA1-142095	0.25625	GTCGTTAAAGTGTTTATTCACCAATTAGTATTGTAAAAGCTGTATGCTTTCACACACCAG	contig26491	AAAGAGAATCATGTCGATGGCTCAGGTGGAGATGGAAAAAGAAAGGCTCGTCTGGTCGACTGGTTTTCCAGGATCTTCTTTCCAGTTGCCTTTCTTCTCTTCAACATCATTTACTGGATCATGGTGAGAGCATGAGTTACAACGACCAACCCACTGGtGTAGACATCCGAACGAAGTGTGCTCTATTAGAATTGTTTTCACAACTTTATATTCTTTGCACGCACCTATAGAAGCGGTGAAGAGATGaaTGATCCcGTCTGAAAaTATTGGAGACGTTAACAACGAGCTGCTTTGATGTTtCATtCATTTTTGGTACATTCTAGTCGTTAAAGTGTTTATTCACCAATTAGTATTGTAAAAGCTGTATGCTTTCACACACCAGT	383							2.3e-06	1	Interpro_Id IPR006029;name Neur_chan_memb;Ontology_term GO:0006811 ion transport;Ontology_term GO:0016020 membrane;Ontology_term GO:0030594 neurotransmitter receptor activity				TA1-142095	0	1	0	0	0	0	0	0
TA1-158652	0.255164	TACTTTGGATAAGATGGAGCACATTGAAACAGATGCTGAAGACCGTCCTGTAGAAGAAAT	contig09176	CTGAACcGAAAACACACGGTGTTTGGACGAGTCGTTGGAGGCCTTGAtACTTTGGaTAAGATGGAGCACATTGAAaCAGATGCTGAaGACcGTCCTGTAGAaGAAAt	107	1e-06	1	gb|EDW91944.1| GE14073				5.8e-14	1	Interpro_Id IPR002130;name CYCLOPHILIN;Ontology_term GO:0003755 peptidyl-prolyl cis-trans isomerase activity;Ontology_term GO:0006457 protein folding				TA1-158652	0	0	1	0	0	0	0	0
TA2-051560	0.249194	ATGATAAGAAAGTGAAGGAGAAGGTGGAGGCACGCAACGAACTTGAAGGCTATGCATACT	contig20266	cTTTCcTCCcAGCTTcTCCTTGTCCGCGATcGGTTTTTgaGTGAGTATGCaTAGCCTtCAAGTTCGTTGCGTGCCTCCACCTTCTCCTTCACTTTCTTATCATCTTCGGCAAACTTCTCTGCATCATTTATCATGCGGTCAATGTCTTCAGGTGACAGTCGGTTCTGGTCATTGTTGATGACAATGTTGTTCTTAttG	198		-2	gb|AAN15207.1| heat shock protein 70-C	2e-17	Plus / Minus	gi|23306675|gb|AY137471.1| Panagrellus redivivus heat shock protein 70-C mRNA, complete cds		3	Cellular_location Transmembrane Location: i7-32o	7.2e-18	6	HSP70	TA2-051560	0	0	1	0	0	0	0	0
TA1-202773	0.247696	TTGACTGAGATTTTTCCTATGAAATGTTTTGTGCTGTGGAACAACGCTCGCGTCTCTTGT	SMcontig_5553	TTGMARGTTCAAGATTGAAATGTTTGCGCCATTTTAAATTGACTGAGAtTTTTCCTATGAAATGTTTTGTGCTGTGGAACAACGCTCGCGTCTCTTGTCTGGGTGATAAAGTATTGCTACTGACTGTTGTTATTGTGCTATAACCTTTTACTATGAGATATTTGTATTGTTCTGTGAATATGTTTTATATTATCTATTCCTGACTCAACGTGTATTAAGATTCGTATTTGCTAGTAACTCTSTRAGACACGCAACAGGGGGTAGGCAAGGCACACAGGGG	280				6e-05	Plus / Plus	gi|153913217|dbj|AK267339.1| Gryllus bimaculatus mRNA, GBcontig14200	8.96	6	Cellular_location: Cytoplasmic	NA	2	transmembrane_regions	TA1-202773	1	0	0	0	0	0	1	0
TA2-031446	0.247177	AGAAATCAAAAAGATGATCGCAGATATCGACAAGGAAGGAACTGGAACTATCGACTTCAA	SMcontig_1182	AAAAGCCTTCATGATCTCCTCTTTCGAGTCCTTTTCACTCATTTTTGTTGTCATCATTGTCaAAAAGTCGTTGAAGTCGATAGTTCCAGTTCCTTCCTTGTCGATATCTGCGATCATCTTTTTGATTTCTTCTTTCTTGGGCTCAAATCCTAATGCCCTCATAGCTACCTTGAG	174	4e-22	-1	ref|XP_420622.2| PREDICTED: hypothetical protein	2e-20	Plus / Minus	gi|118090317|ref|XM_420622.2| PREDICTED: Gallus gallus centrin, EF-hand protein, 2 (CETN2), mRNA				5.7e-32	4	CENTRIN	TA2-031446	1	0	0	0	0	0	0	0
TA2-168261	0.247043	TCAGATCAGTATAAGCTCAGAATAGAAGTATACTACCCGACGCTTCAACAGTGGCGCTCA	EW2_F1P02_D03	TTGCATTCCGTCGTGCATCTTAGTAGAGTCCGTCGACCACAGAAGGCCATCGTCAGCATCTCCGGAAAATCCACTGACGTGCAAAGCGTAGCTGTCGGCTTCATCGTCGATAAAAAAGGAGTAATACTCTGCTGAGCGCCACTGTTGAAGCGTCGGGTAGTATACTTCTATTCTGAGCTTATACTGATCTGAGGTCGTCAGTTGGTGCATCTTTTCCAGACCCATCCAATAGTTGTAGTTGTAGACGCCGAATCCGTCTCTGTATTCGGCCCAGTTGCGTCCGAAATCCGTTGAATTGTCGATTCGTTGTTGT	313							NA	1	Interpro_Id IPR010916;name TONB_DEPENDENT_REC_1	1.6e-27	4	Fibrinogen C-terminal domain-like	TA2-168261	0	0	0	0	1	0	0	0
TA2-119638	0.245564	GCAATGGAGGCCATATTTGAGGGAATGAATTTTGGCATTTTCAACTGATGTTTAAAGTTT	contig01076	cAATGAACTGCATAAAAACTTTAAACATCAGTTGAAAaTGCCAAAaTTCATtCCcTCAAATATGGCCTCCATTGCATTAAAaCGTTTtCCAGTCACTAAAAGTGACTGTTGATTTCCTAAATCCAGCATGTCACGTATGGAATGcTCATaGGATTAcGG	159													TA2-119638	0	1	0	0	0	0	0	0
TA2-208443	0.240937	TTTCAATGGGCAGCTGTGCTAATGGAGGAGGATACTATCACTATTCCTACTCTGTTGTGC	SMcontig_38162	TTCCATTCGTTTTATTTTCTTTTGCAGTTGCAGAACTGCATAGAGCAGGGCCTCAGCGGTCGGAGGACAACCTGGCACWTAGACSTCGACTGGTATGATYCTATCACATCCCCGCACAACAGAGTAGGAATAGTGATAGTATCCTCCTCCATTAGCACAGCTGCCCATTGAAATGACCCAACGTGGCTCAGGCATCTGGTCGTAAATCTTTCTCAATGCTGGAGCCATTTTGTTGGTGACCGTTACCAGCAACTATGATGCAGTCCGCCTGACGTGGACTGGCACGAAACACCACTaCCAAAACGATCCATGTCATACCTTGGAGCGGCAAAATGCATCATTTCCACAGCACAGCAAGCCAGGCCAAAGGTCAATGGCCAGAGGGAACTCTTACGAGYC…	458		-3	ref|XP_392437.2| PREDICTED: similar to CG9172-PA, isoform A	7e-24	Plus / Minus	gi|195429518|ref|XM_002062770.1| Drosophila willistoni GK19502 (Dwil\GK19502), mRNA				4.4e-57	4	NADH-PLASTOQUINONE OXIDOREDUCTASE	TA2-208443	0	0	0	0	1	0	0	0
TA2-137361	0.232581	GGTTGAAAGACCAACGGACTTCCTATCAAAATTCTATGATGGACATGAATAATCTGCAGC	contig28506	tCTGCTGCAGATTATTCATGTCCATCATAGAATTTTGATAGGAaGTCCGTTGGTCTTTCAACCCAGGTGTCTTTAAACCATCGCATAATGTGTGTCTTCTGCTTCCACATGTTCACAGTTTCTACAAGTTCCATCTGACCCTTGATCACAAGAAGGTCAATAGCTCGAACATCGGTCACATATTTATtCTTGACAAaCATCTCACGCAGTTTCTCCCGTCCATCTTTCACAGAAATTGCAATGTCATATTTCAAAACGATATAAGgaa	268	4e-25	-3	ref|XP_001928237.1| PREDICTED: similar to NADH dehydrogenase (ubiquinone) 1 alpha				8.96	4	Cellular_location: Cytoplasmic	5.9e-28	6	NADH-UBIQUINONE OXIDOREDUCTASE B14 SUBUNIT	TA2-137361	0	0	0	0	0	0	1	0
TA2-155098	0.231452	TAATGAAAGTTCGCTCTCTTGGTGCCGCCATCTTGAGTCTTGTGCAGATTGGAGAAAAAC	SMcontig_57200	TAAATAACAACGACAAGAAGTACGTCGGGGCTcTCTCTCTCTCTTTCTCCTCGGTCGTAGCGACAGAACAATTGCGGtTTTTCTCCAATCTGCACAAGACTCAAGATGGCGGCACCAAGAGAGCGAACTTTCATTATGGCCAAACCAGATGCTGTTCATCGTGGACTCGTTGGAGACATCATTAAGCGGTTTGAGCAGAAGGGATTCAAACTGGTTGCAATGAAGTTTATGCAGGCTTCAGAGGAACTTCTGAAGAAGCACTATGCCGATCTGAAAGACAAACCAtTTTTCCCACATCTTATTAAATACATGGCATCTGGACCAGTTGTGCCAATGGTTTGGGAGGGAAAGAACGTGGTCAAGACCGGGCGTGTGRTGTTGGGTGAGACGGATCCATTC…	486	1e-51	1	gb|AAG14350.1|AF283993_1 putative oncoprotein nm23	6e-07	Plus / Plus	gi|14029140|gb|AY030356.1| Hydra vulgaris nucleoside diphosphate kinase mRNA, complete cds	8.96	3	Cellular_location: Cytoplasmic	2.2e-80	1	NDK	TA2-155098	0	0	1	0	0	0	0	0
TA1-189099	0.230382	TGTCGAAACGGAGGGCATGGCCAAGATGGCGGCACATCTGGGCGTTGAAATGTATGGACT	EW1_F1P01_H08	AGAGCGGAAATTCCTCAACGACCTCAAGGACGAAGGGGACCTTGTGAGATTGGACGGGGTAGGAGGGTGTGCCCTGTTCGTCGAGGCGGACCTTCATCGCAAGGGTCTTGTCTTCCCAGCTTTCGTCTTCGACCATCATGTCGAAACGGAGGGCATGGCCAAGATGGCGGCACATCTGGGCGTTGAAATGTATGGACTGCCTTCTGTTAATGTCATTCACTGGTAGAGCAAACCGCTGAAGGATTTCTAGAGACGACATTCACAAACCTACATACATACATGCATCGACATACACATGCACTTACATACACACGT	315	2e-13	2	ref|XP_001556212.1| hypothetical protein BC1G_05736							2.8e-16	2	Anp1	TA1-189099	0	0	0	0	0	0	1	0
TA2-118209	0.23	GATTGCTTGACTCAAGAACTCTGATTGACTAAAGGTTCAAGAGTTAGAAGCCCAGAATCA	contig01148	TGATTCTGGgCTTCTAACTCTTgAaCCTTtAGTCAATCAGAGTTCTtGAGTCAAGCAATCAATCCACTCATTAGCACATCCAATATGTgTAT	92													TA2-118209	0	0	1	0	0	0	0	0
TA1-149667	0.229677	GTTTGAAGCTACATTTTTAAGCTTTCCTGAAGCAGAATGCATGCAACTTATCAGAATAAC	contig25850	aaGGGTATTGTGACAGATGgAGTTAAACATAGCATGAaCCcATTtGaTGAGATTGCTGTTGAAGAAGCCGTTCGCCTGAAAGAGAAATCTATTGCTGGTGAAATcgATTGCAGTGTCCTGTGGACCACAACAATGTCAGGAAACATTAAGGACAGCTCTAGCAATGGGAGCAGACAGAGCTATACATGTGGACATACCGGCCAAAGACTATGAGGCTTTAGAGCCATTCCATGTCTCAAAGATTCTGGCACAACTGGCAAAAGATGAAAAGGTGGATATTGTCATTGTAGGTAAACAGGCTATCGATGATGATTGCAACCAGACTGGACAGATGACAGCAGCTTGGCTGAACTGGCCTCAGGCAACATTTGCTTCCAAGCTGGACAAATCAGCAGATGA…	984		2	ref|XP_001947601.1| PREDICTED: similar to electron-transfer-flavoprotein beta	2e-11	Plus / Plus	gi|149257126|ref|XM_001474184.1| PREDICTED: Mus musculus similar to Electron transferring flavoprotein, beta polypeptide, transcript variant 2 (LOC100045699), mRNA	8.96	1	Cellular_location: Cytoplasmic	1.1e-82	2	ELECTRON TRANSFER FLAVOPROTEIN BETA-SUBUNIT	TA1-149667	0	1	0	0	0	1	0	0
TA2-094634	0.219941	CTAGGAGACGGTGTCAGCACTCTCAAAAAAGGACAGCGAGTGGTTTGCTGCAGTGACTTT	SMcontig_8927	AAAGTCACTGCAGCAAACCACTCGCTGTCCTTTTTTGAGAGTGCTGACACCGTCTCCTAGCTCAACGATGACCCCCGAACACTCGAGTCCGAGGACGGCCRGTASTTTTGGGATTCTGGTGTAAGTACCCTGTCGACWCATGAGCTCKGCGAAGTTAATTCCACTGGCCTTGACATTGACGACGACCTGWCCTTTTCCCGGAGCGGCAACAGGACGATCCTCGATCTTCAACTTGTCATA	240	3e-14	-1	gb|EDM06133.1| vesicle amine transport protein 1 homolog (T californica), isoform					2	Cellular_location Signal_peptide Location: n11-22c30/31o				TA2-094634	0	1	0	0	0	0	0	0
TA2-022195	0.219654	ACAGAGGGAACGACTCCAGGCAAAGAACGCTCTCGAGGGATACGCCTTCGGAATGAAGTC	SMcontig_7845	CGACTTCATTCCGAAGGCGTATCCCTCGAGAGCGTTCTTTGCCTGGAGTCGTTCCCTCTGTTTGTCATCTTCTTCCTTGTACTGCTCCGCATCCCTCACCATCCGCTCGATTTCCTCTTTGCTCAGACGACCTTTGTCGTTTGT	144	4e-15	-1	gb|AAB18390.1| heat shock 70kDa protein	7e-10	Plus / Minus	gi|942593|gb|U30456.1|UCU30456 Urechis caupo heat shock cognate protein mRNA, complete cds				1.3e-14	4	HSP70	TA2-022195	0	1	0	0	0	0	0	0
TA1-053277	0.210215	ATGGTTATGAGCTTGGATTGTTTCTTTTATTGCAACATTTGGTCTGTGCTCCAATTGCGA	SMcontig_7530	GGGTTCCCACTTGGCATTTCGGCATCTGAGGTGAAAGTTCAGGAGGTGGAGTTTAATCCAGATTTCGTAAAAAGAATGTTGCCGAAACTCGACTGGACAGCACTTTGTTCTGCAGCTGAAAGTGTTGGTCATTTGGGAGATCTACCTAAAGAACTACCTGCAGATTATGAGGCAAATGAAGAATTCTTGAAGAAAGCGCACCATGTCATGCAGGAGGTCGAAATTACAGAAGGAGAACTGATTTGTCCTGAATCCCAAAGAAAGTTCACAATAAAAAATGGAATTCCAAATATGTTACTGAATGAGGACGAAGTTTAATTGGCAGAGGATTGTCTGAAGGATTTCTCAAATTGTGTCTTCATTTTTTGTCACTTAAATACCTTTAAAGGTGTGCTTTGG…	588	2e-35	1	ref|XP_001607595.1| PREDICTED: hypothetical protein							1e-41	1	UPF0315 PROTEIN-RELATED\	TA1-053277	0	0	0	0	0	0	1	0
TA2-142398	0.209931	GTCGACAAAGAAGAGGGCCAAGACATTACAAAAACACACAACGAGCACATGGGAGATATT	contig26158	aaTATCTCCCATGTGCTCGTTGTGTGTTTttGtAaTGTCTTGGCCCTCTTCTTTGTCGACTTCTTCTTCTGAATTGTTGCCTTTTTGATTTCTATGTTTTGCATTGCAGTTATGTTGTGCTTTTTCAGGTATTCTTCAATCTTTCGTtCg	150								1	Cellular_location Transmembrane Location: i5-22o				TA2-142398	1	0	0	0	0	0	0	0
TA2-163231	0.207928	TATCTAGTCGGATTGCCTGTTGACGGAATCTCAATTGGATTTTTGCAGAGCTGTACTCGC	contig19634	ttcagtttGTGACCCGCGAGTACAGCTCTGCAAAAaTCCAATTGAGATTCCgTCAACAGGCAATCCGACTAGATaGaaaaCGACTAGAGCTTCtCAGAAGGACGGAatcGAAAATAACAaGTGATTTTTAtACAAGCATTGaa	143													TA2-163231	0	1	0	0	0	0	0	0
TA1-110364	0.207796	GACATTTCCAGTATAAAGGCTGGCCAAAGAATGAGGTTCTTCCCACCAAGTCATCAATGA	contig28308	ACATGGTTACAGTGGaCGAATCAAATGAGAGCTACACAGTACGAGACTTTACGATAACGTCCAGCAAACGCGCCGATTCAAGCAGTCCAGTGTTTGTCCGACATTTCCAGTATAAAGGCTGGCCAAAGAATGAGGTTCTTCCCACCAaGTCATCAATGa	159													TA1-110364	0	1	0	0	0	0	0	0
TA1-077797	0.204927	CCACGTCGAGTGCAATCAGTCCGTGCTCAATGACTCCAAGAGGAGGATCTCGTATCATGT	EW2_R1P10_B03	GTCGACATGTCCATCGTTGACAGTCACCCGAAGCAGAAGCAAATTGCTAGCGTCATCAGGCGAGCAGCGCTGTCATCATCGCTGTCATCATTATCGTCATCGTCGTCTTCGCTGGTTTGTGGTTCCACGTCGAGTGCAATCAGTCCGTGCTCAATGACTCCAAGAGGAGGATCTCGTATCATGT	184				0.0002	Plus / Minus	gi|126343085|ref|XM_001365672.1| PREDICTED: Monodelphis domestica hypothetical protein LOC100011669 (LOC100011669), partial mRNA		3	Cellular_location Transmembrane Location: i7-27o				TA1-077797	0	1	0	0	0	0	0	0
TA2-164073	0.203318	TATGGGACTCCAACTCGGGTTCCACTCGTTACATTGACGTTTTTGCTTGCTACTTTTAAG	contig09969	cTTAAAAGTAGCAAGCAAAAACGTCAATGTAACGAGTGGAACCCGAGTTGGAGTCCCATAAAaCCTATATGGCTACGATGAATGTCACTACTGGAGACCGTAAGTCTGGATTAGTCGTTCGGCTACAGCAATGTATTGCTTCTCGGCGTCTTaCTTTCGCCAGGCCCTTTCGCCCGTtCcAAGCgTCCcACttt	194							10.488		Interpro_Id IPR000299;name FERM_3;Ontology_term GO:0005856 cytoskeleton				TA2-164073	0	0	0	0	0	1	0	0
TA1-137247	0.199731	GTAAACTTGGCATCTATGCTTGTACAATGTACTGTTTGGTGGTGGTGGTGATTGCTAAAA	SMcontig_58048	ACTGTGCATCAAAGGCGGCACTTGACAGTCTCACTCGGACTATGGCCTTAGAGCTTGGACCTCACCAGATTCGTGTTAATTCAGTCAACCCTACTGTTGTTTGCTAACAGACATGGGAAGAAGAGTTTGGAGTGCTGAAGATGTTGTACGTGAATTTAAGAAAAAAATTCCTCTTGGAAGATTTGCAGAAGAATCTGAAGTGGTAGGACCTGTCCTTTACTTACTGAGCGACAGTTCCAGCATGGTTTCTGGAACATTCCTTTTTTTGCTTGTTGATGGTGGTTTGAGTGTGTAGTAAGTTTGACTGATGGGAYGTTGCAGTATTCACCGACGTTTCACTTCAgCCtGaACCTGAAAAAGAAATGTGCATAtTTTTCTTAATGTGTAAATTGTTGTAAA…	454		3	ref|YP_776083.1| short chain dehydrogenase				8.5e-17	3	Interpro_Id IPR002198;name SHORT-CHAIN DEHYDROGENASES/REDUCTASE FAMILY MEMBER;Ontology_term GO:0008152 metabolic process;Ontology_term GO:0016491 oxidoreductase activity	3.6e-15	2	SHORT-CHAIN DEHYDROGENASES/REDUCTASE FAMILY MEMBER	TA1-137247	0	1	0	0	0	0	0	0
TA2-081772	0.199194	CCGATGCAATCACCAGATCTTCGCAGACGATGGCCAAGTGTGTCCGTGCAGTAGTAGAAG	contig23699	cTTCTACTACTGCACGGACACACTTGGCCATCgTCTGCGAAGATCTGGtGATTGCATCGGTCATGTAGAAGTCTTTTAGTGACAGCTGGGGCGGAGTCAGCGGAGAGGTtGACAACGTTTGCTTCTTCACGCTCGAGGCCAATTCCGAAGCCTGTTTGAAGTAGTTGGCTTcTtCGACATCTCCGTATCGCGTCAGGTTTGGCGAAACTTCCTCCAGTCTCTTGCGAACATCGTTCa	237	3e-25	-3	ref|NP_001006518.1| NADH dehydrogenase (ubiquinone) Fe-S protein 1, 75kDa	5e-06	Plus / Minus	gi|149755004|ref|XM_001505117.1| PREDICTED: Equus caballus NADH dehydrogenase (ubiquinone) Fe-S protein 1, 75kDa (NADH-coenzyme Q reductase) (NDUFS1), mRNA	8.96	2	Cellular_location: Cytoplasmic	4.6e-22	5	DUF1982	TA2-081772	1	0	0	0	0	0	0	0
TA1-153745	0.196936	TAAGATGAGATCTAAAGGATATTGGTGAATGGTTAGGTTTGCGCTTTAGCATATGTAGGT	SMcontig_59139	CCATGGTGTTGGATGCCTTGATCAAGATCAAGAATGAGATTGACCCTACACTGACCTTTCGCCGTTCTTGCCGTGAAGGGATCTGCGGTTAACTTGTTCTATGAACATCAATGGTGGaAAATACTCTTGCTTGTTTGTGCAAGATTGATGAAAGCACCAGTAAGACCAGCAAAATCTACCCATTGCCACACATGTACGTTGTGAAGGATCTGGTTCCGGACATGAACAACTTTTACGCTCAGTATAAGTACATTGAGCCGTGGCTGAAGAAGAAGGATGTCAAGGATGAAGACCTTGGCAAAAACAGCTTCTTRCAGAGCCCAGTTGACCGGGCTAAGCTGGATGGCATGGTTGACTGCATTCTATGTGCTTGCTGCTCGACTTCTTGTCCAAGTTACT…	1008	7e-88	3	gb|AAV91323.1| succinate dehydrogenase iron-sulfur protein	6e-15	Plus / Minus	gi|157910316|gb|CP000830.1| Dinoroseobacter shibae DFL 12, complete genome	1.5e-14	3	Interpro_Id NULL;name SUCCINATE DEHYDROGENASE IRON-SULFUR PROTEIN	2.9e-93	3	SUCCINATE DEHYDROGENASE IRON-SULFUR PROTEIN	TA1-153745	0	0	0	0	0	0	1	0
TA2-158371	0.195968	TACTGATTTCGGTTAACAGCAAAGTGGAGCAATGCAGGCGAGACTTAGAAAAATACTTAT	contig20446	ATAAGtaTTTTTCtAAGtCTCGCCTGCATTGCTCCACTTTGCTGTTAACCGAAaTCAGTAaCTGCTGTaactgttattagtagcttctgtaaccgtaattagtAACTTGtGGCAACTAAACTTTtCCATGCTTTCCATTaa	141													TA2-158371	0	0	0	0	0	0	1	0
TA2-059555	0.193414	ATTTCCCACGGGGACCATTCTTGAGGAAACGAGGTCCAGACGAGTTCATTGGTTCTGGTC	EW2_R1P03_F07	CTTCTGTCACTGGCACCATATAGCAAAGTCTGTTACAGGGACGCTTTCATCGCCATCGCTTCATCGGTGGACCAGAACCAATGAACTCGTCTGGACCTCGTTTCCTCAAGAATGGTCCCCGTGGGAAATTCAGTAGATGTGCTTGCTCTGGAGGCGTCGGCAGAAGCACCATTGCCTGTGAGGAGGCCATCATGCTCTCCCTTGAAAACCTTGGCTGCTGTGGAAAGCGTGGAGTCGGAAGTAGGGGTCGAGCGGCACCAGCTAATCCAGCAGAATGAGCTCCGGGTCTAGGAGTTGCCGCAAAGTACATGGTTGGCAGCGACTGAACACCCCTTCCGGTAGATGATCCTGGCTGAGGGGGACGCACTGAGCCTCCTCTTCCACGACCAACTGGAACCT…	409													TA2-059555	0	0	1	0	0	0	0	0
TA1-233321	0.1916	TACTACAATGAATTAGAGACCAGAGTTCGGCTGAGCAAACGTCGTAAGATTGGACCATCG	contig18796	ggAACGTCAAGAACAAGGCTTCTCGTGGATATGAAGAGAACTATTtCTTtGtCATGAAGGACGACGGCGTTtACtACAATGAaTTaGAGACcAGAGTTCGGCTGAGCAAACGtCGTAaGATTGGaCCATCGGCCACTGCaGtttGCAAAAtcTCgTCTGAtt	162	2e-12	3	ref|NP_001019624.1| paf1, RNA polymerase II associated factor, homolog (S. cerevisiae),	0.0007	Plus / Plus	gi|114052766|ref|NM_001046293.1| Bos taurus Paf1, RNA polymerase II associated factor, homolog (S. cerevisiae) (PAF1), mRNA gi|86827731|gb|BC105570.1| Bos taurus Paf1, RNA polymerase II associated factor, homolog (S. cerevisiae), mRNA (cDNA clone MGC:129094 IMAGE:8121846), complete cds				3.5e-20	3	FAMILY NOT NAMED	TA1-233321	0	0	0	0	0	1	0	0
TA1-010156	0.190924	AAGATGTGTAGTCCTGACAATTTTGTGTTTGTTGCATGCTGTCCAAAAGGAACCGCATAA	contig04493	ccATACTCTGGTCGCTATGATGACGACGACTACTACCGCAGCAGGCACAGGGAGCGCTCGTACAGCCGAAGTCCAAGAAGGCACCGCGGTAGAAGCCGAAGCCCTtACAGGCGaCATTCTGCTTCTCGTTCcAGAAgCCGATCtcgaggtcgcagatatGGTGAATCATCCAGAAGATTATCTCACACTCCGTCAGTGTCACCACCAACTGATCGAAaGTAGCTTGAAGAACACAACTTTTGGACAAAGTCGCAGTTtCCTATATGACGACaaTTTTTATTAATGGAAAaCAGTTCTTTACCAGTTtGTGTGATTtGTACTGGTTCTGATTTTTtGGAaGATGTGTAGTCCTGACAATTTTGTGTTTGTTGCATGCTGTCcAAAaGGAACCGCATaa	397							8.96	6	Cellular_location: Cytoplasmic				TA1-010156	0	1	0	0	0	0	0	0
TA2-154217	0.189409	TAAGGCCTAAGCATAAAGAGGAAGTGCAAGCGAAATAGTGATAACGAAAAAACGCGCACA	contig00958	CTCGTTCCTTTTGTACTCTCTGTGCGCGTTTTTtCGTtATCACTATTTCGCTTGCACTTCCTCTTTATGCTTAGGCCTtAATGATCtACTTGTGGAaTCAtCTTTAA	107								1	Cellular_location Transmembrane Location: o6-24i				TA2-154217	0	0	1	0	0	0	0	0
TA1-110344	0.186987	GACATTGGCACTGGGAAGCATGTGATGAGTTTCCACGGTCACACGGATTACATCCACTGC	SMcontig_35214	GTTTTCCAATCCAGAGATAAACAGTTTGGTGACATATACAAAGGATGGAGGTCTTCGACTTCTAGCCGGCTGCGGAGAYAATCTCGTACACATGTGGGACATTGGCACTGGGAAGCATGTGATGAGTTTCCACGGTCACACGGATTACATCCACTGC	157	6e-05	2	gb|AAI55160.1| THO complex 6 homolog (Drosophila)							2e-05	2	WD REPEAT PROTEIN	TA1-110344	0	0	0	0	0	0	1	0
TA2-042262	0.18461	AGTTGTGGAGACACCCATGCTTCATCCTGAGAAGTTTGTTAATCTTGGAATTGATCCACC	contig09447	GGTGGATCAATTCCAAGATtAACAAACTTCTCAGGaTGAAGCATGGGTGTCTCCACAACTTCTCGAAGCTTCTCAATCTGCTCCTTGCATCCt	93	5e-09	-2	ref|XP_002071607.1| GK10072	4e-13	Plus / Minus	gi|3172330|gb|AF041258.1|AF041258 Prunus persica 26S proteasome subunit 7 mRNA, complete cds	2.4e-19	6	Interpro_Id NULL;name 26S PROTEASE REGULATORY SUBUNIT				TA2-042262	0	0	0	0	0	0	1	0
TA1-007089	0.183583	AACGACTCTTTATGAACTGCTTTGCATTCTGACAATATGGTCAAAGCATGGATCCAAAAA	contig29070	GAGTGGtCtAACGTGTATAATAATGTTTTtATTAATTCTGGGGGCCTACTCCTTGGAGTCCCAGTTGTCGATCTCTGTAGGACCCCTACAGTTTATTTCTTTAAAGTTTAATTTCTGTGGCATTGAGCATAAAGGATTTAACATTCTGACAATATGGTGAAAGCAAGGATCCAAAAATTTATTCAATTGTAATTTtACTGgTATTTtAcATGgTaagtaatagcagaTGATAACaGGCTTAATAGGCGACTCtcGCAACTGTGTTCAATGCTCTTTAAAGTATTTtACTGgTTAAAGTCTCACTAAGCCTTAGAAGCTTTATGTTACTGAAATTTTGCACTTTTGACATTTTAAGTTCTTCCAGAAGAATGGTTTTCAGAATTGCAGTCATTACCTTGC…	561							8.96	6	Cellular_location: Cytoplasmic	NA	1	signal-peptide	TA1-007089	1	0	0	0	0	0	0	0
TA1-198097	0.182546	TTCAGTACGCCAGATGTCGACAACGACAAAGATCCGAAAAGTACACTGCGCCAATATCTT	SMcontig_63031	CCGGAGATGCTGACGATGGTCTTCAATGGTCGGCGGRCTCTRGTAAAATGCACGACGGAATGCAATTCAGTACGCCAGATGTCGACAACGACAAAGATCCGAAAAGtACACTGCGCCAATATCTTYTCCAGCGGATGGTGGTTCAACGCCTGCAACTACGTTAACCTAA	169		1	ref|XP_001653820.1| fibrinogen and fibronectin							0.00039	3	Fibrinogen_C	TA1-198097	0	0	0	0	1	0	0	0
TA2-186459	0.182366	TGGCTCATTGGTGTTCCAAAGGCAACGACCTTTATGGGTTGCATCAACAAGGACAAGTTT	SMcontig_55944	NNAATCTTCAAGTGTTCAATTGAAAAGTATTTGGCTGCYCCAAGGTAAGCCACCAACGATCTTTCCTRACCAGTCAGGCAGACGGCACRTGACCCGGTTGGCTCTGTGCTGTTGTACTGGAAACACCCTATGGACACCTTCCTCTCTGACCTTTGTTTCCATGTGATCTCCAAACTTGTCCTTGTTGATGCAACCCATAAAGGTCGTTGCCTTTGGAACACCAATGAGCCACTGAGCAATGCGAATA	247		-2	emb|CAE05453.3| OSJNBa0073E02.13							8.5e-08	4	ADENOSINE KINASE	TA2-186459	0	0	0	0	0	0	1	0
TA2-187043	0.178387	TGGTAGCTGATTGGATAGAGCAAGTGGATTGGATAGAGCAAGTGGATCATGGTAGCTATT	contig03148	CCAATAGCTACCATGATCCACTTGCTCTATCCAATCCACTTGCTCTATCCAATCAGCTACCATGACCCACTTGCTCTAATCAATCGG	87													TA2-187043	0	0	1	0	0	0	0	0
TA2-039584	0.166129	AGTACGCTACGGTCTGTGCACACGCTACTTGGCCGGTCTGTCGCTTGGTGGATCGCCAGA	SMcontig_45737	CTGCACCATGGCACGGAACGGCGCGATGCCTGTGCCGAGCCCGACCATGACACACGGCAGACTGTGCGTGTCAGGAATAGTGATTCCAGCGGCGTTGATCTTGCCTGAGACGAGGTCTGGCGATCCACCAAGCGACAGACCGGCCAAGTAGCGTGTGCACAGACCGTAGCGTACTTGTCCGCTTGCYGTCTTCCAGTCGTCCTTGACAAT	210	2e-10	-1	ref|XP_001876760.1| predicted protein	0.0009	Plus / Plus	gi|145213092|gb|CP000656.1| Mycobacterium gilvum PYR-GCK, complete genome				4.7e-12	4	FLAVODOXIN-RELATED	TA2-039584	1	0	1	0	0	0	0	0
TA1-101695	0.165323	CTTCAGAAACCAGGACATCCTTGGAAAACTTCAGCAGTAAATGTGAATAATTCCGTCAGA	contig04321	ttGGGCCTGGATCGAGGTCTTCTAAGGGAGACCTGATCCCTGTGAATGTCGTTGTGGGTGATCGAGTTATTCTACCGGAGTATGGTGGCACAAAAGTTGTCTTAGATGACCAGGAATATTTCCTCTTCAGAAACCAGGACATCCTTGGAAAACTTCAGCAGTAAATGTGAATAATtCcGTCAGa	184	1e-13	3	emb|CAG02594.1| unnamed protein product							1.7e-21	3	GROES CHAPERONIN	TA1-101695	0	0	0	0	0	1	0	0
TA1-132808	0.164516	GGCTTAGCAAAAGCAAAGCCTTTGTTTCTGTTGTGAATTTCACATTTTAACAAAGTGAAG	contig27116	aCCGTCATCTGGCCGACTTGGACTTGATGAGTGTGCCAAGTGTCATCGAACAGGGCACTGGGCTAAAGATTGTCCAGATGAGCGACGTGGTGCACGCAGAAAAAGTCGATCAAGAAGCAGGTCCAATGATCGTAGGCAGAGAAGATCCAGGTCACGTTCAGCGTCCTAAAGCGCAcGAATTCATAAAGTCAAGAAATTTGATATTTATATCAGCATTTGTGTAGTTGAGGCGTGATGAGTTCTGTgttttAAAGGTTTAGGGCTCAAATgCACAAGTGTgACAACATTGGTGACGGGGACTGAGGTGGCTTAGCAAAaGCAAAGCCTTtGTTTCTGTTGTGAATTtCACATTTTAACAAAGTGAAGTAAAATATGTAGCATTgAgTTGa	389										8.1e-06	2	Retrovirus zinc finger-like domains	TA1-132808	0	1	0	0	0	0	0	0
TA2-174059	0.164516	TCGTGTGTCTACGTGTCACATAACCACCTGTTACTACATCGGCTTTGCCTACATGATGAT	contig07092	aGCTGTTtGGTGCGCTGGATGAAGAGCAGGATGTTGGTgAGGgTCCGGATGGCATCCTGgTAGCGACGCATCATCATGTAGGCAAaGCCGATGTAGTAACaGGTGGTTATGTGACACGTAGACACACGAGAATTCATCGTCTTCTTATtGAAGTtCATTGACTCGAGCACTTTGAGTGCCTGGTAGTAGTCACCGAGCAGTGAGTGCAAACGAAGGAGACCCACAAGGCTGAAGTAGCCGAGCATCTTGTAGAGCGGCCGACGACCAAAGTCACCTGCTACACTGTCAggatCACCTCCACTGgTGTAGAcTtCCAGCTGTTGGTTGATGCTCGACTTCTCCACAaGaGAaTGAaGAaCaTTCAACACTGAATGCACGTTCCATACCTTTGGGTTTTGG…	447	1e-46	-2	dbj|BAG51631.1| unnamed protein product	2e-13	Plus / Minus	gi|115548901|dbj|AK235304.1| Sus scrofa mRNA, clone:OVRM10067B09, expressed in ovary				7.5e-77	6	EUKARYOTIC TRANSLATION INITIATION FACTOR 3	TA2-174059	1	0	0	0	0	0	0	0
TA1-101843	0.161539	CTTCATTTAGTGCTCCTGCTCCCGTCAACTCGTGTTCATTGTATATTATCTTGCATTAAG	contig13470	aaCAACAATTATCTCAATCTCGCtCTCTCTCTTCaTTtAGTGCTCcTgCTCCCGTCAACTCGTGTTCATTGTATATTATCTTGCATTAAg	90								1	Cellular_location Signal_peptide Location: n7-17c24/25o				TA1-101843	0	0	0	0	0	0	0	1
TA2-081089	0.159677	CCCTCCTCCTTCAACTGACCACCAGAATTTCTATACTGACCACATGACGGAAGCCCAACG	contig10284	cGTTGGGCTtCCGTCATGTGGTCAGTATAgaaattctggtggtcagttgaaggaggagggggtggaggaGGAAGTGGATTCaGGTGTCCATTgTCTTCCGATGAATTGtt	110				0.0005	Plus / Plus	gi|115803373|ref|XM_789604.2| PREDICTED: Strongylocentrotus purpuratus similar to conserved hypothetical protein (LOC589978), mRNA	8.96	2	Cellular_location: Cytoplasmic				TA2-081089	0	0	1	0	0	0	0	0
TA1-075073	0.158871	CATGTGGTTCTCAACCCACAACACATTTAATAATAATCAAATGTTGGTCGTTGCTTTTGA	contig26619	AGTGGGTTTGTTGTACGCTAATAAAGCGTTTTTTTTtAGAAaCTGGTCTGCTGTTGAAGTTTAATTATTCTTATTTTGCATAAACTGGAAAAaTGGTTGAATGAAaGAAGTGTTCATAAGTTTTGCTtcGGTTGTGGTTGACTGACTAGACTTTGACTGTTAAACAACCAAGGTGCTTACTTCACACTTTAACGACAAGTTGCATTGGCTACCAAGTCGCTTGGTCCCTAGTCCCTAATATTCTCTCACTTTTAAGTAGGAAGCATCTAGGTCAGTGCTGTCCGACCCACAGGCTGATTTTAAGTTGGCCACCTGAACTTGCAAAATTGTTGCAATTTTTGTAAATTATCTAAAAGACAAAATCGCTGGTCAACTTGCATAGCTATTCATTTAGCTCGG…	553													TA1-075073	0	1	0	0	0	0	0	0
TA2-133789	0.158871	GGCTTCTGGGAAACTCAAAGCTGGTGATGTACTCATAGAACCAACGTCAGGAAACACAGG	contig13173	ccTGTGTTTCCTGACGTTGGTTCtaTGAGTACATCACCAGCTTTGAGTTtCCcAGAAGCCTCAGCGTCTTCTaCCATCCGAAGTCCAATCCGGTCCTTGACaCTTCCGCCAGCGtt	116	2e-10	-1	gb|AAN31486.1| cystathionine beta-synthase				2.1e-16	6	Interpro_Id NULL;name SER/THR DEHYDRATASE, TRP SYNTHASE				TA2-133789	0	1	0	0	0	0	0	0
TA2-236939	0.157823	TTCGAAAAGCCAACAGTTCTTGTTACAGGCTTTGGTCCATTTGCCATGCACCAGGTGAAT	contig20501	TGgAATATTCCACGGGGATCTCAATAGTCACCAGtGACACATCCAGGTCTTCTCCAAGCCCCATCTTTTCCAGTTCTTGTACAGCTACCCAACTGGCATTCACCTGGTGCATGGCAAaTGGACCAAAGCCTGTAACAAGAACTGTTGGCTTTTCGAAGACGCTATTGTCACCCATTCTCCCTTAAGATTCCCTTACCAGGCACCAGAAAAGGAGAATATA	220	5e-12	-1	ref|NP_001089703.1| hypothetical protein LOC734766							3.9e-12	5	PROTEASE FAMILY C15 PYROGLUTAMYL-PEPTIDASE I-RELATED	TA2-236939	0	0	0	0	0	0	1	0
TA1-019642	0.157661	ACAACATCTCTTATTCTCCAGGGGATTCAGACTGCTCTTTGTTCGGAGGCAACAGCAATT	SMcontig_45877	ACTTGGGCAGAATTACAACATCTCTTATTCTCCAGGGGATTCAGACTGCTCTTTGTTCGGAGGCAACAGCAATTGGAGGGG	81	0.0006	2	ref|XP_001936019.1| hypothetical protein PTRG_05686										TA1-019642	0	1	0	0	0	0	0	0
TA1-108649	0.157661	GAATCAACTGTTAAGGATTGGGAGCCATGTAATATGCTGGCCTGCCATTTGAATTGGCAC	SMcontig_24034	AAGAAGGAATTACTTTCCTGGAATCAACTGTTAAGGATTGGGAGCCATGTAATATGCTGGCCTGCCATTTGAATTGGCACRATGCAYTSTTCCACATTGAGAA	103	0.0002	3	ref|NP_001018535.2| hypothetical protein LOC553728										TA1-108649	0	0	0	0	0	0	1	0
TA1-176349	0.157661	TCTGGGGAGAAAGTGGATCTGCAGGATGTGGAGGAAAAAGGCGATGACAACTCAGAAAAT	contig30556	GGCAGcGATGTgAAGAATGAGGgCAAGtGATTCtGGGgAGAAAGTGGATCTGCAGGaTGTGGAGGAAAAAGGCGATGaCAaCTCAGAAAATGA	93							8.96	5	Cellular_location: Cytoplasmic				TA1-176349	0	0	0	0	0	0	1	0
TA2-114422	0.157661	GAGGAGTAAATATCATTGGGCTTCTGGCAATTGTTAAAGATCCAGTGTCTAGGACTCCAT	contig25795	aTGGaGTCCtAGaCACTGGATCTTTAACAATTGCCAGAAGCCCAATGATATTTACTCCTCCTTtCAGATTCTCCAGAATCTTGATCTCTCGTTTAATTTTCTTCTTCTTCACAGGCTTAAGAATTTTGATGACACATTTCTCGCTACTCGTAACATTCATTGCTTCAAaTACTTCGCTGTACTTTCCCCGACCAAGCTTCCGAACTGCCTGGTAGTCATCCTGCTCTCCCCATGTCACGACATGTGATtCATAATCCCAGTACTCCCTTGGTCTTTGTGTATtAA	285	3e-25	-3	emb|CAG12041.1| unnamed protein product	6e-12	Plus / Minus	gi|170593358|ref|XM_001901397.1| Brugia malayi Casein kinase II, alpha chain partial mRNA				6.9e-58	5	CASEIN KINASE II, ALPHA CHAIN (CMGC GROUP IV)	TA2-114422	0	0	0	0	0	0	1	0
TA1-158262	0.154032	TACTGGCTTTCTGAGGTAGTCGGTGAGATACCGGTCATGATGTTCCGTGTCAATAATGTT	contig30682	AGaCGATAACATGCAAAGAAGTTCTTCAACTTTGGTGGGACATTGAGTGTTtCTAGACTTTATGTAGCTCTGGTAATGCTGCCTGGATTGCTAATCCTGTCAGAAGTGACTGAGAATGTTCAGGTActggctttctgaggtagtcGgTGAGATACCGGTCATGATGTTCCGtgTCAATAATGTtcaTTtaTAaTAATAAaTAAaCAAaTAAatATAGAGATGAACaTTtAAaTACAGTCTGTTGCTTTAGAaTgAAATTAGTATGCagTAAaTaCTTtCTATgACAGTAATTTTGAGTTG	300				9e-05	Plus / Plus	gi|3845097|gb|AE001373.1| Plasmodium falciparum 3D7 chromosome 2 section 10 of 73 of the complete sequence		1	Cellular_location Transmembrane Location: i12-30o				TA1-158262	1	0	0	0	0	0	0	0
TA2-080372	0.153514	CCCAGTTGTCGATCTCTGTAGGACCCCTACAGTTTATTTCTTTAAAGTTTTAATTTCTGT	SMcontig_22160	TCWGTAACATAAAGCTTCTAAGGCTTAGKGAGACTTTAACCAGTAAAATACTTTAAAGAGCATTGAACAYAGTTGCAAGAGTCGCCTATTAAGCCTGTTATCATCTGCTATTACCTTACCATGTAAATACCAGTaAAATTACAATTGAATAAATTTTTGGATCCTTGCTTTCACCATATTGTCAGAATGTTAAATCCTTTATGCTCAATGCCACAGAAATTAAAACTTTAAAGAAATAAACTGTAGGGGTCCTACAGAGATCGACAACTGGGACTCCAAGGAGTAGGCCCCCAGAATTAATAAAAACATTATTATACACGTTAGACCACTCTGTGTCGATATACAAAACAGAATCCTAGCACACTAAAACACTAGCTTAATAAACATGAACAGTCTTGT…	979	1e-14	-3	gb|ABC84493.1| heat shock protein 20.6				8.96	2	Cellular_location: Cytoplasmic	3.2e-25	6	HSP20	TA2-080372	1	0	0	0	1	0	0	0
TA1-210576	0.148883	TTTCTTCAGGGATACACGGAGGAGCTACTTTCAAATCTTCTGAAACGTCCGGTTAAATTG	SMcontig_60085	GACGACATAACTTAATCATCATCACTGGGCTTGTTGTTCAGAGCGTTGCTGCTCGGAARATGTACTTTCTTCAGGGATACACGGAGGAGCTACTTTCAAATCTTCTGAAACGTCCGGTTAAATTGGAGATACAAACTGTTAGCAGGAAAAGGGATGTGTTTTTCAAATGGATTTAAATGCTGTTGT	186	3e-12	3	ref|XP_971321.1| PREDICTED: similar to mitochondrial ribosomal protein, S24,					1	Cellular_location Signal_peptide Location: n4-14c19/20o	1.5e-21	3	MITOCHONDRIAL 28S RIBOSOMAL PROTEIN S24	TA1-210576	0	0	0	0	0	0	1	0
TA2-008051	0.146628	AACGTTCACTTTGGTGACACAGTCATGCTGATTAACCCAGGAAATAAGGACAGGTCACGA	EW1_F1P10_C03	ACATCAGCTGTAGTCAGGTAGAACGGTTGGCCGTATCGAAGGACCTCACCATTGTGCGACCCATCACAACTCCGAATAACAAATGCCCCTCGGAGAATCGGAGTTGCAACGCATTTACTCGCAGTCACCTCTTGCGCTTCAGCGCACAAGGCAGTCTTGAAGTCTTGCATGGCATTTTCCGGAATTGTCATGCACAGAGAATATGGAGGTCGTGACCTGTCCTTATTTCCTGGGTTAATCAGCATGACTGTGTCACCAAAGTGAACGTTGCCATCACGGGATACACTCAGCTCAATCTTGGCATTTACAGTGCCCAGAATGTTTCCAGCTTTCTGGCAAAGTAATTCACCTCTTTCTCTCTTTCCTAGAAAATCTTTAAGTAAGTCCTCTTCTAGAGCA…	448							8.96	2	Cellular_location: Cytoplasmic	0.0001	6	UNCHARACTERIZED	TA2-008051	0	0	0	0	0	0	1	0
TA1-004779	0.141014	AACAAATAGTACGGAGCAACTGGAGCAGGATGTGACGAACGACGACATTCAGCCAAAAAA	contig30139	aaaaGATCAAGGAGGAACAAGATGGAAACGGGAGGCGgACACAAATGGaGAAAAAaCAAaTAGTACGGAGCAACTGGAGCAGGATGTGACGAACGACGAcATTCAGCCAAAAAaCG	116								4	Cellular_location Signal_peptide Location: n4-15c23/24o				TA1-004779	0	1	0	0	0	0	0	0
TA1-083209	0.138441	CCTCGTTGATCAGTTCAGGAAGGAGCAAGGAATCGACCTGACAAAGGACAACATGGCAAT	SMcontig_24098	AGTGAAGTCGACGAATGGAGACACCCTCCTCGGTGGGGAGGACTTTGACAACACCCTCCTCCGATTCCTCGTTGATCAGTTCAGGAAGGAGCAAGGAATCGACCTGACAAAGGACAACATGGCAATGCAGCGCCTGAAGGAGGCCGCTGAGAAGGCCAAGAATAAGAGTTGTCTTCATCACTGCAG	186	2e-18	2	gb|ABB29587.1| mitochondrial heat shock 70 kDa protein	2e-11	Plus / Minus	gi|157910316|gb|CP000830.1| Dinoroseobacter shibae DFL 12, complete genome		4	Cellular_location Signal_peptide Location: n3-13c18/19o	1.5e-27	2	HSP70	TA1-083209	1	0	0	0	0	0	0	0
TA1-205269	0.138441	TTGGTGGAGGTGCCGAGACCATTTCACACACGATTCACACCATCTTTGAATTTCTTCAGA	SMcontig_51806	AAGAACTACGTGAGCAAACTAAGGCTCGTATTAAAGTTTACACAGAATGTTGCCCACAATCAACCGATCGAAYTGTTGAGATTGGTGGAGGTGCCGAGACCATTTCACACACGATTCACACCATCTTTGAATTTCTTCAGACGGCACCACCCAA	154	9e-08	3	ref|XP_001943097.1| PREDICTED: similar to heterogeneous nuclear ribonucleoprotein K							2e-11	3	HETEROGENEOUS NUCLEAR RIBONUCLEOPROTEIN K	TA1-205269	0	0	1	0	0	0	0	0
TA1-208104	0.138441	TTTAGAAATGGCCGATCTGTTCGTTGGCAAGTGGAAAATGGAGTCAAGCGAGAACTTCGA	EW2_R1P05_H02	GTTCTTTCGTTCAGTCAGACGTCTCTTTGGTCCTTTGTTGTCTTCTTTGATCGGAGGAATCACCATCTGTTTAGAAATGGCCGATCTGTTCGTTGGCAAGTGGAAAATGGAGTCAAGCGAGAACTTCGACAAGT	134							0.0003	2	Interpro_Id IPR011038;name Lipocalins				TA1-208104	0	0	1	0	0	0	0	0
TA1-104699	0.137097	CTTTTGTTGGAGCACATTAATGCACGTAGTGTATGCCTAGAGCTTAGATTATTTTGTTTG	contig05403	tGTTGGgTTTTtATAGTATACACTCGACCATtGAACTATTAGAAACCGGGTATGAACTTTTGTTGGAGCACATTAATGCACGTAGTGTATGCCTAGAGCTTAGATTATTTTGTTTG	116							8.96	3	Cellular_location: Cytoplasmic				TA1-104699	0	0	0	0	0	0	1	0
TA2-179087	0.137097	TGAAGATGACGAAGATGAGGATGAAAGTGAGTCAGTGGTTAAGGTGAGAGGTGAAGATAC	EB3ZX6E02J3D50	GTATCTTCACCTCTCACCTTAACCACTGACTCACTTTCATCCTCATCTTCGTCATCTTCATCATCTTCCTCTCCATCGCTATCCTCTTCCT	91				2e-06	Plus / Plus	gi|47458799|gb|AE017308.1| Mycoplasma mobile 163K complete genome	8.96	6	Cellular_location: Cytoplasmic				TA2-179087	1	0	0	0	0	0	0	0
TA1-168614	0.136855	TCAGGCGGGTAACCCGAAGACTATAACTGGTTTCCAGACTCATACAACTCCAGTTCTTTT	contig08282	ccACTCCcaGTTtCTGTGCGAGTTGGACAGGCAGTGGATGTTGTGGgTCAGgCgggtaacccgaagactataactggtttCCAGACtCaTACAACTCCAGTTCTTTTgg	109				8e-12	Plus / Plus	gi|38197260|gb|BC002368.2| Homo sapiens proteasome (prosome, macropain) 26S subunit, non-ATPase, 2, mRNA (cDNA clone MGC:8500 IMAGE:2822191), complete cds	1.1e-18	1	Interpro_Id NULL;name 26S PROTEASOME REGULATORY SUBUNIT				TA1-168614	0	0	0	0	1	0	0	0
TA1-045975	0.134314	ATATCGGATCTAGCAAAGGAGGATGCTCAGCTCCAGAAGTTCTTTGATGAACTTGCACAC	contig01097	ttctGTGCTGGGCAAAAAgTTGCaGtCTCTGAAGTTTCATCGTCCGTTGAATTCCGGTTAAAAGTGAGAAaGATGACGTTGgAAGGATGTTATAGTTGCATCAAGTATTTGATGTTTGCCTTCAACTTCCTCTTCTGGTTGCTCGGGTGTGTCATCCTTGGAATCGGGATCTGGATTAAAGTGGATCCGACGACATATCGGATCTAGCAAAGGAGGATGCTCAGCTCCAGAAGTTCTTTGATGAACTTGCACACcGCTAaCt	262	4e-09	1	ref|NP_001087015.1| CD81 antigen (target of antiproliferative antibody 1)							3e-13	1	Tetraspannin	TA1-045975	0	1	0	0	0	0	0	0
TA2-202262	0.132903	TTGACCGACAATATGATCTGCGCTGGGTATCCGGAGGGTAGAAAGGACTCTTGCCAGGGC	SMcontig_40706	TCCTCCGGAGTCGCCCTGGCAAGAGTCCTTTCTACCCTCCGGATACCCAGCGCAGATCATATTGTCGGTCAACTGGNN	78	2e-06	-1	ref|XP_001649043.1| oviductin	3e-07	Plus / Minus	gi|112431014|gb|DQ847635.1| Cherax quadricarinatus clone cherax_111 mRNA sequence	2.2e-10	4	Interpro_Id IPR001254;name Trypsin;Ontology_term GO:0004252 serine-type endopeptidase activity;Ontology_term GO:0006508 proteolysis				TA2-202262	1	0	0	0	0	0	0	0
TA2-038483	0.132903	AGGGATCGATGTGTTTGTTAAGATGACGAAAAATGAAATGTCCAGAGCTCTTATGGCGCA	contig07973	tGCgCCATAAGAgCTCTGGACATTTCATTTTTCGTCATCTTAACAAACACATCGATCCCTTtCGGAAATGGTCCGTTTAAACTTTAAAATGACACGGTGCAAGGGATTAATaTAtcagtCACTTTtAGAACACGCTCTCTTCATAATGCTTTAATATCCATTTGCTTTTTGTTCATTAGGTTTTTGCAGTCCACGAAACATTAAACATCAAAAAGCTAAAGCCGGCAATGTTAACCCTCCGACATCTACTGCCAGTTCAACAGCCTAGCTCGAGCCcTCcAt	282							8.96	4	Cellular_location: Cytoplasmic				TA2-038483	1	1	0	0	0	0	0	0
TA1-175193	0.132762	TCTCCAGAACGAGGGCATCCAGTATCTGCGTGACTTCCTGCATCTGCCACCCGAGATTGT	contig07927	ttCTGCTGGCGTCACTACTACTGGTATCTCCAGAACGAGGGCATCCaGTATCTGCGTGACTTCCTGCATCTGCCACCCGAGATTGTCCcAg	91	1e-12	1	sp|O77302|RS10_LUMRU 40S ribosomal protein S10	7e-24	Plus / Plus	gi|3688431|emb|AJ011705.1|LRU011705 Lumbricus rubellus mRNA for 40S ribosomal protein S10	4.3e-16	1	Interpro_Id IPR005326;name S10_plectin				TA1-175193	1	0	0	0	0	0	1	0
TA2-062793	0.132661	CAACAAGATCGGAAAGAGCGAAGGACTGAAATGCGAAATATTGGCCAAGTGCGAGTTCTT	contig31100	AAGAACTCGCACTTGGCCAaTATttCGCATTTCAGTCCTTCGCTCTTTCCGATCTTGTTGATTCGAACGAGTGGAGTGTTGTTGATTTGGTaGAGAaTATTCGGAAGGATCTTTGGTGTCACATAGTCTTCTCGTTTGCGATGACTGTGAGGAGAGTCAGAGATTGGAGTTCCcAGTTTATAGGTGCATTTG	192	5e-16	-2	ref|XP_416752.2| PREDICTED: similar to cystathionine beta-synthase							1.9e-07	6	PALP	TA2-062793	0	1	0	0	0	0	0	0
TA1-067755	0.132289	CACGTCTTCAGCGAAAGTAAACAATGATAATAAACGACTATGTATGCCTATACAATGTCA	contig24468	TACAtGTTTAATTACACGTCTTCAGCGAAAGTAAaCAATGATAATAAACGACTATGTATGCCTATACAATGTCAATTTACAAGTGTTTATTtCTATCATTAAATtaCAAaGgttaaagt	119													TA1-067755	0	1	0	0	0	0	0	0
TA1-050410	0.132258	ATCTTTGCTGAATCTGGATCCAAGTTTGTCGGCGTATGGAAGAACGGAAAAAGAGAGGGT	SMcontig_6192	TTTATGCAAATGGTGACACCTATGAGGGGGAATGGCGTGATAATACAARACACGGCTTTGGAACCTACATCTTTGCTGAATCTGGATCCAAGTTTGTCGGCGTATGGAAGAACGGAAAAAGAGAGGGTCACGG	133	5e-09	3	ref|XP_001105425.1| PREDICTED: similar to testis-specific gene A2							9.4e-13	3	MORN PROTEIN	TA1-050410	0	0	1	0	0	0	0	0
TA2-186814	0.132258	TGGGGGTATTTGTACTGTCAAAATTTTAGGCAACTGATTTTAAGTGCTAGGCAACTATTC	SMcontig_3463	CAGAAAGACAACACCATACCTATCAATCAATCAATCAACCAATAAGACTCATAGCATACATCACTCATGCAYACACCACACACACATTTATTTTTATTCATTCATAACTGATTATAAATAAACAAATATTACGAACCCAACTTTTAGARGAATAGTTGCCTAGCACTTAAAATCAGTTGCCTAAAATTTTGACAGTACAAATACCCCCACAATCCAATATAATAAACAGAATTCGGTTCGCAGGGCGATCATCCGCCTCTCCCACTTCAGAGATAG	276				0.0003	Plus / Minus	gi|71980373|gb|AC164638.4| Mus musculus BAC clone RP23-198N12 from chromosome 7, complete sequence	8.96	3	Cellular_location: Cytoplasmic				TA2-186814	1	0	1	0	0	0	1	0
TA1-050905	0.132097	ATGAATTAGCTGAGGATTTTACAAACATTCCACTGCATGTCCAGTCATTTAACTTTGGTG	contig09310	aaaTtGCATTtCAACAACAAcAGAAAGTTGTGCCACAGTGTGTGGAGATGTTGCTGTGCACAGTTCTTTGCCCAATTTGGGTGACTTTATTTCTTCTGGCAaTTaGGACATCATCAAGTGGCTCTTCAAaTATCATCAGTGACTTCGTAAATtCTAGTGttgtgaacagttCATTGTCAAaCAAtGCCATTGGTAaCTATTTaaatggttactaccagtGGtGTACATGGATATGCTaGTTaaTCAATGACAATGCTGTAACCGGTGTTCTGTGTGACCTTCCTTCTGCAAATGAATTAGCTGAGGATTTTACAAACATTCCACTGCATGTCCAGTCATTTAACTTtGGtgAag	354							8.96	4	Cellular_location: Cytoplasmic	NA	3	signal-peptide	TA1-050905	0	0	0	0	1	0	0	0
TA2-108881	0.131965	GAAGGGTTATGCACTGGTTGAATACGACACTCACAAGGAGGCATTAAGTGCAATTGAAAA	contig15332	ttttCAATTGCACTTAATGCCTCCTTGTGAGTGTCGTATTCAACCAGTGCAtAACCCTtCACAAaCCcTGTTCTTCTGTCAAGATTGAAGTGTAGATTTTTtATTTCACCATaa	114	2e-10	-2	ref|XP_001639991.1| predicted protein	3e-05	Plus / Minus	gi|145520986|ref|XM_001446312.1| Paramecium tetraurelia hypothetical protein (GSPATT00001994001) partial mRNA	3.6e-07	6	Interpro_Id NULL;name RNA-binding domain, RBD				TA2-108881	0	0	0	0	0	0	1	0
TA2-217788	0.131965	AGATTTAGACTTTGGATGGTGCTTTAGAGTATTCCACTGCAGCAGTTGCAGCTCACTGAG	contig14226	cTATCTAGCCCCCAGATCACCAGCTGTACGAGATTGGCTCAGTGAGCTGCAACTGCTGCAGTGGAATACTCTAAAGCACCATCCAAAGTCTAAATCTGAGTGTAGAGCAGTCGGGCTGCATTGGCAAAGCCAATGTCAGTgtagttgaagtagcagatgctacccaatgcac	172							9.96	4	Cellular_location: CytoplasmicMembraneontology_term: GO:0005886 plasma membrane;				TA2-217788	0	0	0	0	0	0	1	0
TA1-135823	0.12957	GGTGCATTTGATGCAGCTGCTGCAGACCAGGAGTCTTCGACTTGGTTGATGGATGAAACG	contig09322	CTGTTCGAAAGTCGATGTTGGgTCCAAAGGAGGGTCGACCGGGTGCATTTGATGCAGCTGCTGCAGACCAGGAGTCTTCGACTTGGTTgATGGATGAAACG	101							8.96	1	Cellular_location: Cytoplasmic				TA1-135823	0	0	1	0	0	0	0	0
TA2-151228	0.129032	TAAAACTCGTTGAAGACTTCAATCAGGCGGTCAAGGAACTTGGCGATCTTGAGAACTGGT	SMcontig_56062	CCAGATGTGGTAATGATCACGCTGACTTGTAGGCATACTCGAGTGCACTAGAAATGGTTCTCATGTCAGTCTCAATGCTCTTCGACCAGTTCTCAAGATCGCCAAGTTCCTTGACCGCCTGATTGAAGTCTTCAACGAGTTTTAGCCACTGCGTCGTCTGCTTCGAAAACTGTGCAACATTCGCCTGGAGGATCTTCGTCTCTGTGTCCAACTTCTTCTGGTTAACATAGGCCTGGGCAACTCCAGTATTGAGATGATCTACAAGCGCATGTGCCAAAGCACAGGCAGACACAGATGCTTCCCTCTTTTCTTTCTTGCAATTCCTTCTTA	330	8e-31	-3	ref|NP_001072249.1| biogenesis of lysosome-related organelles complex-1, subunit 1				8.96	6	Cellular_location: Cytoplasmic	1.3e-46	5	GCN5L1	TA2-151228	0	0	0	0	0	0	1	0
TA2-031741	0.12836	AGAACGGGATCGTGCGCAGCTGGGAGGACATGATTCACCTCTACAACTACACCTTCGGTC	EB3O8BM02ICXPB	CTCCGGACCGAAGGTGTAGTTGTAGAGGTGAATCATGTCCTCCCAGCTGCGCACGATCCCGTTCTCCATCGGATACGACACTTCCAACATCGACCGAA	98	6e-09	-3	ref|NP_001007773.1| actin-related protein 2-like	2e-09	Plus / Minus	gi|56090179|ref|NM_001007772.1| Danio rerio zgc:101810 (zgc:101810), mRNA gi|55715813|gb|BC085445.1| Danio rerio zgc:101810, mRNA (cDNA clone MGC:101810 IMAGE:7231614), complete cds	1.6e-12	4	Interpro_Id IPR004000;name ACTIN;Ontology_term GO:0005515 protein binding				TA2-031741	1	0	0	0	0	0	0	0
TA2-147344	0.12836	GTTATCTGTTGATTGACCTCCCAGACTTTTGATCATTTAGGTTGAGACTGCTACTTTAAA	contig09802	TTTAAaGTAGCAGTCTCAACCTAAATGATCAAAAGTCTGGGAGGTCAATCAACAGAtAACAACGGAaCCACCCAAACGAATTAACCTAAAACATTCAAaCACGtCCcAAAaaCAaGGCTTTCAaCT	126													TA2-147344	0	1	0	0	0	0	0	0
TA2-182673	0.127419	TGCAAGTGGAAGCGCCATTACGAGGTTGCAGGCTGCTGGTCTGTATCCAATAGCAATATT	EB3ZX6E02IBSBU	AATATTGCTATTGGATACAGACCAGCAGCCTGCAACCTCGTAATGGCGCTTCCACTTGCATCCAAAATGCAGTGTTTACCCTT	83	0.0002	-1	gb|ABY81651.1| synapse-associated protein				7.8e-12	6	Interpro_Id NULL;name DISCS LARGE				TA2-182673	0	0	0	0	0	1	0	0
TA1-175437	0.127097	TCTCGTGACTTGCCATGACAAGGTGGCTAGTTTTTATATTAAATGTTGTGACATTTCAGT	SMcontig_2470	CAGCTTACCAGGAACTGCTCAGTAAAGACATTCCTTTTAGGTTAAAAAGGATGGAGTTCAAGTGAAGGTCATTGCTGGAGAGTCAATGGGCGTTAAGTCRCCTGTCTACACGCGTACACCTACAATGTACCTGGACTTCACATTAGATTCCGGTTCTCAAATGACACAGGCAATTCCATCAGGTTATTGGACAGCGTTCGCCTATGTACTCTCTGGTGCTGCAAAGTTTGGCCCTTGCAGRTCACCAGCATATTGGCGAGGAACACTGTACACTGGTTTTTTCACAGGATGGAAATGGTATAGATATCATCAACACTGGAAGTGTGGCTTGTCATTTTGTTCTCATTGCTGGTCAGCCTCTTGGTGAACCTGTAGTTCAACATGGGCCGTTTGTCATGA…	749		3	ref|XP_789037.1| PREDICTED: hypothetical protein	0.0002	Plus / Plus	gi|50540165|ref|NM_001002550.1| Danio rerio zgc:92778 (zgc:92778), mRNA gi|49901108|gb|BC076253.1| Danio rerio zgc:92778, mRNA (cDNA clone MGC:92778 IMAGE:7087116), complete cds	8.96	5	Cellular_location: Cytoplasmic	3.7e-15	3	PIRIN-RELATED	TA1-175437	0	0	0	0	1	0	0	0
TA2-120828	0.127097	GCAGCCAAACACAGCCTCAACTACATTGGCATGGAAGGAAACATTGGCTGCCTTGTAAAT	SMcontig_18113	ATTTACAAGGCAGCCAATGTTTCCTTCCATGCCAATGTAGTTGAGGCTGTGTTTGGCTGCCTCCACCTCCCTCACGYCCGTCYCCATTTTGTCATCCATCGCAAAGATGTCCTTCTAACGGTAAGATACGTTGCCA	136	1e-08	-2	ref|XP_972655.1| PREDICTED: similar to succinyl-coa synthetase beta chain				5.5e-12	4	Interpro_Id IPR005809;name SUCCINYL-COA SYNTHETASE BETA CHAIN;Ontology_term GO:0003824 catalytic activity;Ontology_term GO:0008152 metabolic process				TA2-120828	1	0	0	0	0	0	0	0
TA1-178788	0.125733	TGAACTGAGAATAAAGCTTTGTTATGGACACCAGAGGAATGGACAGGTTGAGCAGCGTTT	EB3ZX6E02JKFDK	TTGAATGGATACCGGATATTTTGCCAAAATCACAGATTGGTGAACTGAGAATAAAGCTTTGTTATGGACACCAGAGGAATGGACAGGTTGAGCAGCGTTT	100	1e-07	3	ref|XP_001203127.1| PREDICTED: similar to Chromosome 2 open reading frame 42	0.0004	Plus / Plus	gi|110766510|ref|XM_396605.3| PREDICTED: Apis mellifera similar to CG2321-PA (LOC413154), mRNA	5.9e-12	3	Interpro_Id NULL;name FAMILY NOT NAMED				TA1-178788	0	0	0	0	1	0	0	0
TA1-000769	0.124382	AAACGAATGCGACATCGAGTCAGTTGCCTGGCATTCAAGTCCGATCCTGTGAATAAAGAA	contig08430	cGAGGaCGGCTACTtCCGCATCATACGGGGACTAAACGAATGCGACATCGAGTCAGTTGCCTGGCATtCAaGTCCGATCCTGTGAATAAAGAAGCAGGACt	101							8.7e-10	2	Interpro_Id IPR013128;name CYSTEINE PROTEASE FAMILY C1-RELATED;Ontology_term GO:0008234 cysteine-type peptidase activity				TA1-000769	0	0	0	0	0	0	1	0
TA1-213980	0.123992	TTTTGCAAAGGTCAGAAGTGCCGGAAGCACACCTTGCACAAGGTGACACAATACAAAAAG	contig23618	ggggtCgTTTCCTGATAGTCTTTGCGAAAATGGTGAACGTTCCAAAGCAGAGAAAGACCTTTTGCAAAGGTCAGAAGTGCCGGAAGCACACCTTGCACAAGGTGACACAATACAAAAaGGGCAAAGATTCTGt	133	3e-12	3	gb|ABX44840.1| putative 60S ribosomal protein RPL36A	1e-11	Plus / Plus	gi|149287033|gb|EF633899.1| Ornithodoros parkeri clone OP-304 60S ribosomal protein L44 mRNA, complete cds	9e-17	3	Interpro_Id IPR000552;name 60S RIBOSOMAL PROTEIN L44;Ontology_term GO:0003735 structural constituent of ribosome;Ontology_term GO:0005622 intracellular;Ontology_term GO:0005840 ribosome;Ontology_term GO:0006412 translation				TA1-213980	0	0	0	0	0	0	1	0
TA1-023467	0.123226	ACCAACAAAATCTGCCAGCGTCCAGAACTGAAGATTCTTTCACAGAAGAAATTGGTCCCC	SMcontig_47340	CTACCTCAGTCAGGTTTAAGTGCCAGAATGGTGCTCATGATGGCATTGAAGGTGTGGAGGAACCAACAACCTGCAACTACGTCGTCACAGTTCGCACCAACAAAATCTGCCAGCGTCCAGAACTGAAGATTCTTTCACAGAAGAAATTGGTCCCC	155	4e-05	3	gb|AAI54127.1| Amplified in osteosarcoma				8.96	2	Cellular_location: Cytoplasmic	NA	1	signal-peptide	TA1-023467	0	0	1	0	0	0	0	0
TA2-101643	0.123226	CTGTTGCAGAAAAGACTTGGAATGCTGTGTTTGCCTTAGCAGAAATGGGGTAATAAAAAA	contig02813	GTtCACtAGTTTTTtttATtACCCcATTTCTGCTAAGGCAAaCACAGCATTCCAAGTCTTTTCTGCAACaGTGTCAGCCATGTTTACATGGATTTAACCTACTTCAAACTGAGAAAATACcATTGAAGAGCTTAAATCACGCATCACTAATTATTTGAATGAAAGTTGAAaTTTTAATATGTACGATCGCCAACACATACTGTTCATTTTATTTAAGTCCAACCTTTTCTTTTGCCTGCAAAATGTTTCTGTTGTGCAATTGTCTTCAACTCTCTCTTCATCACCTACATCCATGAAAaTCCATTAACTAATAGTTTGAATAATTAGAAGATAGATTTTCCAATGCTTTTGCAGCATCTTTCACATCTGTTGCTTGGGTTGCTGTGTTAGTAGAAGACC…	523	1e-11	-2	ref|NP_001016163.1| nucleolar protein family A, member 3 (H/ACA small nucleolar RNPs)	4e-05	Plus / Minus	gi|91080288|ref|XM_968869.1| PREDICTED: Tribolium castaneum similar to predicted protein (LOC662792), mRNA		1	Cellular_location Transmembrane Location: o6-25i	1.9e-25	4	RIBOSOME BIOGENESIS PROTEIN NOP10	TA2-101643	0	0	0	0	0	0	1	0
TA2-173569	0.123226	TCGGTCCCCAATGTTGCCAAGGTGATGAAGGATACTAAGAAAGATGTAGTGCAACATCTT	contig07985	aaGATGTTGCACTACATCTTTCttAgtATCCTtCATCACCTTGGCAACATTGGGgACCGACTCTTCGATGGCTTCCATGGTGATGGTgCCcAGt	94								2	Cellular_location Signal_peptide Location: n3-14c18/19o				TA2-173569	0	0	0	0	0	0	1	0
TA2-180732	0.123226	TGAGAGCCACCAGGGTCCTGTGACCGGGATCGACTGCCACGCGGTCCCAGGCGCTGTCGA	SMcontig_36254	AACAGTCCAGTCGAAGGACGATGTGAGAAAGTAGGGGGAGAARTCGACAGCGCCTGGGACCGCGTGGCAGTCGATCCCGGTCACAGGACCCTGGTGGCTCTCAAAGATCTCRTTTATCCCGGACTTACT	129	9e-13	-1	ref|XP_001183234.1| PREDICTED: similar to cytoplasmic dynein intermediate chain 2C				4.6e-08	4	Interpro_Id NULL;name DYNEIN INTERMEDIATE CHAIN				TA2-180732	1	0	0	0	0	0	0	0
TA1-002058	0.122923	AAAGCGTCGACAAGTGGTGACTGGAACACGACAATTGCCTGCTTTGTGGCAATTCTAATT	SMcontig_50410	AGACTTCATCTTCTACAGCGTCCTAGTTGGAAAAGCGTCGACAAGTGGTGACTGGAACACGACAATTGCCTGCTTTGTGGCAATTCTAATTGGCCTGTGCTTCACGTTGCTGCTTCTGGCGATATTTCGCAAGGCACTGCCTGCTCTGCCGATCTCGATAACGTTTGGACTGGTCTTCTATTTTGCGACGAGACCaaAGTTAGTCCGTCCATTCATGGACCAATGTTCCTCTAACCAGGTCTACATCTAGCGCTGGCCAATC	262	7e-22	2	ref|XP_001946144.1| PREDICTED: similar to Presenilin CG18803-PB	2e-05	Plus / Plus	gi|3087753|emb|Y17128.1|CCPS1 Cyprinus carpio mRNA for PS1 protein				2.4e-54	2	PRESENILIN	TA1-002058	0	1	0	0	0	0	0	0
TA1-174035	0.12129	TCGTTCTTCTGCAGCCTGTTCTTGATTTTTTGACTGTGAGAAATGGCTGAAGCTTCTTGT	EW2_F1P03_E08	AGGTACACAGCTTTACGACTACTTTCTAGGCAGAGCCTAAAGTAATTCAATTTTATTGATTTATATTTAAATTGCCCTTATAAATGTGTGTAGCATACTCGAACATGTGAGACAAAAGATTGATATTAGTCTGATATAGGTTTAATTGATGATATCATAGACTTGCAAGAATGTCTCAATGGCTGGCCCACGGTTTTTGCATAAAACTTGCTAGAACAAGCGACATAGCGTTGAAAACAGAAATAGTCTTGAGTATGCGTCGTTAATTACTGGTAAATTAATTAATTTCCTCGTCGTTCTTCTGCAGCCTGTTCTTGATTTTTTGACTGTGAGAAATGGCTGAAGCTTCTTGT	353							8.829	1	Interpro_Id IPR001024;name PLAT				TA1-174035	0	1	0	0	0	0	1	0
TA2-031806	0.120968	AGAACTGGAGTTTACTGAACGCATACTTGTCACCGATGCCAAGAACTATCATGCATGGCA	contig03595	AGGCTGTTGATGTAGTCGACTTCCTTGTCCCaaCAGACCAAATTCTCTGATGACCCACTGACGGTGCTGCCATGCATGATAGTTCTTGGCATCGGTGACAAGTATGCGTTCAGTAAACTCCAGTTCTCGTGATGCGTCACCCAACCATTCGACAATCACCCTTCGGTGATGCCATACCTGGTAGTTTTTCGGGTGATCTTCTATAACCTCCGTCACGTAAACAAGTTCTTTTGCAAGGTCCTTCTTCAGATCCTTGAGCAGAaTTCGACGATAGTTCCAGACCGTGTAATTGGCCGAATTCAAcgATATGGCATCTGCCGt	321	2e-33	-1	ref|XP_001641349.1| predicted protein	1e-07	Plus / Minus	gi|194760526|ref|XM_001962455.1| Drosophila ananassae GF14417 (Dana\GF14417), mRNA				7.1e-48	4	PROTEIN FARNESYLTRANSFERASE ALPHA SUBUNIT	TA2-031806	0	0	0	0	0	0	1	0
TA1-191205	0.119758	TGTTGATTTCTGTCGAAGAATGACAGTGTATTTGCCCAGTGGTGCTAGTATCTTGGCAAA	EW1_F1P10_E10	GTGGACTCATACTGGCGTTTGCCATAACTGCCCCAAGTGCATACATCCTGGCAAACATTCAGAATTATCGTCAGCGATCTTAGACACCGGTCTTTGGTAGAGGAGATTGACAGACTGGGCCACTGGAGCAACTACATTTCATGGGGATTTAAATCTATCTTCACTACTGAATTAGAAAACTGCAAACTGTGCTACTAATCCTAATTACTCATCAGTTTTTCTACAAGTTTTAAAAAATTCAGTATTTTTGGCGCTTTTGCAGACCCATAATTAAACATGTGTTTCTGTTAAGAGTTTTCCTTTTGTTTTGTGTTTAATCACAGTATACCTAATTGCTTCCTCAAATTAAGAATATGTGCTTATTATACAAATCATTTGTGTAGTTGATGAGTCTGGTTG…	552								3	Cellular_location Signal_peptide Location: n2-10c17/18o				TA1-191205	0	0	0	0	0	0	1	0
TA2-210781	0.119247	TTTGCTGGGACACAGGGTTGTTTGATAAGTGACCCAGGGGCCGGTGATTGGCATGTGGTG	contig03821	cAACcTGCACCACATGCCAATCACCGGCCCCTGGGTCACTTATCAAaCAACCCTGTGTCCCAGCAAATCCAAGATTATGGCCAGCAATTGCCGCAGCAGCCATTGtGTTAACGTTaTTCgg	121	9e-08	-1	ref|XP_790718.1| PREDICTED: similar to MGC107801 protein				4.7e-06	5	Interpro_Id NULL;name Glyceraldehyde-3-phosphate dehydrogenase-like, C-terminal domain				TA2-210781	0	0	0	0	0	0	1	0
TA1-107816	0.119153	GAAGCCGTGATCGTACTTCATCTTCAAAAGACAAGCAGAGAGATCATCGTTCTCAAGATG	contig20565	ccTCTGGaCGCAGACATtCGAGCCGTGAtAAAAGAAGCCGTGATCGTACTTCATCTtcAAAaGACAAGCAGAGAGATCATCGTTCTCAAGATG	93							8.96	1	Cellular_location: Cytoplasmic				TA1-107816	0	0	0	0	0	0	1	0
TA1-201867	0.119153	TTCTTTATTTCACAGGGGAGGCTCTAGAAGATGATGATGACGGAGAGTATGATGAACGAA	EB3ZX6E02H0H1E	TTCATTCGGGAACGTGCAATTCCAAGAGCAGTTCTTTATTTCACAGGGGAGGCTCTAGAAGATGATGATGACGGAGAGTATGATGAACGAA	91	1e-05	1	dbj|BAF96023.1| nuclear assembly protein 1 like	6e-06	Plus / Plus	gi|189521339|ref|XM_001918450.1| PREDICTED: Danio rerio hypothetical protein LOC100149617 (LOC100149617), mRNA	8.9e-08	1	Interpro_Id IPR002164;name NAP;Ontology_term GO:0005634 nucleus;Ontology_term GO:0006334 nucleosome assembly				TA1-201867	0	1	0	0	0	0	0	0
TA2-111532	0.119153	GACCGATTGTGTTTACTAACGTGTATTTCTGTTTGTAAGATGTCTTTCGAAGCAAAATTC	contig27513	TGAGGAaTTTTGCTTCGAAAGACATCTTACAAACAGAAATACACGTTAGTAAACACAATCGGTCACGTACTTCTATCCCTCCAAGCATCAATAGAGACAGTCAGCACCATTGGAAaTATTACCGACCAATCAAATACAACCGAACTGACAGAACTAAACCTCGAAATTTCATTGCACATATAATATATTATTATATATGACATATGTACATATCTCATATCTTGACATATATTACATATAACAAATTACATATAGATTAAGTACATGTAACctAGTTAGGAaTTTTGGTAAaGTATTGCTcAAaTGTACAGCTGACACCTATCCTGTCCGTAACCCAAAGTTGAACTAAGTATGACTACTACAATCTAAATGTCCTGTCAAGATATAAGGAACCAGCAC…	860							8.96	5	Cellular_location: Cytoplasmic				TA2-111532	0	0	0	0	1	0	0	0
TA1-196607	0.118548	TTATTCCGTACTGATCAAATGCCGTGGGGTTATAAAGAGCAAGGGTTATGTCATGCAGGC	contig29309	aGTGCAAGaTAaCAGtGAAGATATTCGCGAAtAGCATTGAAAaGCAAGCAGTTGCCGATGCTGTCAGAAAGGtGATGTGTGAATTGGAGGTGTCGTCTCTGGAGACGGTCATTCTCAGTGTACCGGAGGAACACCGCAAGCTGGAACACTTAAAGACGGTCTGGCACGCtCTCGAggAGCtCGTCGAAAGTGAAAAGGTCTTCAGTCTGGGCATCTCCGATCTCAGCACAACCCAATTGGAGGAaCTGTACAACTGGGCACTGATCAAACCGTCTATAAACCAGGTCAACCTGACGaCCTGCTGTGTCATTCCTCCAGAACTTTccgaatttgccagagagcacgaTATCcAGTTGCTGACCCACAGTGACCCTCCTGTTATCTTGTCAACTGAAAGCC…	550	8e-42	3	gb|ABB96114.1| glutamate cysteine ligase modifier subunit				8.96	6	Cellular_location: Cytoplasmic	6e-40	3	GLUTAMATE CYSTEINE LIGASE REGULATORY SUBUNIT	TA1-196607	0	0	0	0	0	0	1	0
TA1-226378	0.115726	CTGTCCTCTTGCAAATGCGACAAAAATCCCTTGTACAGATTTAGTAAATACCGTAAATTA	contig10831	CTTATTGGGTTGATTATCTCTTTGGGAAAGTGACTGTCCTCTTGCAAATGCGACAAAAATCCCTTGTACAGATTTAGTAAATACCGTAAATTATTTGTTCTTGTATTATTTGCCA	115													TA1-226378	0	0	0	0	0	0	1	0
TA2-168541	0.115726	TCAGCTTTGAGGAGACTAGCAACAAACCTACCGGTATCTGGAGAAGAAGCAAATGGTGAA	SMcontig_35590	ATCAAAGTTTCCAACCAAATCTGGGACTTCTTCGTCTTCATCTACTTCTGCAATTCCTGTTYGTTCACCATTTGCTTCTTCTCCAGATACCGGTAGGTTTGTTGCTAGTCTCCTCAAAGCTGACGATAGGTTTTCAGCTCTCAACTGGCTCAGTATTGTTGGCAGCATCTCAGTGATTTGTTTGATTTCAGCATGACCGATCAC	204	1e-07	-1	ref|XP_428462.2| PREDICTED: similar to general transcription factor					1	Cellular_location Transmembrane Location: o6-27i	7e-05	4	TRANSCRIPTION FACTOR BTF3	TA2-168541	0	0	0	0	0	0	1	0
TA1-118589	0.112903	GCAAGAAGAATAACATGTCACTTTTGCTGAAGATGGTGTTGATATGACATTAGAATGAAC	EB3ZX6E02G5R8E	GGTCGTGGACGGCCTGAGCAAGAAGAATAACATGTCACTTTTGCTGAAGATGGTGTTGATATGACATTAGAATGAACA	78				5e-09	Plus / Plus	gi|3688431|emb|AJ011705.1|LRU011705 Lumbricus rubellus mRNA for 40S ribosomal protein S10							TA1-118589	0	0	0	0	0	0	1	0
TA1-170651	0.112903	TCCAGGCAAAGTTTTTAGACTTCAAGATTCAGAATATGGTTGGCAGCTGCGATGTGAAAT	SMcontig_1854	AAAGAGCGAAGAACAAGCGAAACTAGCTGCAAGAAAATATGCACGAATAGTCCAGAAACTAGGATTCCAGGCAAAGTTTTTAGACTTCAAGATTCAGAATATGGTTGGCAGCTGCGATGTGAAAT	125	2e-13	2	ref|NP_001098077.1| TATA box binding protein	9e-09	Plus / Plus	gi|17298077|dbj|AB051822.1| Lampetra reissneri TBP mRNA for TATA-box binding protein, partial cds		4	Cellular_location Transmembrane Location: o12-30i	5.3e-25	2	TATA-BOX BINDING PROTEIN	TA1-170651	0	0	1	0	0	0	0	0
TA2-209784	0.112903	TTTCTTAAAAGTGCGTTGTTACCGATGCAACCGTTAGATTCGATCGATTGTATCTATTCT	SMcontig_63418	CGCCGTGCGAGCCGAGGCTACAATCACTAAGGAAAATAATTTCCAATAAAAGATGCAATCTCATTTTCGATTGTTACTGGCTCTTGaAAAAGTCTTTCCAAAAGAACTTGGACATTCAACCGAAAGATTTGGGTCAAATRAGAATAGATACAATCGATCGAATCTAACGGTTGCATCGGTAACAACGCACTTTTAAGAAATTGTCTATATCACACTATACTTCCTTCAAATGAGGACAAGGCGGAGGTCTTTTTTTAATGAAAAGTGACCAGTTGTAACAGATGTGGTGGCACTCTCATTTTCCAACAACGGCTTGCCCATCCTCATTGACCTGTTCCACGCTTAGGACTTCTGGAACGTAAAACTGGAGCATATTCTGGACACCATTTTAAGCGTAAC…	561		-1	gb|EDX03113.1| GE15286	6e-13	Plus / Minus	gi|115953357|ref|XM_793605.2| PREDICTED: Strongylocentrotus purpuratus similar to HIRA interacting protein 5 (LOC594156), partial mRNA	4.1e-05	5	Interpro_Id NULL;name IRON-SULFUR CLUSTER SCAFFOLD PROTEIN NFU-RELATED	1.7e-32	4	IRON-SULFUR CLUSTER SCAFFOLD PROTEIN NFU-RELATED	TA2-209784	0	0	0	0	1	0	0	0
TA2-060120	0.11239	ATTTGGTCCAACTGCTGGAGCAGCCCTCGCTGGTCACAAAGACGTCGACAAGATCGCGTT	SMcontig_22962	TGGGCTTTTCCCGCCCAGTTCCAGCGTAACACGCTTGAGGTTGCTTTCGGCAGCCAACTTGGATATTATATGACCRACTTCTGTGGAGCCAGTGAACGCGATCTTGTCGACGTCTTTGTGACCAGCGAGGGCTGCTCCAGCAGTTGGACCAAATCCAGGCACGACGTTTATT	172	2e-20	-2	ref|XP_415171.2| PREDICTED: hypothetical protein	7e-07	Plus / Minus	gi|68262661|emb|CR931997.1| Corynebacterium jeikeium K411 complete genome	8.96	3	Cellular_location: Cytoplasmic	3.1e-32	4	ALDEHYDE DEHYDROGENASE-RELATED	TA2-060120	0	1	0	0	0	0	0	0
TA1-039918	0.111663	AGTCATCACGTCGAGCACCATCAACAGGGAGAGCAATGCACTGAGATCAGGGCCACCTGT	EW1_F2P17_E05	ACACCCCTTCGTTGCAGGAAGGGCTGTGCCTTCGGCTACCAGGTCGACTCCAGAGGCTGTGAGATGTGCGCCTGCAACCAGCCAAGTCATCACGTCGAGCACCATCAACAGGGAGAGCAATGCACTGAGATCAGGGCCACCTGTCGGATGCAATGCAGGAATGGATTCGCCAGAGATGACAAAGGATGTGAAGTATGTCGGTGCGCTGAG	210	7e-08	1	gb|AAX11350.1| eisenstasin II				8.96	5	Cellular_location: Cytoplasmic	5.7e-06	1	Leech antihemostatic proteins	TA1-039918	0	1	0	0	0	0	0	0
TA1-089143	0.110753	CGGGCCTCCAAGAGAGATTGTGCATCCGAACACGCGATTCCAAGGCAATCCGTTCAACCT	SMcontig_51120	ATCGTGAGCCGACATCCAGTAAAGTTCAGACGTGGAAATACGTGGCCAAGAATGCTCTTATGTATGTTCCGGAAGGAATGGAGCTCTCCCTGGCGGAGAAGATCGCCAATTCCGGGCCTCCAAGAGAGATTGTGCATCCGAACACGCGATTCCAAGGCAATCCGTTCAACCT	172	1e-08	3	ref|XP_001184722.1| PREDICTED: hypothetical protein										TA1-089143	0	1	0	0	0	1	0	0
TA1-177447	0.110753	TCTTGAGGAAGTGGAGAGGTTGACCAACTTTATGGAAGACTTCCAGCTGAACAACCAGTA	contig06831	aaaaGCAGTTtCTGgCGgAGGCGgAGAAACGTGGATTTATTCAGTTGAAaGGTCACAGGTCTGTCGGTGGGTTACGTGCATCGCTTTACAATGCCATAACTCTTGAGGAAGTGGAGAGGTTGACCAACTTTATGGAAGACTTCCAGCTGAACAACCAGTAGCGACGATCA	170	2e-12	3	gb|EDW39058.1| GL13880							1.4e-22	3	PHOSPHOSERINE AMINOTRANSFERASE	TA1-177447	0	1	0	0	1	0	0	0
TA1-219094	0.110753	AGCATCTCTGCCGAGTCCTCCTCTCTGGCCTCTGATTCAATTTCTTTTTCTTCAAATGGA	contig13639	cTCATCTTCATCAAGTTCTTTAAGCATCTCTGCCGAGTCCTCCTCTCTGGCCTCTGATTCAATTTCTTTTTCTtCAAATGGAGCCTCTTCAACCATAG	98							8.96	4	Cellular_location: Cytoplasmic				TA1-219094	0	1	0	0	0	0	0	0
TA2-179329	0.110753	TGAAGTTCTCTTACAATCGAGACGAGAACACCAAGGAGGATGTGATCAGTGACCCAAACA	contig21887	aGCTGGTTCACTAACGTGGTACTGGACGATGTTGGTGTTTGGGTCACTGATCACATCCTCCTTGGTGTTCTCGTCTCGaTTGtAAGAGAACTtCAGAATAt	101							8.96	5	Cellular_location: Cytoplasmic				TA2-179329	0	0	0	1	0	0	0	0
TA2-158149	0.110215	TACTATTGGGACTCGTGCGTCAACGGTCCCAGCGGCCTGAAGTGTCCCAATTACTCCTCA	contig01054	tGAGgAGTAATTGGGACACTTCAGGCCGCTGGGACCGTTGACGCACGAGtCCCAATAGTACGGCACCTGAGCACATCCATGCAAGACCCAGTTGCAGCGCaTTa	104								5	Cellular_location Signal_peptide Location: n5-17c22/23o				TA2-158149	0	1	0	0	0	0	0	0
TA2-175688	0.109677	TCTCTGCACATGTAGTCAGAGTTCCCGTTAACGTCCAAACGGCCGTTTTTATGTCCAAAA	contig00034	TCTGGaCGTTTtGGACATAAAAaCGGccGTttGGaCGTTAACGGGAACTCTGACTACATGTGCAGAGAATCGTTGATGAGGTAAGAAAAGTGACTTGAAAGAGCAGTGTGTTTACCATAATGCTATACAACAGAAGTGACTTTCTGTTAGAAtATTGAGATTTATTTAACAAATCAGAATGAA	183										NA	5	signal-peptide	TA2-175688	0	1	0	0	0	0	0	0
TA2-186101	0.107527	TGGCACATCGTCGATGACAATTCATTCCCGTATCAGAGCCGAAAATTTCCTGACATGAGT	SMcontig_32079	ACTCATGTCAGGAAATTTTCGGCTCTGATACGGGAATGAATTGTCATCGACGATGTGCCAGTGGAAAACATTGATCTTATTATAAGCCATCGCGTCCAGATTCTGTAGAATGATTTCCTTAGGTAGGAAATGACGAGATGTATCAAGCAGAATTCCTCTCCAA	163	8e-18	-2	ref|NP_001106576.1| hypothetical protein LOC100127787	5e-08	Plus / Minus	gi|73950300|ref|XM_535275.2| PREDICTED: Canis familiaris similar to Beta-hexosaminidase beta chain precursor (N-acetyl-beta-glucosaminidase) (Beta-N-acetylhexosaminidase) (Hexosaminidase B) (Cervical cancer proto-oncogene 7) (HCC-7) (LOC478100), mRNA	8.96	1	Cellular_location: Cytoplasmic	2.9e-24	4	BETA-HEXOSAMINIDASE	TA2-186101	1	0	0	0	0	0	0	0
TA2-111656	0.10745	GACCTGATCTGTTTGTCCTTGAATTCATCGGCTGTACTTTCCAGTCTCTAATTAGTTTTG	contig15443	cAAAACTAATTAGAGACTGGAAaGTACAGCCGATGAATTCAAGGACAAaCAGATCAGGtCCAtttCGtATTGaCAaTaGATTCGTGTAGCAaGCCTATCt	100													TA2-111656	0	0	0	0	0	0	1	0
TA1-173901	0.106452	TCGTGGAGTAAATCTGGACTCAAGGTATGGGGAAAACGAGATGATGAAGGCGAGGAAGAA	SMcontig_7835	CGACAAGAACATGCGGGTGTGGGGTAAGAGAGAAGATTGGGAAAAAGAAGATTCTGACAAAAGAGACTGGAGTAGGAATAACATGAGGGCTTGGGGAAAGAGAGATGAGACCGAAGAGGACGAAAAGAGGTCGTGGAGTAAATCTGGACTCAAGGTATGGGGAAAACGAGATGATGAAGGCGAGGAAGAAA	191	0.0001	2	gb|ABD17759.1| PTSP-like peptide neurotransmitter precursor				8.96	3	Cellular_location: Cytoplasmic	NA	5	signal-peptide	TA1-173901	0	1	0	0	0	0	0	0
TA1-016525	0.105108	AATGGCATCTTATCTGGTCTGCCATACTTGGTCAACTGGATTGTGATGACGTTAGGTGGA	contig25609	tGTatATGAAGGATGTTCTGAAGTTCTttttAaCTtAaTTTGtCtACAGAaTGGCATCTTATCTGGTCTGCCATACTTGGTCAACTGGATTGTGATGACGTTAGGTGGAGTGGTGGCAGATCTTCTGAGAAGggA	135							1.3e-06	2	Interpro_Id NULL;name SODIUM-DEPENDENT PHOSPHATE TRANSPORTERS				TA1-016525	0	1	0	0	0	0	0	0
TA1-074548	0.103327	CATGCAGTCTGTCTTTTATGTCTAATTTTTAGTGTTAGAGGATACTCTATTATTTCGGGG	contig27961	TGACTTTGATTATTCTATGTGTTTTGAGCCAATGCCTTTCAAGCTGTGGTCAGCGGACATACGGCGCAGGTCCACATGAGCGTTCTGGAATATTCACTAACAATGCATGGTTTTAGCATTAACATGcAGTCtGTCTTTTAtGTCTAATTTTtAGTGTTAGAGGAtACTCTATTATTTcGGGGATACa	187									Cellular_location Signal_peptide Location: n2-13c21/22o				TA1-074548	0	0	0	0	0	0	1	0
TA2-158669	0.103327	TACTTCATGCACCAGGAGACGATCCAATGGGTTATGAATCCAGTTCAGAGCGTTAGGAAA	EB3ZX6E02I8U4Y	CTACACTCTGGACCGGACTTTCCTAACGCTCTGAACTGGATTCATAACCCATTGGATCGTCTCCTGGTGCATGAAGTATCGATAT	85	0.0001	-1	ref|XP_001490108.2| PREDICTED: similar to ubiquitin-conjugating enzyme E2G 2				0.0001	5	Interpro_Id IPR000608;name Q8NDD5_HUMAN_Q8NDD5;;Ontology_term GO:0019787 small conjugating protein ligase activity;Ontology_term GO:0043687 post-translational protein modification;Ontology_term GO:0051246 regulation of protein metabolic process				TA2-158669	0	0	1	0	0	0	0	0
TA2-202553	0.103327	TTGAGCGTCGGACTGTCTGGCTTGGCTGCCGGTTTTGCCATTGGTATAGTTGGTGATGCG	SMcontig_20205	TGGCTGCTGGGCTGTTCCGCGTACTCYCGCATCACCAACTATACCAATGGCAAAACCGGCAGCCAAGCCAGACAGTCCGACGCTCAAyMCCGGCCCCAAGATGAACAAAGCTCTTGAACAGGTTATATGCAGGAGGT	137		-3	gb|ABV60304.1| putative V-ATPase C-subunit	5e-09	Plus / Minus	gi|410089|gb|U02877.1|CTU02877 Candida tropicalis vacuolar ATPase subunit c gene, complete cds				1.2e-08	4	VACUOLAR ATP SYNTHASE PROTEOLIPID SUBUNIT	TA2-202553	1	0	0	0	0	0	0	0
TA1-011593	0.102688	AAGGGCGCCCAGGCACGACACATGGTGATGCAGAAACTGATGAGACCTACAGAGAAGTCA	contig30098	GTGAATCCATCTTTATCGCCCATGCAGCTGCTGCAACAGCAGCAGCAGGCGTACGTTCCCGAGCAGCTGGAACCTACGCAGACGTTACAGCAACAGGAAGATATCCAGATCAAGGGCGCCCAGGCACGACACATGGTGATGCAGAAaCTGATGAGACCTACAGAGAAGTCA	171				5e-05	Plus / Plus	gi|170172417|dbj|AB363965.1| Chlamydomonas reinhardtii ROC40 mRNA for RHYTHM OF CHLOROPLAST 40, complete cds				NA	6	C_TYPE_LECTIN_1	TA1-011593	0	0	0	0	0	0	1	0
TA1-108015	0.102688	GAAGGCTGTGTTGTTAGCAACGTTCTGCACCTTCTTCAAGATCTTTGACATTCCAGTCTT	SMcontig_33991	CACTAAGGCCAGTGAAGAATTCCGACCATTCATGAGACAGTTGCCGGAATTCAAGTTCTGGTACAGCACGCTGAAGGCTGTGTTGTTAGCAACGTTCTGCACCTTCTTCAAGATCTTTGACATTCCAGTCTT	132	2e-12	2	gb|EDV23035.1| hypothetical protein TRIADDRAFT_7073				8.96	1	Cellular_location: Cytoplasmic	6.5e-21	2	Rer1	TA1-108015	0	0	0	0	0	0	1	0
TA2-031808	0.102688	AGAACTGGTCGAAGAGCATTGAGACTGACATGAGAACCATTTCTAGTGCACTCGAGTATG	contig24749	cATACTCGAGTGCACtaGAAATGGTTCTCATGTCAGTCTCAATGCTCTTCGACCAGTTCTCAAGATCGCCAAGTTCCTTGACCGCCTGATTGAAGTCTTCAACGAGTTTTAGCCACTGCGTCGTCTGCTTCGAAAACTGTGCAACATTCGCCTGGAGGATCTTCGTCTCTGTGTCCAACTTCTTCTGGTTAACATAGGCCTGGgCAACTCCAGTATTGAGATGATCTACAAGCGCATGTGCCAAAGCACAGGCAGACACAGATGCTTCCCTCTTTTtCTTTtCTTGCAaTTCCTtCTtaaa	301	2e-32	-1	gb|ACD99686.1| N-EGFP/biogenesis of lysosome-related organelles complex-1 subunit				8.96	6	Cellular_location: Cytoplasmic	5.4e-47	5	GCN5L1	TA2-031808	0	0	0	0	0	0	1	0
TA2-202790	0.102688	TTGATCACGAGAACAGAAAACTGCGGCTGATTGATTGGGGATTGGCCGAATTCTATCATC	contig00775	AGCAGTTCTGGCCCcTTGAAaTACCTGGATGCGACTCGAACGTTGTATTCCTGCCCTGGATGATAGAATTCGGCCAATCCCCAATCAATCAGCCGCAGTTTtCTGTTCTCgTGATCAATCATGacATtGTGCGGTTTGaCg	141	9e-21	-2	gb|EDW81618.1| GK12170	2e-25	Plus / Minus	gi|157812745|gb|EU020177.1| Triops longicaudatus clone Tlo6f2 putative casein kinase mRNA, partial cds				9.1e-35	6	CASEIN KINASE II, ALPHA CHAIN (CMGC GROUP IV)	TA2-202790	0	0	0	0	0	0	1	0
TA1-178666	0.0996774	TGAACATTCCATTTCGTATTGGAGGCTACAGCTGGAGACGAAGGAAAAGAAAAGCAGTTT	contig13992	ctAcGTTTCATCTTAGAtCCACGAttATCGtAGCTACATGAACaTTCCATTTCGTATTGGAGGcTaCAgCTGGAGACGAAGGAAAaGAAAaGCAGttt	98								6	Cellular_location Signal_peptide Location: n2-9c14/15o				TA1-178666	1	1	0	0	1	0	0	0
TA2-054590	0.0996774	ATGTTCATCTGGCGTTGTTTTTGCTTGTTTTCTTAGCCAATGATGCAGACTGTAGGAAAT	contig05621	tGTATAATCATATACGCATtAAaTAAATATTtCAaTCAaCTGTTTAATTTCCTACAGTCTGCATCATTGGCTAaGAAAaCAAGCAAAAaCAACGCCAGATGAACATcGTCaCaTAAaCATCGTCAGaTGAACa	133								6	Cellular_location Signal_peptide Location: n7-18c23/24o				TA2-054590	0	0	0	0	0	0	1	0
TA2-104460	0.0996774	CTTGTTTGTTTGTACTGCGGCTGTGTTTTGTTATATAGATATAAAGTACCCGTTAAGTGG	contig24630	ccacttaacgggtactttatatctatatAACAAAACACAGCCGCAGTACAAaCAAACAAGCAAGAGcGTAACTTTTCAAaTTATTTACTTCGCTGTTTTGATAAAGAAATGGCTTGACCTAAAATAAGTCTCAGTTGCAAACTGaTCAGAAaCAATGTtCTTacGCTTTTGAAAAaCt	178								4	Cellular_location Signal_peptide Location: n2-13c18/19o				TA2-104460	0	0	0	0	0	1	0	0
TA2-105400	0.0996774	CTTTTCAAACTTTAGCAACTTTCAGTGACACTTGGATATCTTGTAGTCGGTTTGTAATTG	contig30668	ATTtACTtCTTATTTCTGaCATTAGaagCTAAAATgtAaCcATATCAACTTTATTGAaTCAATTACAAACCgaCTACAAGATATCCAAGTGTCACTGAAaGTTGCTAAAGTTTGAAAAGCCACAACTGTATTCAATCTAGATCGGCCATTTCCATTGGTTTGGAGGTGCTTCCTTAACCAAAGGCTCCcATGACCTCCACTCAATCATCCTACGAGCCAAATTCAGCTCACGCTCTGCCTGTAGAATAAGTTCTTCTACTTGACCACCGTTGATCTTTGCTTCCAGTTTCTCCACATTTGGTTCAGACTTTACCACCGTTAGACGATCTTGAACAAGCGCCTGTGTATGTTTGCGATAGACTGCACTTTCTGGCATTTTCTGAATAACTCGAAGTATTT…	505	4e-31	-1	ref|XP_532446.1| PREDICTED: similar to NADH-ubiquinone oxidoreductase 13 kDa-B				8.96	1	Cellular_location: Cytoplasmic	5.4e-38	5	NADH-UBIQUINONE OXIDOREDUCTASE 13 KD-B SUBUNIT	TA2-105400	0	0	0	0	0	0	1	0
TA2-116411	0.0996774	GATCCTCAAGTACAAAGACGAGGCTGTTAAGATGCAGCAACAGCTGGACGACATGAAAAA	contig02953	tttttCATGTCgTCCAGCTGTTGCTGCATCTTAaCAGCCTCGTCTTTGTACTTGAGGATCTTCTCTTtGGCCATCTTTGCAATCTGTGATCCTTTg	96							NA	6	Interpro_Id NULL;name coiled-coil				TA2-116411	0	1	0	0	0	0	0	0
TA1-001540	0.0991936	AAAGAAGTAAAAAGACGACAATGAACTTTCTGCTTGAGAGACTTGCAACTGGTCTTTGAA	contig26108	AGGTACAGCAGTAAAAGTCCGTCATATACTTTGTGAGAAGCACTCAAAAATTGTAGAAGCATTGGAAAGACTTAAAGCTGGAGATAAGTtCAATGAAGTTGCTGTAAAGTATAGTGAAGAtAAAGCTAGACAAGGGGGTGACCTAGGTTGGCAGACAAGAGGCAACATGGTTGGGCCCTTTCAAGAAGCTGCCTTTGCACTTCCAGTAAGCAATCTTCAGAAACCTGTCTACACTGATCCACCTATAAAGACCATGTTTGGCTATCATATAaTCATGGTTGAAGGAAaGAAGTAAAAaGACGACAaTGAACTTtctGCTtGAGAGACTTGcAACTGGTCTTTGAACaa	348	1e-41	2	ref|XP_001603612.1| PREDICTED: hypothetical protein	5e-10	Plus / Plus	gi|157785590|ref|NM_001105657.1| Bos taurus protein (peptidylprolyl cis/trans isomerase) NIMA-interacting, 4 (parvulin) (PIN4), mRNA gi|151556239|gb|BC149559.1| Bos taurus protein (peptidylprolyl cis/trans isomerase) NIMA-interacting, 4 (parvulin), mRNA (cDNA clone MGC:159508 IMAGE:8173855), complete cds	8.96	6	Cellular_location: Cytoplasmic	6.5e-39	2	ROTAMASE	TA1-001540	0	0	0	0	0	0	1	0
TA2-183652	0.0991936	TGCCATGACCATTGAAATCCGAGAGGGCAGGGGCGTTGGACCAGCAAAGGATCACATCTA	EB3O8BM01A1WJX	TAGATGTGATCCTTTGCTGGTCCAACGCCCCTGCCCTCTCGGATTTCAATGGTCATGGCACGAGAGACGACGTCACGTGACGCAAGATCCTTGGCGTTAG	100	4e-09	-3	gb|AAW25949.1| SJCHGC09326 protein	2e-12	Plus / Minus	gi|121705067|ref|XM_001270796.1| Aspergillus clavatus NRRL 1 succinate dehydrogenase, flavoprotein subunit (ACLA_035740), partial mRNA	1.2e-13	6	Interpro_Id NULL;name SUCCINATE DEHYDROGENASE 2 FLAVOPROTEIN SUBUNIT				TA2-183652	1	0	0	0	0	0	0	0
TA1-052044	0.0987904	ATGCATCAGGTCTGCTTTTCAAGAACAAAAGGGACCGGAAAATACTCAACGTTGACCCCA	SMcontig_37943	CTAAAGGTGGAAGATTTTGAGGTGTATTTCTCTTTGGAAAGAAGAGACTCCTTCCAAAACCAACTGATCTCAGCTTCTACAACTGGGAAACCCAGACATCAACATCAAATGCAAcCCCCAACTAYCAGGTCATTGCCGAGAATGCATCAGGTCTGCTTTTCAAGAACAAAAGGGACCGGAAAATACTCAACGTTGACCCCA	201	3e-21	3	gb|EDV25161.1| hypothetical protein TRIADDRAFT_25763	9e-16	Plus / Plus	gi|51775379|dbj|AK174578.1| Ciona intestinalis cDNA, clone:cieg098h12, full insert sequence							TA1-052044	0	0	0	0	0	0	1	0
TA2-204330	0.0987097	TTGGATACGCTGGGCTTGTCTATGAGCACGTTTTGGGCGAGGAGAAGTTCACTTTCATCG	contig13148	CGATGAAAGTGAACTTCTCCTCGCCCAAAACGTGCTCATAGACAaGCCCAGCGTATCCAAGACAATCTGGAGTGAGGcATCAATGGAGTTCATTG	95	5e-06	-2	gb|ABK95175.1| unknown	0.0004	Plus / Minus	gi|157773356|ref|XM_001664693.1| Caenorhabditis briggsae hypothetical protein CBG09073 partial mRNA	7e-10	5	Interpro_Id IPR002423;name CHAPERONIN;Ontology_term GO:0005515 protein binding;Ontology_term GO:0005524 ATP binding;Ontology_term GO:0044267 cellular protein metabolic process				TA2-204330	0	0	0	0	0	0	1	0
TA1-194465	0.0964382	TTACTGCCAGTTGCAGTGTTCGAAGCCTTGCTGTCGGCCGATCTGTGTTCCTTTTATAGT	EW1_F2P12_E08	CATACGAGATGTCGAGTTCCTGTGGCACAGTGTTTGTGGTGGTGGTAGCTCTGGTGGTGCTGCAAACATCCTTGGCACAAGAAGAAAAGCCGAGTTTACCCATTGCGGGTTCGTATTCTCCGCTAATCGTGTGTCCTAAAGATTGCGAGTCGGTGATTGGATCAGATGGATGTCAGAAGTGTGCATGTCAACCAAGCTGCGAGAACACTGTTTGCGCCAAGGGATATTACTGCCAGTTGCAGTGTTCGAAGCCTTGCTGTCGGCCGATCTGTGTTCCTTTTATAGT	286	0.0001	3	ref|NP_081363.1| hypothetical protein LOC69464				8.96	6	Cellular_location: Cytoplasmic	NA	2	transmembrane_regions	TA1-194465	0	0	0	0	1	0	0	0
TA2-097212	0.0958064	CTCGTGTTTTAACTGTGATGAGCCAGGCTCAGAAGGAAAATCTGCGAAAATTCTATCAAA	SMcontig_18163	TTTGATAGAATTTTCGCAGATTTTCCTTCTGAGCCTGGCTCATCACAGTTAAAACACGAGCAATGGACTTGCGAACTGTACAGATTTTGG	90	2e-05	-3	sp|Q5DVH6|RL35_PLAFE 60S ribosomal protein L35				0.0084	5	Interpro_Id IPR001854;name Ribosomal protein L29 (L29p);Ontology_term GO:0003735 structural constituent of ribosome;Ontology_term GO:0005622 intracellular;Ontology_term GO:0005840 ribosome;Ontology_term GO:0006412 translation				TA2-097212	0	0	0	0	0	0	1	0
TA1-040984	0.0953226	AGTGGTACATCATTCCCATTTTCTGGCTGCCAGTTATTTTCTTCCATCTGCACCTGTCCT	SMcontig_51569	CTCGGCAAATCCTACATGGATTGGATCTTTACACCAGAAGACAAAGACCTGCGATTCTTTGGCTCAGACTTCCTTGAGAGCCTGACGCAATGCCAGTGGTACATCATTCCCATTTTCTGGCTGCCAGTTATTTTCTTCCATCTGCACCTGTCCTTCTCCAACTTCATGGGCTCTGGTG	178	3e-10	1	ref|XP_001948157.1| PREDICTED: similar to fatty acid hydroxylase							5.6e-12	1	FATTY ACID HYDROXYLASE	TA1-040984	1	1	0	0	0	0	0	0
TA1-052714	0.0953226	ATGGACTTGGCACTCCTTACGCTCCAGTTGGCCCCTGAGGAACTCTACCAAACGTTCCAG	EW1_F2P14_G12	GGAATCTGTTCTTTCCTAATCAACTTGATTGACTCCCCTGGACACGTTGACTTCTCATCCGAGGTGACCGCCGCCCTTCGTGTCACTGATGGAGCCCTTGTCGTTGTCGACTGCGTCTCTGGCGTCTGTGTCCAGACTGAGACTGTTCTTCGTCAGGCAATTGCCGAGAGAATCAAGCCGGTCTTGTTCATGAACAAGATGGACTTGGCACTCCTTACGCTCCAGTTGGCCCCTGAGGAACTCTACCAAACGTTCCAGCGT	261	1e-29	1	gb|AAK12349.1|AF240824_1 elongation factor-2	3e-41	Plus / Plus	gi|51859627|gb|AY702202.1| Loligo pealei elongation factor 2-like mRNA, partial sequence				1e-39	1	ELONGATION FACTOR 2	TA1-052714	1	0	0	0	0	0	0	0
TA1-206314	0.0953226	TTGTGCACCCTGTACTAGACAGTCCAGATGCAGGATCGCAGCTGTCTGAATGGCTTGGGC	EB3ZX6E01BKPKW	ATCAAATCCTACAGCCCAGAACTTATTGTGCACCCTGTACTAGACAGTCCAGATGCAGGATCGCAGCTGTCTGAATGGCTTGGGCGA	87	0.0001	1	ref|XP_001496697.2| PREDICTED: similar to CG10424 CG10424-PA										TA1-206314	0	0	0	0	0	0	1	0
TA2-210418	0.0944701	TTTGATCTACGATACTTTGGATTACGCCAAAAAGTTTGAGCCAAAGTACCGCCTGGCCAG	contig24644	CTGTCTGTTTTTACGTTCCTTACGCTGCTTGCGAGCAACCCTGGTAATCTTAAGCAGTCCGTGCCTGGCCAGGCGGTACTTTGGCTCAAACTTTTTGGCGTAATCCAAAGTATCGTAGATCAAAGCAAAGCCAGTTGTTTTACCACCTCCAAACTGTGTTCTGAATCCAAAACAGAAGACAACATCAGCAGTCGTCTTGTAGAGGCGGGCAAGCTTCTCCCTGATTTCTGTCTTCGGAACAGTTGCTCTGCCTGGATGCAAGACATCGACAACCATCTGCTTTCTGCAAAGCAGTCGATTTGTCAGAAATTTACGTGTTCTG	322	6e-49	-2	gb|ABW90383.1| putative ribosomal protein S24	2e-15	Plus / Minus	gi|56340011|emb|CR677294.2|CNS0FLKA Tetraodon nigroviridis full-length cDNA		2	Cellular_location Signal_peptide Location: n9-17c23/24o	1.1e-66	4	40S RIBOSOMAL PROTEIN S24	TA2-210418	0	0	0	0	0	0	1	0
TA1-050738	0.0942397	ATGAAGCCAGATGTCATGTACTGCTTTGAGCTTCTTGAAGAGACTGGAATCTGCGTTGTG	EB3O8BM01BEQA0	AGAAGAGAGGCATGAAGCCAGATGTCATGTACTGCTTTGAGCTTCTTGAAGAGACTGGAATCTGCGTTGTGCCAGGCAGCGGCTTTG	87	1e-05	3	ref|NP_001092227.1| hypothetical protein LOC799963				2.3e-12	3	Interpro_Id NULL;name SUBGROUP I AMINOTRANSFERASE RELATED				TA1-050738	0	0	0	0	0	0	1	0
TA1-071487	0.0940093	CAGTATGAAGAAGAGTCAATTCACATCTCCCCAACTGACAAATATACCAAAGAATTTGTT	SMcontig_46888	AGGAAGGTGGATGTTCCATTCATTCCCAAGTCTAAGGGTCCAGGTGACCACAGYAACTTTGATCAGTATGAAGAAGAGTCAATTCACATCTCCCCAACTGACAAATATACCAAAGAATTTGTT	123	6e-09	1	emb|CAG03461.1| unnamed protein product				8.96	5	Cellular_location: Cytoplasmic	0.061	1	S_TK_X	TA1-071487	0	0	0	0	0	0	1	0
TA2-060673	0.0940093	ATTTTGTAGTCAAGATCTGGGGTATATACTCAACAATTGAACTACAGTATTAGGAACCGG	contig27904	CCGGTTCCTAATACTGTAGTTCAATTGTTGAGTaTATACCCCAGATCTTGACTACAAAATGGCTGGAATAACAATAGTCTTAATTAAAAATGAGATTGTAATCTTCACACTGGCATCACTGCTGTTGCCACTGGCAACACGACGGCCATCAATGGAGAGGGTTCTACTGTTTTCCATTTCCATTGATTGGCAGTTtCTTAAAGCCATCAGTGGTTCGTAACTTGGCGATTTTATCACGCGATCCAATACGCGAGTGGAATCCCTTCAGCTTCGGAAACCCATCCAGACTGGTAGGAGAGAGGATGCTCAGGTTGTCAAGCAGATCAAAGATGGTGTAGTCAACAAAACTGATCTTGTCACCAACGAAGAATCCAGCGCCCCCTTTATTCTCACCAAGAA…	458	5e-25	-2	ref|NP_571809.1| glutathione S-transferase pi							5.3e-32	5	GLUTATHIONE S-TRANSFERASE CLASS PI	TA2-060673	0	0	0	0	0	1	0	0
TA2-010658	0.0930645	AAGATCGGTGCAAGGCGCATCCACACGATTCGAACGAGAGGTGGGAACAAGAAGTATCGG	EW1_F1P09_F08	ACTTTCGCTGGGCTTTCTTCGATCGCTTCTTATTCAGCCTGGCCTCCTCTTCTGGTGTCAGTTTCGCCCCCTTCTTCCTGCTGAGGGGCAAGGCGTAGTGAGCCTCATACCAGTTTCTGAATGGAACCGCATCAATCACAACAATGGCATTCTTCACAAGGGTCTTTGTTCTCACCAACTCATTGTTAGAGGCATTGTAGACAACGTCCATAATACGAGTTTTGCGTGAAACACCTTCCGATCCCCAAGAGAAGTTGCCAGTGTCGAGTCTCATGGCCCGATACTTCTTGTTCCCACCTCTCGTTCGAATCGTGTGGATGCGCCTTGCACCGATCTTTGTGCTGGCAGCTGGGCGACCAAGCTCGAACTTTCGCTTCTTTCGGACCTGGGCCATACGAC…	504							8.903	1	Interpro_Id IPR001148;name ALPHA_CA_2;Ontology_term GO:0004089 carbonate dehydratase activity;Ontology_term GO:0006730 one-carbon compound metabolic process;Ontology_term GO:0008270 zinc ion binding	2.8e-91	5	40S RIBOSOMAL PROTEIN S8	TA2-010658	0	0	1	0	0	0	0	0
TA1-104678	0.0924193	CTTTTGTCAGGGCTGCTCCGTTGTTCTATCTTCTGTCTCTTCTGTTCATGTTAGCCAATT	SMcontig_11645	GTGTCGTAGGCCATTTCCGTGAGATTCGAGCGGTCGCTGACATGGAGAACAGGACTTGGGACACGATTAACGTGCGTGCCTCATTCTACGGCTTTAATCATCGTGGCAAGATGTTGTTTTCCGACGGAGAGGATGGCTAAAGATACTGCTGCTGGCAGATGGACTCTTTTGTCAGGGCTGCTCCGTTGTTCTATCTTCTGTCTCTTCTGTTCATGTTAGCCAATT	225	3e-07	3	gb|EDW29282.1| GL18500					3	Cellular_location Transmembrane Location: i9-27o	1.2e-12	3	SUBFAMILY NOT NAMED	TA1-104678	0	0	0	0	0	1	0	0
TA1-123240	0.0924193	GCCTCAGGAGCAGAAACAGATGCTTGGCGAACGACTCTTCCCTCTGATACAGGACATGTA	EB3ZX6E01EVVVY	CATGTTGGCTGCAGCTATGCCTCAGGAGCAGAAACAGATGCTTGGCGAACGACTCTTCCCTCTGATACAGGACATGTA	78	0.0003	2	ref|NP_001026846.1| poly A binding protein, cytoplasmic 1 a	8e-08	Plus / Plus	gi|156360992|ref|XM_001625256.1| Nematostella vectensis predicted protein (NEMVEDRAFT_v1g230864) partial mRNA	4.2e-09	2	Interpro_Id NULL;name RNA-BINDING PROTEIN				TA1-123240	0	0	0	0	0	0	1	0
TA2-061087	0.0924193	CAAAAAGTTCAGTGGGATTCTTGATCAGGGGGACGGAGTTTTGGTAATCTTTGATGAGAC	SMcontig_19504	TTGTCAACAGATTACTGAACAGAAAGTACAAACAATCAAAATCAGTTACAAGAGCTGTCATCTTGAAAGTTTTAGGTTTTGCACAGACATAACAAACTAAGTAAGTTTCTTTGCTTTGAGGTACAGTGCATCAACAACTTTCCCCATGTTCTGTATAGTGTCAAGTGCCATCTCATACGTCTTGTCCGTGGGCGTCTCATCAAAGATTACCAAAACTCCGTCCCCCTGATCAAGAATCCCACTGAACTTTTTGTCAAGAATCATTTGAGACAACTTCTTTTCAACTACCYCCACAGACAACTTGATCAAGGTTGCAATATGTTGAACTTGAACTTGGGAGAACGGCTCTATGATGCGAC	359	2e-30	-3	gb|AAH55457.1| Psmd11 protein	2e-09	Plus / Minus	gi|195150504|ref|XM_002016155.1| Drosophila persimilis GL10628 (Dper\GL10628), mRNA		2	Cellular_location Transmembrane Location: o12-32i	7.1e-47	4	26S PROTEASOME SUBUNIT S9	TA2-061087	1	0	0	0	0	0	0	0
TA2-168658	0.0924193	TCAGGTCTGGTTTGACGATAAGGAGAGCCTGAAGCTAAAGTACAACATGGCCTTGAATCT	contig19861	cGTTCATTTTGCATGTGCAAAGACCTtGCAGAAGACGACGTtCAGGGAaGAGTGTCCCACATGTCGTGCaGGTACTGGTGTTTATCCTGGgAAaCGTAGTCGAGCGaGTCGGCCTCCCACATTCCGACTCCACGCAACCCGAGATTCAAGGCCATGTTGTACTTTAGCTTCAGGCTCTCCTTATCGTCAAACCAGACCTGATGTAGgTCAGATGAGGTTGGATCcTTGTACGTAAAGTAGGgaGACTTGGCGTCCTCAttCcACAGTCTCCCCGTGGTTGACCATTgCTTCAATTtGTCCATTAGATTCGAaTATCCATACTGTTTGCCaGCAGCATCGCTGCAGGCAACACCACGAAaCGGAACTGGTTTTATGTAGCAAGTGTTGCTCTGCAGGTCA…	401	6e-25	-1	ref|NP_001011500.1| hypothetical protein LOC497004				9.248	3	Interpro_Id IPR002491;name FE_B12_PBP;Ontology_term GO:0005381 iron ion transmembrane transporter activity;Ontology_term GO:0006827 high-affinity iron ion transport	8.7e-33	6	DI-N-ACETYLCHITOBIASE	TA2-168658	0	0	0	0	0	0	1	0
TA2-163117	0.0848791	TATCGCGGTGGCTCACGACGGAGATTGCAAGAAAGCTTGCTCTCCAGCCTGCCCTTTCAT	contig14908	ATgAAAGGgCAGGCTGGAGAGCAAGCTTtCTtGCAATCTCCGTCGTGAGCcACCGcGaTaTCCTTTttGGACtCACACGCTGCGGCCTCGAGCg	94							0.02	6	Interpro_Id NULL;name Kazal-type serine protease inhibitors				TA2-163117	0	0	0	0	0	0	1	0
TA1-048272	0.0830645	ATCCAGATAGTGAGGCACATGAACAGAACTTTGCATATCTCATCGTCGATCCCCTGAAAC	EB3O8BM01D13EC	GGAGTCATCTATCCAGATAGTGAGGCACATGAACAGAACTTTGCATATCTCATCGTCGATCCCCTGAAACGCCACGTTAACGTGCGTCTACCATAA	96	0.0004	1	ref|XP_001510234.1| PREDICTED: hypothetical protein										TA1-048272	1	0	0	0	0	0	0	0
TA1-135678	0.0830645	GGTGACACTTCTTGTTGGAGTCCTCTTCATCACTATTGAACCACTGGAGACATTCGTTAA	contig01768	GGATATGGCGACTGTGTTTGGTGAGCCGATGGATGGCAGCTCTGGAAAGCAGTCGATTGTTGATGATTTCATGTACGGTTCAAATGTTGCAAGCTCACATTTCTACATTCgtcTAGGgTTTttGCGAAAGGTCTATGGAATCCTTAGTGCTCAGCTGTTGGTGACACTTCTTGTTGGAGTCCTCTTCATCACTATTGAACCACTGGAGACATTCGTTaa	219	4e-09	2	emb|CAH91890.1| hypothetical protein				8.96	5	Cellular_location: Cytoplasmic	3.8e-18	2	BAX INHIBITOR-RELATED	TA1-135678	0	1	0	0	0	0	0	0
TA2-090604	0.0830645	CGGTTCCAAGCTACTACAATCCAGCTGCTGTTAATCCACTCAAGTACGCCGAACAGCTGA	SMcontig_9888	TCAGCTGTTCGGCGTACTTGAGTGGATTAACAGCAGCTGGATTGTAGTAGCTTGGAACCGCGACGCCTGTCAGCTCCTGAGCCTTGGCATGCATGGCGGCCATTGTCTGCATAAGCGCCTGCTGTGGCGTCACTTTGTCTTTGGAACCGGTGACCATGGCCGTCTAGAGGATTCGGATTGTTGAAGAGG	189	8e-10	-3	ref|XP_001497071.2| PREDICTED: similar to arginine/serine-rich coiled-coil 2 isoform 2					3	Cellular_location Signal_peptide Location: n2-15c20/21o	NA	2	signal-peptide	TA2-090604	0	0	1	0	0	0	0	0
TA2-208938	0.0830645	TTTCCAGTCGTGGGATCAGTTTAAGGAGCTTCTGCGTTCAAGTACAGTGAAAAGAGAGAC	SMcontig_55180	CTCCTGCCGTCTCTCTTTTCACTGTACTTGAACGCAGAAGCTCCTTAAACTGATCCCACGACTGGAAAGGAATATTGATCGCAGTTCGATAGTTCGGACTGATCTCTGAGATGCGAAGGTACTTCCCTCGTCTGTTGTCCTGGACATCGAAATAGAACGAYTTATTGTCGATCTGTAGAGAGAACTTTCCCTCATCCGGCTTCTTCTCAATTTCT	215	3e-10	-2	ref|XP_973667.1| PREDICTED: similar to AGAP010564-PA							6.3e-18	5	PurA	TA2-208938	0	1	0	0	0	0	0	0
TA1-000564	0.0826613	AAACCAGTTACAAATTCACGTGATACACAGGAAGTTCCTTCAGAAAAGGGCAAACAAGTG	contig19901	aGgcGtCTGGGCTCAgAGCAaGTGgAAaGGACAGTTCGAaGTTAAaTGGAtCTATGTAAAaGACGTTCcAAACAGTCAGCTGCGCCACATCAAACTGgAGAACAATGAGAATAAaCcAGTTACAAattcACGTGATACACAGGAAGTtCCTTCAGAAAaGGgCAAaCAagTg	172	6e-23	2	ref|XP_001500383.2| PREDICTED: similar to YTH domain family, member 2	5e-05	Plus / Plus	gi|38181495|gb|BC061479.1| Mus musculus YTH domain family 1, mRNA (cDNA clone MGC:70052 IMAGE:6334535), complete cds				1.2e-40	2	YTH (YT521-B HOMOLOGY) DOMAIN-CONTAINING	TA1-000564	0	0	1	0	0	0	1	0
TA1-057390	0.0826613	ATTCTTGAGTGATGAATGGATGAGAGAGCGATCTTTTCTGGACGAAGAGGTTCCCACTTC	contig23459	TGGATCtGCAATGTATTGCGCAATACAGGCTGCCAAGGATTTCGGTCTAAAGGAAGGACAGAGAGTCGTCGTACTTCTGCCAGACTCCATTCGAAACTACATGACGAAATTCTTGAGTGATGAATGGATGAGAGAGCGATCTTTTCTGGACGAAGAGGTTCCCACTTCCAAGATCCAGTCTTGGTGGTGGCACAAACAGGTGTCCGACCTTCGTCTGCTGAACCcAATCACCaTCAATGAATCCg	245	1e-17	2	ref|XP_001916691.1| PREDICTED: similar to CBS protein							1.1e-18	2	CYSTEINE SYNTHASE	TA1-057390	0	1	0	0	0	0	0	0
TA2-069959	0.0826613	CAGATGTCACTTTGTGAATTACCAGTAACTTAACCAGCTGTTTGTCGTTTTCTTCTGCTT	contig29437	GGTAAGCAGAaGAAAacGACAAaCAgCTGgTtAAGTtACTGgTAATTCACAAAGTGACATCTGAGAATCAATTATTGAGCGGCGTTAAGAGACTGCGAACTATGTCGTCATAGCGAACGTTTCCTGTTGGTTGGACACCAGCATCACGGAATAACTTGTCCACTTCTGCCTTGCTCATTTTGTCACCGAACTGTGTCAAAATGTACTGAAGTTCGGACGCTGGCACAGATCCAGTATCGTTTCGATCGTGCGCTCGGAATGCATTTACGATGTCCTGCTGACATTTCTCCACTTTGGAATGCTTCTCTAAGATTCCTATGAATGTTGCGAAGTCAATGTGATTGTTTTTATGGTGTTCTTCGAAGTATTtCTGGACTtCATAAaTGGTTGGACTGAATG…	512	2e-29	-2	ref|XP_315188.4| AGAP004629-PA							2.5e-42	5	CALMODULIN 4	TA2-069959	0	0	0	0	0	0	1	0
TA2-087127	0.0826613	CGAGCGAGATAACATATCGCTTTGCCGAACATGTTCTTACACGAGAAAGCAGAAAGATGG	contig22677	tATCCaTCTTTCTGCTTtCTCGTGTAAGAACATGTTCGGCAAAGCGATATGTTATCTCGCTCGGCTTTCCGACGAGAGCCGTGTATTGGAGATCATAGCCACTCACTTTCCTGTAAAGCGCTTCAAGACACACAAGGAAAGCACCGTGACCGTATCTTGgAaGGGCGGCTCTGTCTTGAAACTGGAGGTCCATATTGCAGGCGATGACTGGAATATGTTTCTCTGATATGGTCTCCGGCTGGTGATTCGGTTTACCATCGGACGTCAATATGTCCACTAAAAGTTGGAGCGATGACTCCCAGCGCTTTGGTTCACCCAGAAGTATGATCGCTTCGACTCTTGGGAAATCTTTTTCCACATAGCCATGTATAGCAACTtCcTTCGGTTGTCATGGTCGAT…	543		-3	emb|CAF95872.1| unnamed protein product				8.96	1	Cellular_location: Cytoplasmic	1.1e-28	5	CAT EYE SYNDROME CRITICAL REGION PROTEIN 5	TA2-087127	0	1	0	0	0	0	0	0
TA2-105875	0.0826613	GAAAAATCTGGGTACAACCCGTGGCCTGGTTATGGTTTCACTGGAAAACTTCGACCTTAT	contig02658	ATAAGGTCGAAGTTTTCCAGTGAAaCCATAACCAGGCCACGGGTtGTACCCAGATTTTtCAACTTCTTTATGAGAAGACTGCTCcTTtGCATTCTTGTGCAGCTGTTTGTG	111	0.0003	-1	sp|Q4QRK0|AMPM1_DANRE Methionine aminopeptidase 1 (MetAP 1) (MAP 1) (Peptidase M 1)					1	Cellular_location Transmembrane Location: i20-36o				TA2-105875	0	1	0	0	0	0	0	0
TA1-027363	0.0822581	ACTACGGAAAGTTCTTCAGCGGAGACTCATACATCATCCTAAACACCTATAAGCCAAACC	EW1_F1P10_C04	TCCAATCATACAATCGTGACTGCAAACAGATTCTTACAGTAATATTTTCGGATAATCGAGTGAATTGTTAGCGGAAACTGATTGACAATGCACGACGACCAACTAAGAGAGGGTGCCTCGCAATTGTGCATTGACCGAGAGGCTGGCAAGTGTCTCATAAAAGCGAAGCAGTATGACTGGAAGGATTCGAACCTCGCTCTCTTCGGATCCGACACAGACAAACGAGTCAAGAAGGAATCGTCCATGCAAGAACCAGCTTGGAAAAACGCCGGAAAATCCGCTGGACTAAAGATCTGGCGCATCGTGAAGTTCAAAGTGACCGACTGGCCAGAAGCAGACTACGGAAAGTTCTTCAGCGGAGACTCATACATCATCCTAAACACCTATAAGCCAAACCCC…	458	1e-42	1	dbj|BAA06219.2| actin-modulator	2e-10	Plus / Plus	gi|157362354|dbj|D29920.2|LUMEWAN Lumbricus terrestris EWAM mRNA for actin-modulator, complete cds				2.3e-25	1	VILLIN	TA1-027363	0	0	0	0	0	0	1	0
TA2-219264	0.0806452	ATCATTGATGCCCCAGGACATCGTGATTTCATCAAGAACATGATCACAGGAACCTCTCAG	contig27339	aCGAGTCTGACCATTCTTCGAGATACCGGCCTCGAACTCACCAACACCGGCAGCGACTACGAGGACAGCACAATCGGCCTGAGAGGTTCCTGTGATCATGTTCTTGATGAAATCACGATGTCCTGGGgCATCAATGATGGTGACGTAATACTTGGCAGTCTCGAACTTCCaCAGGGAGATATCAATGGTGATa	193	2e-29	-2	gb|ABI13277.1| elongation factor-1 alpha	1e-103	Plus / Minus	gi|3063368|dbj|AB003714.1| Allolobophora sp. mRNA for elongation factor-1alpha, partial cds				8.1e-46	4	ELONGATION FACTOR 1-ALPHA (EF-1-ALPHA)	TA2-219264	1	0	0	0	0	0	0	0
TA1-015104	0.0800403	AATCCTTGATTAGTTAATTAATTAGTTAAGGGTCTATAATGGCAACAGCTGAGAGACGTT	SMcontig_63013	TGAAGAGATTCTTTGAAGAGCAtTTTGAATTTGACTAGCTTTGGTTTTTTCTAATTTTTTAGGTTTTTTGATCTAAAATCTGTAAACTAAATCCTTGATTAGTTAATTAATTAGTTAAGGGTCTATAATGGCAACAGCTGAGAGACGTT	149				0.0007	Plus / Plus	gi|20068563|emb|AL607127.12| Mouse DNA sequence from clone RP23-196B19 on chromosome 11 Contains the 3' end of the gene for the ortholog of human src family associated phosphoprotein 1 SCAP1, the Snx11 gene for sorting nexin 11 and 1 novel gene, complete sequence	8.96	3	Cellular_location: Cytoplasmic				TA1-015104	0	0	0	0	0	0	1	0
TA2-108751	0.0798387	GAAGCTGAGTCGAGCCAAGTACGAGAACCTCGTGGAAGACCTGATCAAGCGGACGATTGG	contig08952	ccAaTCGTCCGCTTGATCAGGTCTTCCACGAGGTTCTCGTACTTGGCTCGACTCAGCTTCAGGTTCATGTGCTTCGGACcGgaCTGgtCCATCGTCAGGTACG	103	6e-09	-3	gb|ABB29587.1| mitochondrial heat shock 70 kDa protein	2e-09	Plus / Minus	gi|134048891|dbj|AB298785.1| Branchiostoma belcheri mRNA for heat shock protein 9, complete cds	1.6e-09	6	Interpro_Id IPR013126;name HSP70				TA2-108751	1	0	0	0	0	0	0	0
TA1-008487	0.0794355	AACTTCATGTTCTACAGGAACCTCGTCGGTGTCATCATGACGGAGGACGAGGCCAAGGCG	SMcontig_58493	AGCATAAGGCGTGGCTACCAGGTGTACAAGCAGGTCTGCGCCGCCTGCCACAGCATGAACTTCATGTTCTACAGGAACCTCGTCGGTGTCATCATGACGGAGGACGAGGCCAAGGCGGAGGCTGAGGAGGTCATGGTGACGGATGGTCCGGACGAGTCTGGAGCAATGTTCGAGCGTCCGGGAAAGTTGTCGGACAGATTTCCGAGGCCGTACCCGAACGACGAGGCAGCCAAAGCGGCCAATAACGGAGCCCT	254	7e-35	1	ref|XP_972044.2| PREDICTED: similar to AGAP006936-PA	8e-08	Plus / Plus	gi|83307119|emb|CT033093.1| Platynereis dumerilii EST IB0AAA26DG04EM1				3.8e-53	1	CYTOCHROME C1	TA1-008487	1	0	0	0	0	0	0	0
TA1-230102	0.0794355	GGATGATGATTCTCTGCTAATCTCCAAATGCTATACAAAATTGTATTGCTGGTAACGATT	contig06390	tCCTACACTCTGAGGGAGATTTCTGCACCTTAAGTCTCCATTTCCCTTGGATGATGATTCTCTGCTAATCTCCAAATGCTATACAAAATTGTATTgctggtaacGATTAaTTTAATTGTAATAGTTAACTTGTGAAAAATTAACAATT	148								1	Cellular_location Transmembrane Location: i7-24o				TA1-230102	0	0	0	0	0	0	1	0
TA2-113397	0.0794355	GAGACGGTTGAGTTGAAGAAGTTCTGGGATGAGACAGAAGCAGAGAAGATCGAAGAGATG	SMcontig_26742	CATCTCTTCGATCTTCTCTGCTTCTGTCTCATCCCAGAACTTCTTCAACTCAACCGTCTCCGACTCRTAGAGAGCTTCAATCAAAGGAATCTCCTCTAAATGTTTSGCTCTTTCAAAGTAGTCA	124	9e-06	-2	ref|XP_001658105.1| eukaryotic translation initiation factor 3, theta subunit				5.4e-05	4	Interpro_Id NULL;name EUKARYOTIC TRANSLATION INITIATION FACTOR 3, THETA SUBUNIT				TA2-113397	0	0	1	0	0	0	0	0
TA2-118601	0.0794355	GCAAAAAAGACTACATGACCCACATCAAATCATATATGAAATCAGTCAAGGACAAACTAC	contig27782	TCTTGTAGTTTGTCCTTGACTGATTTCATATATGATTTGATGTGGGTCATGTAGTCTTTTTTGCTGAGGGCaTATTCGACTAGCcGGCTGTtCATGACGaTAtCAAcTCCCtGttt	116	3e-13	-1	sp|O18477|TCTP_LUMRU Translationally-controlled tumor protein homolog (TCTP)	3e-45	Plus / Minus	gi|83944659|gb|DQ286721.1| Eisenia fetida TCTp mRNA, partial cds	5.1e-19	6	Interpro_Id IPR001983;name TCTP;Ontology_term GO:0005737 cytoplasm				TA2-118601	0	0	0	0	0	0	1	0
TA1-128529	0.0790323	GGAACATTTAAGATAAATCGCTGGAAGCTAGAGTATGACACGCGAGAACGTTGGGAAAAT	contig13090	cTGCAGACCATCAGCGTTGAAGGAAAGGATGATGTTTCGATGTTGTCGGGCGTACCaGAGGAGCAGCTGAAAACGCGTCATGTGAGAATATTTCTGCCGGCTAAGAATGCAATGCAGTCTGGAaCATTtAAGATAAATCGCTGGAAGCTAGAGTAtGACACGCGAGAACGTTGGGAAAat	180	2e-15	1	ref|NP_001087349.1| MGC85528 protein				8.96	2	Cellular_location: Cytoplasmic	3.5e-27	1	NADH-UBIQUINONE OXIDOREDUCTASE	TA1-128529	0	0	0	0	0	0	1	0
TA2-011570	0.0790323	AAGCTGAACGACCTCGAAGCCAGGAACAGTCAACTGCAGCGGGAGTTGGACATCCTTCGT	SMcontig_23539	CTCCAATTCCCTCTCCCGATCCTCCTCCTCGCGACGAAGGATGTCCAACTCCCGCTGCAGTTGACTGTTCCTGGCTTCGAGGTCGTTCAGCTTGTCTCTGATGTCTGTCAGCTGAGTCTTCAGCCGTTTGCTCTCTTCCTTTGAGTGGACCGACTCCATGTTCTGTT	167	4e-06	-3	gb|AAD29248.1|AF101065_1 intermediate filament gliarin							1.2e-07	4	INTERMEDIATE FILAMENT	TA2-011570	1	0	0	0	0	0	0	0
TA2-072493	0.0790323	CAGTTGGGTAGCTGTACAAGAACTGGAAAAGATGGGGCTTGGAGAAGACCTGGATGTGTC	SMcontig_57778	TGGAATATTCCACGGGGATCTCAATAGTCACCAGYGACACATCCAGGTCTTCTCCAAGCCCCATCTTTTCCAGTTCTTGTACAGCTACCCAACTGGCATTCACCTGGTGCATGGCAAATGGACCAAAGCCTGTAACAAGAACTGTTGGCTTTTCGAAGACGCTATTGTCACCCATTCTCCCTTAAGATTCCRCTTACCAGGCACCAGAAAAGGAGAATATAATGCGGTAAAAAC	234	5e-12	-3	ref|NP_001089703.1| hypothetical protein LOC734766							3.9e-12	5	PROTEASE FAMILY C15 PYROGLUTAMYL-PEPTIDASE I-RELATED	TA2-072493	0	0	0	0	0	0	1	0
TA1-126665	0.0789401	GCTGCTCCAGATGGTCTTCCACTGCATCGACAAGATGAAACGATTCAAGCTCACAAAGGA	SMcontig_62833	ATACGATGGTTGAGTATCTTCACTTCTCAGACCAGTATGCAGGGCCTCGTCAACCAGAGGACGCTCAGACGAAAGCCAACGATACTaAAAAAGGTTCTCATCTTCTGTTTCAATGTGTCCGAGAAGGGTCAGAGCAGCCCCCGTGACATGGAACAGATGAAGCCGCTGCTCCAGATGGTCTTCCACTGCATCGACAAGATGAAACGATTCAAGCTCACAAAGGA	224	1e-06	1	ref|XP_418080.1| PREDICTED: hypothetical protein					2	Cellular_location Signal_peptide Location: n3-10c16/17o	4.1e-09	1	DUF1682	TA1-126665	1	0	0	0	0	0	0	0
TA1-061014	0.0770161	CAAAAAAGGTTCTTTGCTTCTTATCGATGGTCTTGTGGTTCACCAGAGCGAGCAGAACAC	contig02299	aGAAGTTTGtccAaGTGCCTGTCAAAAAaGGTTCTTTGCTtCTTATCGATGGTCTTGTGGTtCACCAGAGCGAGCAGAACACGTCCAGTCAACCGCGACATg	102	0.0002	3	ref|XP_001666782.1| Hypothetical protein CBG00325				3.3e-10	3	Interpro_Id IPR008775;name PhyH				TA1-061014	0	1	0	0	0	0	0	0
TA2-056523	0.0770161	ATTCATATTCGAGGACATTCCTCTGTTCCACAATGTTGTGTTTTGACCGTAAACCGGGTG	SMcontig_49830	TTGAGACAAGGTAAGAAGATTTGGGGGANCACCCGGTTTACGGTCAAAACACAACATTGTGGAACAGAGGAATGTCCTCGAATATGAATTGTTTGACCTCCGGGAGGCGATTCAGTCGTCAGCCACTGCAGCTCTCAACCACC	143	2e-06	-2	gb|ABI93178.1| selenoprotein M				7.1e-07	5	Interpro_Id IPR014912;name Sep15_SelM				TA2-056523	0	0	0	0	0	0	0	1
TA2-148467	0.0770161	GTTGACTTCTGGTATTCAACCTCTCCTAGTAGCTGTACAAATCGAATGTGAATGTACTTT	contig24781	TACAAAGTACATTCACATTCGATTTGTACAGCTACTAGGAGAGGTTGAATACCAGAAGTCAACTCTGCACTTCAAATACAATTATTGTACGTCATAATTAAAAAACACAATTTCGCTATGGCACTTGACAGAATTTTATAAAAGTTAGCGTGGTCTAGCAATTAGTCCATTGCATCCATGTATCATCGGTTaGGTTAAATTCCTGGTCCAGCGAGAACCTGGCCATGATTGGCTGGCTGGTGAGCAGGACAGGCTTTATCTAACTGGCAATCAGCTCAAGACCAGTCGTTCAGGCCTCAAAGTCCAGAGCAATtCCAAACTTGTGTCCTCCCTGGTTAAGTTGCTTtCCCTCGATCTGAGTGGATAGCGTCAGACTAACACCATCACGAATCTTGTGCT…	731	4e-41	-2	ref|XP_002052597.1| GJ17632				8.796	1	Interpro_Id IPR001024;name PLAT	3e-76	5	VOLTAGE-DEPENDENT ANION-SELECTIVE CHANNEL (PORIN PROTEIN) (DMVDAC)	TA2-148467	0	0	0	0	0	0	1	0
TA2-119401	0.0708525	GCAAGGGTCCAGGGTGGGCCATCTATGGAGCAGCGGTTTGAGAGCTACTACAACTACTGT	contig11931	aCAGTAGTTGTAGTAGCTCTCAAACCGCTGCTCCATAGATGGCCCACCCTGGACCCTTGCATAAACATGTCTGTAGTACAACTCCTTGTACAGAATCAG	99	3e-11	-1	dbj|BAE88430.1| unnamed protein product				1.1e-11	4	Interpro_Id NULL;name EUKARYOTIC TRANSLATION INITIATION FACTOR 3				TA2-119401	1	0	0	0	0	0	0	0
TA2-011876	0.0705069	AAGGAGGAAGTGCTTGAAAAGTACGATCTGTTTGTTGGCAGTCAAGCAACAGACTTTGGA	SMcontig_62755	TCCAAAGTCTGTTGCTTGACTGCCAACAAACAGATCGTACTTTTCAAGCACTTCCTCCTTTGACAGCCTCTCATCCTTATTTGCATCTGCATTGTAGATAAGGTGCTTGGCCTCAGCACGGGTGTGRTCATAGTCCGGTGGAATGATCCAATCCTTGACCTCTTTCCGGTTCATGAATCCATCCTTGTCTTGATCACGGTAT	202	6e-25	-2	ref|XP_001652843.1| reticulocalbin							4.8e-28	4	RETICULOCALBIN	TA2-011876	0	0	0	0	0	1	0	0
TA2-039558	0.0705069	AGTACCATCATCCATACACGAACATTATTGGTCTCGGTGATTCAAGCACTTGGAAGGCAC	SMcontig_9814	ACGGTAAATGGTSCAAGGAACATRTACACATAGGWYGACARGAACGGTGCCTTCCAAGTGCTTGAATCACCGAGACCAATAATGTTCGTGTATGGATGATGGTACTTTATGTGGATGTCATGGGCGGATTTCGCCGAGTATGCGCCAATGAATCCACAGAAA	162	1e-11	-2	ref|XP_426241.2| PREDICTED: similar to FADS6 protein										TA2-039558	0	1	0	0	0	0	0	0
TA2-118493	0.0705069	GATTTGGGTCAAGTGAGCTGCTGGAATTATCTGATCACTTTGACATCTTCAGAGATTGTC	SMcontig_49045	GACAATCTCTGAAGATGTCAAAGTGATCAGATAATTCCAGCAGCTCACTTGACCCAAATCCAACAGCTTTACTGACAATCTCCTCATTGGTTCCACTGACTTGCTTTTTATTCACCCTACTAAGCACTAACTGGCTTATGTTCTCAAGAGCTGATAATTTCCTCTTTAGTTCTGTTTCAGACAATTCAGATCTGTGTAGTTTCAATTCCAGTGAGGAAACTATTCCTTCTTTGCTGGCAAGTGTCTGCTCCAACACTTTAACTCGACAACCGATCTCGATCATTTCCACGTTCATTTCTTCTTTTTCTTGtTTCAGATGAACCACCTTAGTTGTAAAGTCCAGGTTCTGCTTGTCAAGTTTCTGCATCWGAACCTCTTTYTCGAACTCCAAGTCAGCAA…	1345		-3	ref|XP_685984.3| PREDICTED: im:7151086				8.96	5	Cellular_location: Cytoplasmic	NA	1	signal-peptide	TA2-118493	1	0	0	0	0	0	0	0
TA1-011551	0.0664516	AAGGGAAATTGAAGGTGAACTTCCTGATGCTGACTTGAATTTGGAGAAGCCCAAAGGCAG	contig16064	CCAAAAGGAAGTGGAGGaTTCCAtATaGaCATGCCAAaaTTCGGATTtGGACACAAAGATAAaGGTCcAAAaGGAGaCATCGATCTTGGcGCTGATGCAttCtCTTCCATCGGgTAAaCTAGAaGGgAAATTGAAGgTGAaCTTCCTGATGCTGACTTGAATTTGGAGAAGCCcAAAGgCAG	182							8.96	5	Cellular_location: Cytoplasmic				TA1-011551	0	0	1	0	0	0	0	0
TA2-038956	0.0664516	AGGTGATCCATTTTAACAATCCAAAGGTCCAGGCTTCATTATCATCTAACACATTTGCTG	SMcontig_42759	CAGCAAATGTGTTAGATGATAATGAAGCCTGGACCTTTGGATTGTTAAAATGGATCACCTCACCATCATCTTTGATCATATTCACCTcTTMAATTCCARSAATGCTCAGTTGTATCATAGAGCACAA	127	5e-09	-1	gb|AAI50463.1| Btf3l4 protein	2e-11	Plus / Minus	gi|148234087|ref|NM_001096139.1| Xenopus laevis hypothetical protein MGC116428 (MGC116428), mRNA gi|68534409|gb|BC099245.1| Xenopus laevis hypothetical protein MGC116428, mRNA (cDNA clone MGC:116428 IMAGE:6873592), complete cds	3.2e-08	5	Interpro_Id NULL;name TRANSCRIPTION FACTOR BTF3				TA2-038956	0	0	0	0	0	0	1	0
TA2-132954	0.0664516	GGCCTGATGGTAAACTGCGATATGCAAACAACTCTAATTAACAAAGAAATAGAACAACAA	contig23796	GGAACATAGGCCTCCTTTCTGATCATTGTTGTtCTATTTCTTtGTTAATTAGAGTTGTTtGCATATCGCAGTTTACCATCAGGCCGAAATTCGAACTCTAGAAACT	106	1e-06	-3	gb|ABU96712.1| mago nashi	2e-06	Plus / Minus	gi|118489016|gb|EF148342.1| Populus trichocarpa x Populus deltoides clone WS01313_H19 unknown mRNA	1.4e-08	6	Interpro_Id IPR004023;name Mago_nashi;Ontology_term GO:0005634 nucleus				TA2-132954	0	0	1	0	0	0	0	0
TA2-072156	0.066129	CAGTGGTATCGGCAGGCTCTTCTAGCAGAGTGTTGGGTTTTTATAGTATATACTCGACCA	SMcontig_9364	TAAAAGAAATTATATTGAACAAATGCACTATTTTGAGAATAAGCATGGAATCAACTATTCCCTACAAAACCAAACAAAATAATCTAAGCTCTAGGCATACACTACGTGCATTAATGTACTCCAACAAAAGTTCATACCCGGTTTCTAATAGTTCAATGGTCGAGTATATACTATAAAAACCCAACACTCTGCTAGAAGAGCCTGCCGATACCACTGGCTGGAATAACCATTGCCTTAACTAACAATGACATTGCTTTTTCAAATTGGCGTCACTGTTGTTGCAACTGATAATAAGACGGCCATCATTAKAGGGTTCTATTGTTTTCCATTTCCATTGATTGGCAGTTTCTTAAAGGCATCGGTAGCTCGGTGCTTGGCRATTTTYTCACGTGATGCAAT…	455	2e-09	-3	gb|AAX20373.1| glutathione S-transferase pi-class				8.96	3	Cellular_location: Cytoplasmic	4.4e-09	4	GLUTATHIONE S-TRANSFERASE CLASS PI	TA2-072156	0	0	0	0	0	0	1	0
TA2-105811	0.066129	GAAAAAGCTGCCAATTCTTTCTTCAGTTCTACCTGCCCAGCATACTCATCGTCATTCTGT	SMcontig_972	GGAGGTTTCTAGGTCGATCCAGAAAGCCAGCCASGACAGAATGACGATGAGTATGCTGGGCAGGTAGAACTGAAGAAAGAATTGGCAGCTTTTTCGTTCGAGGGCGAAGTCAAATTGAAGGCATGGATAAGCTCCA	136	2e-06	-2	ref|XP_001493125.2| PREDICTED: gamma-aminobutyric acid (GABA) A receptor, beta 3										TA2-105811	0	1	0	0	0	0	0	0
TA1-237319	0.0645162	TTCAAGGGTTATGAGAGGAAGCCAGTGCATCCGATGTATCGTACAACCAATGCAGACTAT	contig21053	CAGACTGGTTCAAGGGTTATGAGAGGAAGCCAGTGCATCCGATGTATCGTACAACCAATGCAGACTATGGGTCTCGGCCGCCATCCGTCCACACGA	96	0.0002	3	ref|XP_001372552.1| PREDICTED: similar to pierce 1										TA1-237319	0	0	0	0	0	0	1	0
TA2-166808	0.0640322	TCAAGCACAGTCTTCAACTGTCTCATGCCCAATATGCTTTGATTCACTCGCTCAGATTCG	contig10823	cGCGAATCTGAGCGAGTGAATCAAAGCATATTGGgCATGAGACAGTTGAAGACTGTGCTTGACTTGAACcACCATTTTGTGATTtGGAAaCaa	93							8.96	3	Cellular_location: Cytoplasmic				TA2-166808	0	0	0	0	0	0	1	0
TA1-018944	0.063871	AATTTTATCAGCATGACATTCTGTCGGAAGAGACCATCTTGGACTGGGCGAAAAAGCCGT	contig26317	aGAAtgagAAAGCACAGCGCTATCTtCTtGGAGGGTTTGAGCAATTGGTCGGCAAGGTTCATCCAGACGTTCTTTTGCCAAAGGTTTCAAAGATTCTGAGCGAATTTTATCAGCATGACATTCTGTCGGAAGAGACCATCTTGGACTGGGCGAAAAAGCCGTCAAAGAAGTATGTGTCAAAGGAGGTAGCTAAGGa	196	3e-14	3	ref|XP_001635117.1| predicted protein							9e-20	3	EUKARYOTIC TRANSLATION INITIATION FACTOR 5	TA1-018944	0	0	0	0	0	0	1	0
TA1-189129	0.063871	TGTCGATAGACTTTGTTTCTGGGTCTTCTCTGCTTATCTAACCATTGCGACTCTGGCCAT	SMcontig_17054	AGGACGACAATAAAAACGCAGAAGAGACAAATGATTGGAAATTCGCAGCCATGGTTGTCGATAGACTTTGTTTCTGGGTCTTCTCTGCTTATCTAACCATTGCGACTCTGGCCAT	115	4e-05	3	ref|XP_001945224.1| PREDICTED: similar to nicotinic acetylcholine receptor subunit				8.96	6	Cellular_location: Cytoplasmic				TA1-189129	0	1	0	0	0	0	0	0
TA1-228573	0.063871	GCAATTCCTAATATATTACTAGTTGTGCTGCCTGTTTTGAAGTTAAATTGCTTGTCTGTC	contig09288	CATCAGGACCTCTTtGGCAAaCATCCATGTtATGCAATTCCTAATATATTACTAGTTGTGCTGCCTGTTTTGAaGTTAAATTGCTTGTCTGTCATCTTTTAAGAAAaGATTATAATACTgTTGTTAAaTaTTtCTGAATTACACTtCGAAT	151							8.96	1	Cellular_location: Cytoplasmic				TA1-228573	0	0	0	0	0	1	0	0
TA2-208164	0.0635484	TTTATTCTTGACTCCAGCTCGAAGTGCCAGCTTCAGATGAGCGTTGATCACTTTCTCATC	EW1_F1P02_C01	ACATTACAATCTTGGCCAGGATGAGAAAGTGATCAACGCTCATCTGAAGCTGGCACTTCGAGCTGGAGTCAAGAATAAAACGATCATGCTTGCAGCCATTGGCTCCGGTAGGTCTCCTGATGATACAGTTGACTGTGTGCTCGGATCAAGAGCAATTGGCGTCGATGCTACTGTATATAGACCGCGAAGTTCGTAGTAGAATGCTGTTGCACCTGAAACTTGAAGGCTGAAGCTTGCTACTTTAGGTATGGTGTCTGACTTGATGGTCATCGTAAGAGTGATAAATTCTGTTGGTTCGCCAGTCGCCTTGAAGACTTCGTCAATGGGGCTGAGAGCGTTAACTGCATTTTCTGGATTCACATTTGATGTGATGTCGACAGTTTCCTTGCTCGTCTGGTC…	567										NA	2	RIBOSOMAL_S2_1	TA2-208164	0	1	0	0	0	0	0	0
TA2-017671	0.061996	AATGTGGAAATGCAGGCTGCAAGTGCGGGGCAGCTTGCAAATGCTCGGCGGGTTCGTGCG	EW1_F2P17_E09	TGCGGCGCACGAACCCGCCGAGCATTTGCAAGCTGCCCCGCACTTGCAGCCTGCATTTCCACATTTGCCCTTCTCAGCGTCAGCACAGCAAAGCTTTTTGCAGCCTGGCAAGCACTCACTTTTCAAACATCTGCAGTTTGTGCAGCAACAAGTTGATCCCTCTCTTTGGCAGGTTGATTTTCCACAGCACTGAGTGTCGAGTGCGTCTGCCATGTTTACTTCTAGCACCGGGTTTCTAGCAGACTCCTCTTATCTTCAA	259										6.4e-21	4	Metallothionein	TA2-017671	0	1	0	0	0	1	0	0
TA1-016697	0.0616129	AATGGTTGATATTAAAGGTTGGAATAGTCCTCCGTAATTCTACGGGGACACGCTTTCTTT	contig26162	CGaTTACATCAAGAATGACTATGCTCGTAAACAGCTGAAGCTTCTCGTCAACTTGTGTGAAGAACAGATTCCAGTGGAAaCCATCATGGAGGCTATTGTCAAAGTTTGCAAGGCTTAAAGTATCTAGAACAGTACTGCTCAGCTTTGGGCAGTGTTGCTGTCTCAAGATGAGATGATTTGGCATCACTTACTGTGTTATTTACAGACCACAATTCTGATTCACAATTCTCTGCTtCTTTtGGcTTaCATACCATACATGTGATATGAATTACTCACCAGATCTTGTTTTAAGCATTATATTCAACAAATTATGTTATTAATTGCTTGGTGAATCTTGCTTCAGATGTTTTTGTCAATTATGAATTTATTACTCGATACATTACTCGATTATTCATTGAA…	1067							3.7e-08	2	Interpro_Id IPR001096;name Peptidase_C13;Ontology_term GO:0001509 legumain activity;Ontology_term GO:0004197 cysteine-type endopeptidase activity;Ontology_term GO:0006508 proteolysis	NA	3	signal-peptide	TA1-016697	1	0	0	0	0	0	0	0
TA1-037285	0.0616129	AGGAGCTCTGTCTTCAGGTCTTTGTGAATGAAGGCAAGGGTCCCGTCAAGCTCGACACTG	SMcontig_23627	CTGTTCATCCCAGAGGCTTACATTACGGCTACTCGCCAGTACGTCGCACAGGCGAACAGTTGGTCTCTTGAGGAGCTCTGTCTTCAGGTCTTTGTGAATGAAGGCAAGGGTCCCGTCAAGCTCGACACTG	130	2e-09	1	ref|XP_869785.2| PREDICTED: similar to dynein, cytoplasmic, heavy polypeptide 1	2e-10	Plus / Plus	gi|118092178|ref|XM_421371.2| PREDICTED: Gallus gallus cytoplasmic dynein (DYNC1H1), mRNA				4.1e-13	1	Dynein_heavy	TA1-037285	1	0	0	0	0	0	0	0
TA1-206808	0.0616129	TTGTTGAACTGGCCAAGAAAAGCGGAGCACTTGGCAGCAGACTGACTGGAGCTGGATGGG	SMcontig_44927	ACTGAGCTTGATGAAATTGTTGAACTGGCCAAGAAAAGCGGAGCACTTGGCAGCAGACTGACTGGAGCTGGATGGGGTGGATGTGCCGTGTCACTGGTTCCG	102	1e-07	1	ref|XP_001201979.1| PREDICTED: similar to galactokinase 2	4e-07	Plus / Minus	gi|21308771|gb|AY068138.1| Schmidtea mediterranea clone H.96.4c unknown mRNA sequence	5.1e-13	1	Interpro_Id NULL;name MEVALONATE KINASE/GALACTOKINASE				TA1-206808	1	0	0	0	0	0	0	0
TA2-085633	0.0616129	CGAAAAATGAAATGTCCAGAGCTCTTATGGTGCATGTTAGATTTTGCATGTGAAGAAAAA	EW1_F1P05_H10	AGAGCTGGATAGCCCCACACAAGTTAATACAATTCACTCTTCCAAAAGAACATCTCCTTATTTTTTTCTTCACATGCAAAATCTAACATGCACCATAAGAGCTCTGGACATTTCATTTTTCGTCATCTTAACAAACACATCGATCCCTTTCGGAAATGGTCCGTTTAAACTTTAAAATGACACGGTGCAAGGGATTAATATATCAGTCACTTTTAGAACACGCTCTCTTCATAATGCTTTAATATCCATTTGCTTTTTGTTCATTGGGTTTTTGCAGTCCACGAAACATTAAACATCAAAAAGCTAAAGCCGGCAATGTTAACCCTCCGACATCTACTGCCAGTTCAACAGCCTAGCTCGACCCCTCCATCGAAGCACTGGCTCCACCATTGCTCGGCA…	436							8.96	4	Cellular_location: Cytoplasmic	NA	1	signal-peptide	TA2-085633	0	1	0	0	0	0	0	0
TA1-031347	0.0590438	AGAAGCATTTGAGGATTTGAGCGAAGAAATCTGTGGTGCCGTCATCAACGTCCGAAACAA	SMcontig_4770	AAAATCCCTCTGAGCTGCGATTACTCGGTCTTCAAGGATGGAATTGAACCAATGTGGGAAGATGCAAGAAATCGCAGAGGGGGTCGTTGGGTCATAAACTTGGAGAAGCGCAGGCGTGGACAGGAACTTGATAATTTTTGGCTTGAAACGTTACTTTGTCTGATTGGAGAAGCATTTGAGGATTTGAGCGAAGAAATCTGTGGTGCCGTCATCAACGTCCGAAACAAGGGTGATAAGCTTGGGTTGTGGACGGCCGATGCTTCAAA	266	5e-33	1	sp|O77210|IF4E_APLCA Eukaryotic translation initiation factor 4E (eIF-4E) (eIF4E) (mRNA	0.0003	Plus / Plus	gi|76152912|gb|DQ213184.1| Taeniopygia guttata clone 0058P0051D06 eukaryotic translation initiation factor 4E (eIF4E)-like mRNA, complete sequence				1e-40	1	EUKARYOTIC TRANSLATION INITIATION FACTOR 4E RELATED	TA1-031347	0	0	1	0	0	0	0	0
TA1-001307	0.0586511	AAACTTCGCCACTCTGCTTTTCAAGCTCAAAGTTTACGACGAAAAGAAAAAGAAATGATT	contig17218	TGCGTCGGACAtGGTGGCGAAGTTCAAGGTCTTagACAAGGACGGAAGTGGAAAACTGGACGTGGCGGAAGCGACTGAGGGAATGAAGGAGAACAACCTGGGAGAGAAGGAAATCGAGTTCTTCATAAATTCTTCCATAGGCGAAGACGGAATGATTGACATCGGAAAcTtCGCCACTCTGCTTTTCAAGCTCAAAGTTTACGACGAAAAGAAAAAGAAaTGATT	225										3.4e-07	2	EF-hand	TA1-001307	0	0	0	0	0	0	1	0
TA1-184620	0.0586511	TGCTGTTGGAACTATCGTCTTCAGGGCAACATTTGTGGAAAACTTTTCAGCATGCTGGGT	SMcontig_60431	CTACGGAACACAGGTCTACTGCGACAATGGAGCGTTGTGTCATAATTCAGCGCAAGAGAAAACGCAAATCAAAGGAATGTGGCGCGCCCCATCGACTGCTGTTGGAACTATCGTCTTCAGGGCAACATTTGTGGAAAACTTTTCAGCATGCTGGGTCGGTGTGACGTCGGCACAATTGTCGCCTTCCGGTTaAAAACAGGATCCTACTAAGTTAATTGTAACCTTGAAAAGGTTATAAGTTACCACAAAAACACTAAAGTCCTGGCCAACTATTTaAAAAAACTCACAAGTTACTGCTTAGATCTATGATTATTTTAAGATATTGTAGGCTATCTCTAAAGCTTACATA	349	6e-05	2	ref|XP_001343863.2| PREDICTED: hypothetical protein LOC100004603, partial							1.9e-06	2	Reeler	TA1-184620	0	1	0	0	0	0	0	0
TA1-124713	0.0553763	GCGTATTGATGTAAACTGTCCAGTTACTTCCAGATACATGTTGCATTATAAATTTCCAGT	contig26540	tGTTGGATGCCTTGATCAAGATCAAGAATGAGATTGACCCTACACTGACcTTTCGCCGTTCTTGCCGTGAAGGgATCTGCGGTTCTTGTTCTATGAACATCAATGGTGGAAaTACTCTTGCTTGTTTGTGCAAGATTGATGAAaGCACCAGTAAGACCAGCAAAATCTACCCATTGCCACACATGTACGTTGTGAAGGATCTGGTTCCGGACATGAACAACTTTTACgCTCAGTATAAGTACATTGAGCCGTGgCTGAaGAAGAAGGATGTCAAGgATGAAGACCTTGGCAAAAaCAGCTTCTTGCAGAGCCCAGTTGACCGGGCTAAGCTGGATGGCATGGTTGACTGCATTCTATGTGCTTGCTGCTCGACTTCTTGTCCAAGTTACTGGTGGAATG…	890	5e-95	3	emb|CAG06850.1| unnamed protein product	5e-15	Plus / Minus	gi|157910316|gb|CP000830.1| Dinoroseobacter shibae DFL 12, complete genome	NA	6	Interpro_Id IPR005479;name CPSASE_2;Ontology_term GO:0003824 catalytic activity;Ontology_term GO:0005524 ATP binding;Ontology_term GO:0008152 metabolic process	3.7e-123	3	SUCCINATE DEHYDROGENASE IRON-SULFUR PROTEIN	TA1-124713	0	0	0	0	0	0	1	0
TA1-147842	0.0553763	GTTCTTCTGTTCAGAAGAGATGATTGAAGCTATTCTTTGTTGTGCGTGGCATCATACTGT	EW1_F1P02_E09	GCTTTGACTTGTTACAAAGTTAGATAGTTCAGCCCCAGAATACCACAACAACATACTTGCATAGGTATAATTTTATCGTGTATACGCACAGGATTATTTCTAAATTTGTAAGAAAAGCGGTGTCCATGATTGAAAATCTGTGAGGATAGAGAAATAATGAGGTTTTGAGGGCATTTTGTTGTTACCTGGTATGGTGAATTGGGGATTATGGCCGTCTACCGGATTTTGCACAACACACTCTTCAAGACTTCAATGTTGCCTCATTTGATAGCATAGCAATTCTCAGATTCTCGTAATTGTAGGTGCAGTTTTGGTGCGATGCAGCCCTTTAACAATTGATTATAGCTTAGAGGTATAAAGTCCAAGTTTTACTTGGTGTTTAATATTACTTCATTATGA…	560							8.96	1	Cellular_location: Cytoplasmic	NA	3	transmembrane_regions	TA1-147842	0	1	0	0	0	0	0	0
TA1-202716	0.0553763	TTGACGCTCATAGCTGAATGGGGCTTTATAGATTCTCTATCTGTCTGTCTGTTTGTTTGT	contig05905	TTGTAGGATCCAAAGATTGTGCGATATTTTttAGACGTTTtGACGCTCATAGCTGAATGGGGCTTtATAGATTCTCTATCTGTCTGTCTGTTTGTTtGt	99				0.0004	Plus / Minus	gi|111227956|gb|DQ841144.1| Ancylostoma caninum microsatellite GACA1 sequence							TA1-202716	0	1	0	0	0	0	0	0
TA2-025654	0.0553763	ACCTCCTGTCGGTCGCTTACAAGAACGTTGTCGGAGCAAGGCGATCTTCATGGCGAGTCA	SMcontig_31323	TCTACTTTCTCTCTGTATTCCTTCGCCATGTTTTGTTTTCTTTCGTTGCCCTCGGTTTTCTGTTCTATGCTGGAAATGACTCGCCATGAAGATCGCCTTGCTCCGACAACGTTCTTGTAAGCGACCGACAGGAGGtTTCGCTCCTCGTTCGTCAGTTCCGATCCTAA	167	2e-20	-1	gb|ACE74683.1| 14-3-3 protein	2e-10	Plus / Minus	gi|185134280|ref|NM_001124471.1| Oncorhynchus mykiss 14-3-3C2 protein (LOC100136195), mRNA gi|34452066|gb|AY370882.1| Oncorhynchus mykiss 14-3-3C2 protein mRNA, complete cds		3	Cellular_location Transmembrane Location: o6-24i	3.4e-35	6	14-3-3	TA2-025654	0	1	0	0	0	0	0	0
TA2-057635	0.0553763	ATTGAAGAATTTGGGCTTTCCTGTGAGGGCATTTATCGCATGTCGGGGGTGAAGTCAAAA	SMcontig_11720	GCATCCTTCAGTGACTGCACTTTTGACTTCACCCCCGACATGCGATAAATGCCCTCACAGGAAAGCCCAAATTCTTCAATATAGTCAATGCACTGTCTGACGACAACTGGAAGCTGGATGCCAT	124	2e-09	-3	emb|CAG07129.1| unnamed protein product				5.3e-18	6	Interpro_Id NULL;name RALA BINDING PROTEIN 1 (RALBP1)				TA2-057635	0	0	1	0	0	0	0	0
TA2-153753	0.0553763	TAAGAACTAACTAACCTCAGGGCTCAACGTGGAACACAGGAGGTTTGAGATCGTACTGAA	SMcontig_12891	AAATCCAGGTGATTGAAATTACACCAATGACAATTTAGATTTCTCGACTGATGTTAAAGTTGTCGATGATGTTATTACTGCACTTACGGGACAAAGTAGGGAAAACCAAATTGRTGTTCAGTACGATCTCAAACCTCCTGTGTTCCACGTTGAGCCCTGAGGTTAGTTAGTTCTTATATGTTTCCTGATATTTTAAGGTGCTTCTGACGATTGAGTTGAAACAGCAGTC	229				2e-17	Plus / Minus	gi|3075415|gb|U55073.1|LTU55073 Lumbricus terrestris hemoglobin chain d1 gene, complete cds	8.96	5	Cellular_location: Cytoplasmic				TA2-153753	0	1	0	0	0	0	0	0
TA1-112768	0.0551075	GAGAGATCATCCGGAAAGTTACCATTCTTTCATGTGGAATTATTTGTTCAAACACATTGA	EB3O8BM01BMV9Q	TCAAGACATTCAACATGGACGAATACGTGGGTATTCCGAGAGATCATCCGGAAAGTTACCATTCTTTCATGTGGAATTATTTGTTCAAACACATTGAT	98	8e-12	3	ref|XP_001364124.1| PREDICTED: similar to glucosamine-6-phosphate deaminase 1	7e-09	Plus / Plus	gi|149935098|gb|CP000140.1| Parabacteroides distasonis ATCC 8503, complete genome	1.3e-18	3	Interpro_Id IPR006148;name Glucosamine_iso;Ontology_term GO:0005975 carbohydrate metabolic process				TA1-112768	0	1	0	0	0	0	0	0
TA1-132687	0.0548387	GGCTGCTTCCGCGATGACATCATATTCTGCATCTATGTTTACCAACGTTGGATTTATCGT	contig23715	tCATCCGGaTGCCAATGCTCTATCGTCTCGGCTGCTTCCGCGATGACATCATATTCTGCATCTATGTTTACCAACGTTGGATTTATCGt	89	3e-08	3	ref|XP_001892726.1| cleft lip and palate associated transmembrane protein 1, putative				1e-13	3	Interpro_Id IPR008429;name CLPTM1				TA1-132687	1	0	0	0	0	0	0	0
TA1-168242	0.0548387	TCAGATACGGCCATGACGGGGGAGATCACACTGCGAGGACTCGTGCTCCCGGTTGGAGGT	SMcontig_38975	TCGTTCAGATACGGCCATGACGGGGGAGATCACACTGCGAGGACTCGTGCTCCCGGTTGGAGGTATCAAAGACAAAGTGCTGGCGGCACATCGTGCTGGTCTGACGCGCGTCATCCTTCCGAAACGCAACGAGAAGGATCTCCACGACGTTCCGCT	156	8e-18	2	ref|XP_001914749.1| PREDICTED: lon peptidase 2, peroxisomal	5e-08	Plus / Plus	gi|115552583|dbj|AK232788.1| Sus scrofa mRNA, clone:LVRM10026G12, expressed in liver				3.8e-23	2	ATP DEPENDENT LON PROTEASE FAMILY MEMBER	TA1-168242	0	0	0	0	0	0	1	0
TA2-069527	0.0548387	CAGAGAAGGTTTGCTCAAATTCGCTGATCCTGTATAATTTATCTTCTTCTTTTGTCTATC	contig29457	CTAATTCACGAAGCAACTACTGATCGAAAGATAGACAAAAGAAGAAGATAAATTAtACAGGATCAGCGAATTTGAGCAAACCTTCTCTGGATTGGAAGACCTCCTTAACGAGCAATGTTCACACCGGAACATCTGGGCCAACTAATCCCTGGCAACATTACGAATTGTGAAATTACATAGGCTTACGTATATCCCAGGGCTGTCGCGACCCATTTtAAAaaCcTAGgTTTTtaGgTTTTtAAAAAAa	247							8.96	2	Cellular_location: Cytoplasmic	NA	4	transmembrane_regions	TA2-069527	0	0	0	0	0	0	1	0
TA1-099490	0.0537635	CTGGTGATGACTACATCTGGAGGAATTATGGATCACGAAGAAGCCCGAAGGAAGCATCTT	SMcontig_24659	TTACATCGAGGATTTTGAGATAATTGANGACCACCGTGCGGGCAAAATTGTCGTAAACTTGACTGGCCGAATTAATAAGTGCGGTGTCATCAGTCCACGTTACGATGTCAAGGTTAAAAACATTGARTCTTGGACAACATCTCTCCTGCCATCGCGTCAGTTTGGGTGTCTGGTGATGACTACATCTGGAGGAATTATGGATCACGAAGAAGCCCGAAGGAAGCATCTTRGTGGAAAGATTCTTGGCT	248	4e-33	2	gb|ABM55669.1| putative ribosomal protein S15A	4e-06	Plus / Plus	gi|170592836|ref|XM_001901136.1| Brugia malayi 40S ribosomal protein S15a partial mRNA				7e-33	2	RS1A_DROME_P48149;	TA1-099490	0	0	0	0	0	0	1	0
TA1-010374	0.0524193	AAGCACACTTGGTGACTAATGCAGGAATATGGAAAATTTCAGGTGTGCTTTGCCGTTTGG	EW1_F2P20_E04	ATAATGATGAAAATTTCCGAGCAAGATTTGCCATAGAATTTACAAGCACACTTGGTGACTAATGCAGGAATATGGAAAATTTCAGGTGTGCTTTGCCGTTTGGCACTTCAATTGAGTATCAAAAGAGAGTGTTGAAATAGTAATATAAGCGCACCGGATACTAATACTAATATAGTATGGTCATT	185								6	Cellular_location Transmembrane Location: o6-24i				TA1-010374	0	1	0	0	0	0	0	0
TA2-018639	0.0513441	AATTCTACAGAATGAAGAAGATTCAGAAGAAGAAGGCAGCCATGAGGGCTGAAGCAGAAC	contig24558	aTTCTtCTtCtCCCtCTTTCTTATtCCGTTCTGCTTCAGCCCTCATGGCTGCCTTCTTCTTCTGAATCTTCTTCATTCTGTAGAATTCCTCTCTCTCGCGCTCATCAAGTTCTGTGGTTATGTACTCCAGTGTTCTTTCGATCTTTGGAATGATCACGTGTTCAATGGCATTGACTCTTCTGTTGGTGACCTTGATGACTTCATCCAGTATAACGAAAGACGACTGAAGAGAGGCCAGGTCAACGAGCATGTCAACGGCCTTTGCGAAGTTCTTCTTTATACGGTCAATCTGTTGACCACCTCGTGCCAGACCGGTGTATTCGTACGCATCTGAGCCGTCATGGAATGCCTCGAAAACTGGCAAAGTGACACCAGCAACATTGTCCTTCTTGGTTTTGA…	605	3e-73	-2	gb|ABR27881.1| putative vacuolar ATP synthase subunit D	6e-20	Plus / Minus	gi|11414848|emb|AJ297976.1|SDO297976 Suberites domuncula mRNA for vacuolar proton pump protein (vatpd gene)				1.6e-101	5	ATP SYNTHASE SUBUNIT D	TA2-018639	0	0	0	0	0	0	1	0
TA2-095237	0.0513441	CTATGAGTGGAAAACAGTCAACAATTTCCATGTTCGTGTTCGCAAGAAGAACCCAGTTAC	SMcontig_15314	GTAACTGGGTTCTTCTTGCGAACACGAACATGGAAATTGTTGACTGTTTTCCACTCATAGCCAAGGGTCCTCATTGCTCGGTACACCTCTTGCATGATGTCATGGG	106	2e-07	-3	ref|XP_974502.2| PREDICTED: similar to AMP-activated protein kinase				5.4e-05	6	Interpro_Id IPR015741;name 5-AMP-ACTIVATED PROTEIN KINASE (AMPK) (SNF1-RELATED)				TA2-095237	0	1	0	0	0	0	0	0
TA2-161275	0.0513441	TAGTGTATCAAGGCTATATTAAACACTACTTACCAACATGCGATTTTCTGTCTGTGAATG	contig30693	aaCAATTCGACAATTATATTAGATATACAGAAGTCCATCATTGCCTCTCATTATATATATTTACATAATATATTTGTAGAAATTTGTTACATTCACAGACAGAAAATCGCATGTTGGTAAGTAGTGTTtAATATAGCCTTGATACACTATGTTTAGATGTTAAGCATAGTTTTCTTAAAGCTTTGGTGGCTGAaGTTATGACATGAaCTGCTCGATCTCTTCAACAGTTCTCGGAACACAGGTCAAGAGTTCAACTCCATCCTTAGTGATGACAACATTATCCTCAATACGAACTCCTCCGAATCCGCGGAATTCGTCAATTCTTTCCTTGACGAGAAATTTGGCCTGCTCCGGCTTTTTCAGTGCATCATCAAGCACTGGGTTGATGAAGTAACaGCC…	407	5e-19	-3	ref|XP_001659582.1| xaa-pro dipeptidase pepd/pepq(e.coli)							1.5e-28	4	PROTEASE FAMILY M24 (METHIONYL AMINOPEPTIDASE, AMINOPEPTIDASE P)	TA2-161275	0	1	0	0	0	0	0	0
TA1-204236	0.0495968	TTGCTCAGAAGATGATGATTGGACGCTGCAACCGGGCCGGGAAGCCAGTGATTTGTGCCA	contig13527	tCGGGATTGAGATTCCGACTGAGAAGGTGTTCCTTGCTCAGAAGATGATGATTGGACGCTGCAACCGGGCCGGGAAGCCAGTGATTTGTGCCa	93	5e-09	3	gb|AAH67143.1| Pkm2a protein	7e-18	Plus / Plus	gi|109518937|ref|XM_001054015.1| PREDICTED: Rattus norvegicus similar to pyruvate kinase (EC 2.7.1.40) isozyme M2 - rat (predicted), transcript variant 1 (RGD1561681_predicted), mRNA	2.3e-18	3	Interpro_Id IPR015793;name PK;Ontology_term GO:0000287 magnesium ion binding;Ontology_term GO:0004743 pyruvate kinase activity;Ontology_term GO:0006096 glycolysis;Ontology_term GO:0030955 potassium ion binding				TA1-204236	1	0	0	0	0	0	0	0
TA2-085758	0.0483871	CGAAAGATCTCAGTAACATAACGGACGCAGAACTTCGTCTTAAGCTTAGTTGTCGGAGTA	contig05026	TACTCCGACAACTAagCTTAAGACGAAGTTCTGCGTCCGTTATGTTACTGAGATCTTtCGCAATCCAGTCCTATTGATCTTCAAGTTTGAGTATTTAAAAATTGATTCCcACG	113													TA2-085758	0	0	0	0	1	0	0	0
TA1-073732	0.047235	CATCCGGTCTACTGCATAGATGTCGTCGGTTCTCAGAATGCGCACAATCTCGTCAGTCTT	SMcontig_47749	ACACTCCCGTACAACGCACTCCTCTCTCRGCCCTYGCTGTTACRCACACGCATCCGGTCTACTGCATAGATGTCGTCGGTTCTCAGAATGCGCACAATCTCGTCAGTCTT	110	1e-08	3	ref|XP_001498703.1| PREDICTED: similar to dynein, cytoplasmic 1, intermediate chain 2				1.2e-09	3	Interpro_Id NULL;name DYNEIN INTERMEDIATE CHAIN				TA1-073732	1	0	0	0	0	0	0	0
TA2-003239	0.0470046	AAATACAAGATGGCTGGCAACGCAAGAGAATGTGAGGATCGCAACAACCACCTTAAAGAG	EW1_F1P07_H11	TGTGCGAGCGGTTCATTTGGAGGTTCAGCAACAGCTGCATCAACATCCTCCTGCTCTTCCTTCGACAGCGTGGAAGCGTAGAATGGAAGGACCTTCTCCTCCTCTGTCTCCAAGCCACGACACATCTCCGCAAACTTCAGAATTCGCTCACTCTTGGTGCACTTGGCCTTCAGTTCCTTCTCAGCAACATCAACCATCATCGTCAGACGCCGCAGTCGTTCTCTCTCTGATCCACGCAGTTTGCTCAGCTGAGCCTTCAGCCGCTGAAACTGCATCACCATCACGTCCCTCTCCTCTTTAAGGTGGTTGTTGCGATCCTCACATTCTCTTGCGTTGCCAGCCATCTTGTATTTTAACATATTTATGTTATCTGAGATTCTCTGCAGTTTGCGCATCTGC…	433							NA	3	Interpro_Id IPR003006;name IG_MHC	4.2e-17	6	NYD-SP28 PROTEIN	TA2-003239	0	0	0	0	0	0	1	0
TA1-135945	0.0455069	GGTGGCCATCAACACGAACATCACTGACCTGCATGAGTACCTCGACCACCTCATCCGAAG	contig18886	ccAGATGTGGgCcGAGTTtgAGTGGgAGAACAAGGTGGCCATCAaCACGAACATCACTGACCTGCATGAGTACCTCGACCACCTCATCCGAAGCa	95	3e-08	2	ref|NP_001090083.1| hypothetical protein LOC735158	4e-10	Plus / Plus	gi|167533934|ref|XM_001748594.1| Monosiga brevicollis MX1 predicted protein MONBRDRAFT_38413 mRNA, complete cds	1.9e-13	2	Interpro_Id NULL;name COATOMER BETA SUBUNIT				TA1-135945	1	0	0	0	0	0	0	0
TA2-092502	0.0439883	CGTTGATGATCGCTTCCACCAATACATTCAGCCAGAAATCAACAAAGAATTAACCGAATT	EB3O8BM02IOOSM	AATTCGGTTAATTCTTTGTTGATTTCTGGCTGAATGTATTGGTGGAAGCGATCATCAACGGAAAACGTTTTGCCATTGACCTTTAAAACTGGAAATTCAATGATT	105	0.0005	-2	gb|AAI67080.1| Unknown (protein for IMAGE:8363520)				8.8e-09	6	Interpro_Id NULL;name 3'-5' EXONUCLEASE ERI1-RELATED				TA2-092502	1	0	1	0	0	0	0	0
TA2-095503	0.0439883	CTATTGCTGGATTACATCTTCAGTTTTACTCATCAGAACCGAAACTCAAAGTTCTTACAT	contig25482	aTGTAAGAACTTTGAGTTtCGGTTCTgATGAGTAAAACTGAAGATGTAATCCAGCAATAGTTCACTCCACAACAATCTCTGGTCCAACCcAACGAATGCAGTCTAGAATTGGATCATTTGTCCCTTCTTCTTCTTGTCTCCTCCCAGCTCAAAGTGCTTGCAACGCTTAATTGCCAGCTGCTTCTTGTAcTtGCATTCAGTGCAtt	206	3e-11	-3	gb|ABZ04245.1| ribosomal protein rpl36a	2e-20	Plus / Minus	gi|160552268|gb|EU139235.1| Flustra foliacea putative 60S ribosomal protein RPL36A mRNA, complete cds	2.1e-15	4	Interpro_Id IPR000552;name 60S RIBOSOMAL PROTEIN L44;Ontology_term GO:0003735 structural constituent of ribosome;Ontology_term GO:0005622 intracellular;Ontology_term GO:0005840 ribosome;Ontology_term GO:0006412 translation	NA	1	signal-peptide	TA2-095503	0	0	0	0	0	0	1	0
TA1-144202	0.0435484	GTGCCAGCAATGGTGATGGCGGCAATTTTATGATTCTTAGAAGTGTTAGACCGTGTTAAT	contig28159	cGCGATGAAGaCATCCTTTTTGACTAGTGGGTCGGTCGTGTCGTTGTTTTGTCAGCCCAGAGTTAGCCAAGTTAAAGGAAGCAGACTTTTTTGTCTGCACAACATTCCCTGTGCCAGCAATGGTGATGGCGGCAATTTtAtGaTTCTTAGAAGTGTTAGACCGTGTTAAt	170							8.96		Cellular_location: Cytoplasmic				TA1-144202	0	0	0	0	0	0	1	0
TA1-118468	0.0415322	GCAACCTCAAATGCCTGGTCATCGACGAAGCCGATCGCCTGATGCAGGACAACTTCGAAG	SMcontig_23606	TGTATCGCAACCTCAAATGCCTGGTCATCGACGAAGCCGATCGCCTGATGCAGGACAACTTCGAAGAAGATATCATTAAGATCATCCGTCTTCTGCCACAGAAGCGTCAGGTGGCCATGTATTCTGCGACTCTGACGCCAAAGACCGAAGGCCTTGCTAAG	161	8e-12	3	emb|CAO67997.1| unnamed protein product							3.7e-20	3	ATP-DEPENDENT RNA HELICASE DDX18 (DEAD-BOX PROTEIN 18)	TA1-118468	1	0	0	0	0	0	0	0
TA1-166756	0.0415322	TCAAGAACTTTCCATTCGACACACAACGACTCAGGCTGCACTTCGAAAGCTTTGGTAACA	contig24378	ttCTTGaGGgAGGCgCGggATGAGGTGGTAGAtGCCGACATGTCGTCAAATCGTCTTCTGAAaGTGACTCCAAATGGTGAAGTTTTGTACGTCGTAAAATTGTCGACTGTCGTCTCGGCCAAATTTGACCTCAAGAACTTTCCATTCGAcacacaacgactcaggCTGCACTTCGAAaGCTTTGGTAACACGaTGGATtCACTCCAcTACACggaCtaCTACaCGGCGGCTTTGACTTtGAAaGGGGTCTTACGGCtGGACAGTtCAGcAt	271	7e-08	1	emb|CAM14418.1| glycine receptor, alpha 4b							4.7e-11	1	NEUROTRANSMITTER GATED ION CHANNEL	TA1-166756	0	1	0	0	0	0	0	0
TA2-021532	0.0415322	ACACATTGCCGACTTGCCGGTGGAGGAAGGAAGCAGGGAAGGACAGTCTGTCATAGGACT	SMcontig_31940	CTGGTTGGCTCCCTGGTTGCTGCCCATCTGGAGTCCTATGACAGACTGTCCTTCCCTGCTTCCTTCCTCCACCGGCAAGTCGGCAATGTGTCGAACTCCACCAAACGTCATTCCYTTCTAWGGGTTTTTACTTATAAGGGTATTCACCACCACTCTCAAT	160	2e-07	-2	gb|ABN14962.1| calponin-like protein				1.4e-05	4	Interpro_Id IPR001061;name TRANSGELIN;Ontology_term GO:0007517 muscle development	NA	2	signal-peptide	TA2-021532	0	0	0	0	0	0	1	0
TA2-030212	0.0415322	ACTTCACCTCCGGAAAAAAGCCTACTGATCCTAGTGCCAGACGATACAATTATGGATTTT	SMcontig_3395	CCCTTTACAGTCAGGaCAACGTATTCCAAATCGCCTCTGACTTTTAAACGGACGTCCAACCGTAAAATCCATAAtTGTATCGTCTGGCACTAGGATCAGTAGGCTTTTTTCCGGAGGTGAAGTTGTGGAAGTTGTGCGTTCCTTTGTACATGTTCAATATCTGCTGGATATGTGCCAGAAC	181	4e-06	-1	emb|CAF91572.1| unnamed protein product	5e-05	Plus / Minus	gi|194674607|ref|XM_593895.4| PREDICTED: Bos taurus similar to tRNA pseudouridine synthase A (tRNA-uridine isomerase I) (tRNA pseudouridylate synthase I), transcript variant 1 (PUS1), mRNA		3	Cellular_location Transmembrane Location: o17-34i				TA2-030212	0	0	0	0	0	0	1	0
TA1-121239	0.0413306	GCATGGAAACTCGCCCAAGCCACCGTCTGGTGGAAAACAATACGCCAAACTTCTGGGTGA	contig29958	CCTACAACCCTGAGAAGAGAATGACCGCTGAGGACGGCAAGAGACACGAGTTCTTCTCAGAATCTCCGCTTCCTGTtGATCcAGCcACGTTtCCAACATGGCCGGCTAAGAGCGAGCAGTCAAAAaCAAGGACGCATGGAAACTCGCCCAAGCCACCGTCTGGTGGAAAaCAaTACGCCAAaCTTCTGGgTGA	193	9e-16	3	ref|NP_001026042.1| cell division cycle 2-like 1 (PITSLRE proteins)				8.96	4	Cellular_location: Cytoplasmic				TA1-121239	0	0	0	0	0	0	1	0
TA1-209146	0.0413306	TTTCAAGTTCTCTCAAACAGGCATCTGAGGAAGCTGTATGACAGACACGGAAAAGAGGGT	SMcontig_20660	TTATTATGCGACCCTTGGACTGCCAAGAAATGCAACGGACCTCGACATCAACAAGGCTTATCGGAATTWATACATTGCGTTGGCATCCAACCAAGAACTTATCGAGTCGAGaCAGAGGCCGGAATCAACTTTCAACATATTTCAGAGGCATTTCAAGTTCTCTCAAACAGGCATCTGAGGAAGCTGTATGACAGACACGGAAAAGAGGGTCTCATTGAAGACCGTCTAGTCGGACTCGACTTCAACGGATTCCTGCCTCGTGCCACGCAGTTTCCCTTCG	280		1	ref|XP_001658074.1| DNA-J/hsp40				8.96	5	Cellular_location: Cytoplasmic	7.3e-07	1	DNAJ/HSP40	TA1-209146	0	1	0	0	0	1	0	0
TA1-008229	0.0403226	AACTGGATTTATCTTGAGTACGAGGGTGGTCACGGTTATGGCAGTCATTGTCTGAGTGAA	SMcontig_57551	ATGATTGGAGACATTAAAAAGACTGAAATCATGTCTGGAACGAACTGGATTTATCTTGAGTACGAGGGTGGTCACGGTTATGGCAGTCATTGTCTGAGTGAAGACCGGCGAACTGTCATCATGAT	125	2e-05	1	ref|XP_416477.2| PREDICTED: similar to Cation-dependent mannose-6-phosphate receptor				8.96	2	Cellular_location: Cytoplasmic	1.5e-08	1	Man-6-P_recep	TA1-008229	0	1	0	0	0	0	0	0
TA1-129870	0.0399193	GGAGCAGTGGCATTCTGGAAGATTCCTTCTTCGCTTGGAGCACTTTTATGAGAAGAATGA	SMcontig_23051	CCCTGGAGCAGTGGCATTCTGGAAGATTCCTTCTTCGCTTGGAGCACTTTTATGAGAAGAATGAAGACAAGGAACTGTCGAAGGTTGCTGAAGTGAGCCTCAAGAATCTCTTTGCTCCATTTACGRTTKYATCWGTGGAAGARCAYACCCTTGGAGCCAATCAGCCTCTGTCAAARGCAACCAGATTGCAGTGGAAYGTSSAGRAYTATGGTCGCACCACAARGGATATGAGTTCCTT	238	9e-11	3	ref|XP_968596.1| PREDICTED: similar to lysosomal alpha-mannosidase (mannosidase alpha							1.4e-15	3	LYSOSOMAL ALPHA-MANNOSIDASE (MANNOSIDASE ALPHA CLASS 2B MEMBER 1)	TA1-129870	1	0	0	0	0	0	0	0
TA2-045163	0.0397178	ATAGATTCCCTAAGCCAACATCGAGGTGCCAAACCCCACTATTGATAAGGACTCTTTAGT	SMcontig_57036	AAAGGTAGCATAATCACTTGCCCATTAATTGTGGGCTAGAATGAAAGGACTAACGAAATAAAAACTGTCTCTATAAGTGRCATAAAAATTAATCTCTAACTGAAGATTGTTAGATATCGTYGAAGGACAAGAAGACCCTATAGAGCTTTATTTTAATAAATAACTATAATTTATATAAATTCGGTTGGGGCGACCAGGGAAATTAAATATCATCCCTTAATAGCAGATAACTCAATCACACACTTGACCCTTTACCAAAGATCATCAAAACAAGCTACCTTAGGGATAACAGGCTAATCCCACTAAAGAGTCCTTATCAATAGTGGGGTTTGGCACCTCGATGTTGGCTTAGGGAATCTATRTGRCGCAAAAGTCACATAAAGATGGTTTGTTCAACCA…	432				0	Plus / Plus	gi|86990623|gb|DQ388664.1| Eisenia fetida clone 3P 16S ribosomal RNA gene, partial sequence							TA2-045163	0	0	0	0	0	0	1	0
TA2-092133	0.0397178	CGTGTGTTTTACAGGATATCCGATTCCAGTATCTATGTTTGGTATCAGTGAATAGGTTGT	EW1_F2P19_C04	ACAACCTATTCACTGATACCAAACATAGATACTGGAATCGGATATCCTGTAAAACACACGGTTTTAAACAACAAGAATTACTAAGCTATGTATTATTAAATAGCACTAGAAGAATTCCAATGCACTCTGAAGTTCTTAACATGTTCTTCATAAGAAAACAACTCAACGAGATTTTCACAAGTGGCATTCTGAAAACTACATCAAGGGACCATCCATATATTACGT	225													TA2-092133	0	1	0	0	0	0	0	0
TA2-132245	0.0397178	GGCAGCAACCGTGTCTGGGACTACACTGGTGACAACTACGTTACATCGTACTAGGTTCAG	SMcontig_45464	CTGAACCTAGTACGATGTAACGTAGTTGTCACCAGTGTAGTCCCAGACACGGTTGCTGCCAAGCTGCATCGAATATGTGTGTGCCGTCTCCTTGAAGTGACCATAGGCATGTCCGTTG	118	2e-08	-2	ref|XP_001623657.1| predicted protein				9.6e-13	4	Interpro_Id NULL;name UBIQUITIN SPECIFIC PROTEASE FAMILY C19-RELATED				TA2-132245	0	0	0	0	0	0	1	0
TA2-123768	0.0354263	GCCGGCTTGATGAGCGCGTATTATTATCCAAGATGGTATTTGTTCATAGAGGAACTGCAG	SMcontig_60310	CCAACTAGCTTGAAAACATTCTTTCGTTTGTAACTTTTTTCTCATTTGAAAGTGTCGTTCCAGTGtTTSCTGCAGTTCCTCTATGAACAAAtACCATCTTGGATAATAATACGCGCTCATCAAGCCGGCCCACTGCTTCTTAGCATAGTCCAAAATGTTAGCGTCYGGTCCCCAGAGCGTAAYCTGGTTCCTTGCGTTGTATTCGTACAACTTGCGTTGGTCTTACATTGGTTGCAAGGGCCTTTGCACTTTCT	254	7e-14	-3	ref|XP_001992825.1| GH13491							4.5e-23	4	NAGLU	TA2-123768	0	1	0	0	0	0	0	0
TA1-239733	0.0332258	AGAAGGTACCTGCACCCGTTCCAAGCATGCCGCAGATGAGGCCTCCGGAAAATGGATATG	contig00462	GGCCCTCAGAAGGTACCTGCACCCGTTCCAAGCATGCCGCAGATGAGGCCTCCGGAAAATGGATATGGCGTCGGTGGCCAGGGTGGCTATTACGTCCCGATGGGCTACTGGGGCTACCAGCAGGGCTATCA	131													TA1-239733	1	0	0	0	0	0	0	0
TA2-097086	0.0332258	CTCGGCCTACAACACGATTATGAAGTTGATCTTCATCTTTGCAACGTTCCTAACAGTTTT	SMcontig_22480	AAGGAGCTCGGCGCGAAATGTGTCATTCTCTGTGTCGTTTGTTGTCCGGAATTTACAGTAGATCAGAAAAACTGTTAGGAACGTTGCAAAGATGAAGATCAACTTCATAATCGTGTTGTAGGCCGAGATGTAGACCACGAACAGATCAAGGTATCGTGTCGTAAAC	166	2e-14	-2	ref|NP_001008052.1| kdel (lys-asp-glu-leu) endoplasmic reticulum protein retention				8.96	1	Cellular_location: Cytoplasmic	1.3e-23	4	ER LUMEN PROTEIN RETAINING RECEPTOR	TA2-097086	0	1	0	0	0	0	0	0
TA2-093492	0.0330645	CTAATACTTTATCTGGGTTTTAAACATGGAGCTGAACCTGGAACACCACCATTGACAATT	SMcontig_9716	AATTGTCAATGGTGGTGTTCCAGGTTCAGCTCCATGTTTAAAACCCAGATAAAGTATTAGCGGTATGTAGCCATAGTGGAAAGTCGTTTTTGCAACCGAGAGCACGGTCG	110	5e-07	-3	ref|XP_002068828.1| GK17988				2.2e-11	4	Interpro_Id NULL;name TRANSLOCASE OF OUTER MEMBRANE SUBUNIT TOM7				TA2-093492	0	1	0	0	0	0	0	0
TA1-134967	0.0329032	GGTATGCCGTTGACAGGGATTCTGCTTTACATAATAAAGATCGGTGGAACGTACTTCTTC	SMcontig_5580	AGCGACATGGATTCAATAAACAGACGGTTGGATTTTTCTTCAAAGACCTTGTGAAGAAACTGATGGTTGGCCTGGCGATTGGTATGCCGTTGACAGGGATTCTGCTTTACATAATAAAGATCGGTGGAACGTACTTCTTCCTGTATGCCTGGACTACTTACAATTACTTAGTTAGTTTACTCTGCTGATGATAACTGTGT	200	9e-14	3	ref|XP_417720.1| PREDICTED: similar to Zinc metallopeptidase (STE24 homolog, yeast)							3e-16	3	CAAX PRENYL PROTEASE STE24	TA1-134967	0	0	0	0	0	0	1	0
TA1-058068	0.0319355	ATTGCTGGTGGTGGTGTAATTCCACACATTCACAAGAGCCTGATTGGAAAGAAGGGAACT	SMcontig_45419	CAAGGATCTGAAGGTGAAGCGTATAACACCACGTCACTTGCAGCTGGCCATTCGCGGTGATGAGGAGCTGGACAGCCTTATTAAGGCCACCATTGCTGGTGGTGGTGTAATTCCACACATTCACAAGAGCCTGATTGGAAAGAAGGGAACTCCACAGG	158	1e-20	2	ref|XP_001658510.1| histone h2a	2e-28	Plus / Plus	gi|159471110|ref|XM_001693648.1| Chlamydomonas reinhardtii histone H2A variant (CHLREDRAFT_187884) mRNA, complete cds				2e-21	2	Histone H2A	TA1-058068	0	0	0	0	1	0	0	0
TA2-195853	0.0319355	TTATCCGACTCATGCCTGTAAAGAGTTCAACCATGTATTCCCGCTGTTGATCGACAACTG	EB3ZX6E01C1AFR	GGTAGCCGCAGTTGTCGATCAACAGCGGGAATACATGGTTGAACTCTTTACAGGCATGAGTCGGATAA	68	2e-05	-2	ref|XP_967025.1| PREDICTED: similar to phenylalanine hydroxylase				3.9e-10	5	Interpro_Id IPR001273;name Biopterin_H;Ontology_term GO:0004497 monooxygenase activity;Ontology_term GO:0005506 iron ion binding;Ontology_term GO:0009072 aromatic amino acid family metabolic process				TA2-195853	0	1	0	0	0	0	0	0
TA1-042465	0.0317742	AGTTTTTAGGTTTTTTAGGTTTTTAGGTTTTAATGTACGCACAGTCGCACGCGGTACACT	SMcontig_53525	AGGCAACTCCATCCCCTCCACTCAGGGCTGGTAAAATCTAAGGTTGTTTTAAACAGTTTTTAGGTTTTTTAGGTTTTTAGGTTTTAATGTACGCACAGTCGCACGCGGTACACTKGtcACWGgACASAGgAATACGATCAAGAAGAAGGCCTATAAcTMTCACRAAGATTAACTAATGCACTGCTATGTTTGCCAACGTTACGAAATAATAGCAACTCCAATTAATTCAAATAAATTTACAGAGTTYGACATGAAAARTTAAAAAtGCTGACTTGAAAATAAAAAGACCTAACAATCTAACTTTTCAGGGTTTTTAGGTTTTtAAAAAAACCTAACCTGATGTAGGGCTTATTGGTCTATWGGTGTACAAAACGCATGACATCACGCGCWRYGTARRMC…	422				6e-10	Plus / Minus	gi|62149110|dbj|AB164320.1| Eisenia fetida ANN gene for annetocin precursor, complete cds		4	Cellular_location Signal_peptide Location: n2-9c13/14o	NA	2	signal-peptide	TA1-042465	0	0	0	0	0	0	1	0
TA1-158916	0.0317742	TAGAAGTTAACATGGCAGACGCACTCGATACTCAGTGCTGTGGAAAATCAACCTGCCAAA	EW1_F2P11_C03	GCGAAGAAACGTGTTTACTTGAAGATTAGAGGAGTCTGCTAGAAACCCGGTGCTAGAAGTTAACATGGCAGACGCACTCGATACTCAGTGCTGTGGAAAATCAACCTGCCAAAGAGAGGGATCAACTTGTTGCTGCACAAACTGCAGATGTTTGAAAAGTGAGTGCTTGCCAGGCTGCAAAAAGCTTTGCTGTGCTGACGCTGAGAAGGGCAAATGTGGAAATGCAGGCTGCAAGTGCGGGGCAGCTTGCAAATGCTCGGCGGGTTCGTGCGCCGCAGGATGCAAGAAGGGATGCTGTGGTGACTAGTTGAGAGCCAAGGCATTGAAATATGGAACTCTGTCATCAGTTTAATACATAAATTCTTTTCTGTTACTTATTTGCGATAGAATTATTCTGAA…	479	2e-20	2	sp|P81695|MT_EISFO Cadmium-metallothionein (MT)	1e-160	Plus / Plus	gi|4454156|emb|AJ236886.1|EFO236886 Eisenia foetida mRNA for metallothionein, partial				4.1e-30	2	Metallothionein	TA1-158916	0	1	0	0	0	1	0	0
TA1-170123	0.0317742	TCATTTTCAGTGACTTTTGTCTCCAATGAAGCTGTGAAAAGTGCCACAGCCGTGGTCCAT	contig08147	tGgAaaTcGTGTGGCGgTtCAGgtAAaGTTAGCGATGTCAAGGTCAGCGGTTGTGAGAGCGATCCAATATGTAGCCTGAAGAAGGGACTGAATTCTTCATTTTCAGTGACTTTTGTCTCCAATGAAGCTGTGAAAAGTGCCACAGCCGTGGTCCATGGCATTGTGGATGGTGTTGCTGTGCCATTCCCTCTT	192	6e-09	1	ref|NP_001007988.1| epididymal secretory protein E1							2.4e-13	1	E set domains	TA1-170123	0	1	0	0	0	0	0	0
TA1-047213	0.0308064	ATCAATTCAGATCAATCTGGCAGAGGTTGATTCATCAACTGGTCGCATGACGGGTCAGAA	contig06391	tttCGGCAAAAGATCATGCATCAATTCAGATCAATCTGGCAGAGGTTGATTCATCAACTGGTCGCATGACGGGTCAGAACAgga	84	0.0004	3	gb|ABW23211.1| ribosomal protein rps21				3.9e-08	3	Interpro_Id IPR001931;name Ribosomal_S21e;Ontology_term GO:0003735 structural constituent of ribosome;Ontology_term GO:0005622 intracellular;Ontology_term GO:0005840 ribosome;Ontology_term GO:0006412 translation				TA1-047213	0	0	0	0	0	0	1	0
TA1-053314	0.0308064	ATGGTTGGCCTGGCGATTGGTATGCCGTTGACAGGGATTCTGCTTTACATAATAAAGATC	contig18900	TTGAAGAGCGACATGGATtCAATAAACAGACGGTTGGATTTTtCTtCAAaGACCTTGTGAAGAAACTGATGGTTGGCCTGGCGATTGGTATGCCGTTGACAGGGATTCTGCTTtACATAATAAaGATCGgTgg	133	5e-09	3	ref|XP_417720.1| PREDICTED: similar to Zinc metallopeptidase (STE24 homolog, yeast)				4.1e-12	3	Interpro_Id NULL;name CAAX PRENYL PROTEASE STE24				TA1-053314	0	0	0	0	0	0	1	0
TA1-108831	0.0308064	GAATGAAATTAGACAGTGTCTTTGTCTCGAGAACAGCAGGAAATAAATTCTGCCCTTTTA	contig25853	cACCAAGAACTGGTCCATCACAGTTTTCAGAAAaGTtGTtATAACTGCAATCGTGTTGGACATCTGGCTAGGAATTGTCGCAATTCTGGGAGACCATTTGGtAGAATCAGATCGGGATTCTGGACAACGGTTTCATGACAGGAGCCGGTCAAGGTCTCGGAGCAGGTCACATGATCGCCGACGTCGACCTCCGACctCTCGTTCACAGACTCCACAGAAATTCtAGAGGAAGCGCTTCCTTTCCATGGTTCCACaGAGATTTTtGTGACTGAGAAACATCCTTTGCTCGTTTTtCTTCTCTTTGgACAGAAATGAAGTCAAACGTGTTTtCACATTTTGTTGTTTGTATGAaTGAAaTTAGACAGTGTCTTTGTCTCGAGAAcAGCAGGAAaTAAaTtC…	412							8.96	4	Cellular_location: Cytoplasmic	1.7e-06	1	zf-CCHC	TA1-108831	0	1	0	0	0	0	0	0
TA2-031206	0.0276882	AGAAACACAGCCCATTAGACAGTGCATGTCATGTGGACCGAGGAGTAGTGGCAACTGCGT	contig11617	ACGCAGTTGCCACTACTCCTCGGTCCACATGACATGCACTGTCTAATGGGCTGTGTTTCTATCTCGGACCGTTTGCCTCCcACAGGACaGTTGTGAaCg	99	2e-05	-2	dbj|BAG66061.1| prepro-vasotocin				8.8e-08	6	Interpro_Id NULL;name NEUROPHYSIN				TA2-031206	0	0	0	0	0	0	0	1
TA2-085293	0.0276882	CCTTGGCTACAGGGCCGGCGTCCAGTACATCAGGGACCACGGTCCGAAGGTCCTGTTCCT	SMcontig_24477	AGGAACAGGACCTTCGGACCGTGGTCCCTGATGTACTGGACGCCGGCCCTGTAGCCAAGGTCAAGGGCCGCAACCTGGCTCGCAACGCGATGTAGRACGTTAAGGATTCTCCAGCCGTCTCCGGACCCGCTCTTGACGCGAGC	143	7e-11	-1	ref|XP_001507485.1| PREDICTED: similar to mitochondrial complex I subunit NDUFS1							NA	6	signal-peptide	TA2-085293	1	0	1	0	0	0	0	0
TA1-035510	0.0248139	AGCCATGTGACTTGGTTAAAGCAGTCATCGGTGAATGAAAAGAACTTGAACAGCAAAGCC	contig09258	ATGCGAGCAAGGTCTAAGTAAATCTTGGCAAGAGGATtATCacagtcctAGTCctCTcACGGAGTGgCcACGTGTCcGCCTGCTgTCTGACTGCATCGCACTAACAAAGACACGGCCAGCCATGTGACTTGGTTAAAGCAGTCATCGGTGAATGAAAaGAACTTGAACAGCAAAGCC	177													TA1-035510	0	0	0	0	0	0	1	0
TA1-037143	0.0236175	AGGACCTATAGGCCCAATGGGTGCGACTGGATTCACAGGACCTATGGGCGCCACTGTAAT	SMcontig_38625	CAGGTGCAACAGGAGCAACGGGTCCGANGGGCGACACTGGAGCGATGGGTGCGCCTGGAAGAGTTGGTGACACAGGGGACACAGGACCTATAGGCCCAATGGGTGCGACTGGATTCACAGGACCTATGGGCGCCACTGTAATC	143	0.0006	-2	ref|ZP_02264037.1| hypothetical protein BcerA_30214							1.7e-07	3	BCLA PROTEIN	TA1-037143	0	0	1	0	0	0	0	0
TA1-073078	0.0236175	CATAGTGGTTCACTGCATGGATGGTGCTACCCGAAGTGGTCTTCTGTGCGCTGTCAGTTA	contig15179	aGAGAAATGGCAGCAGcGATCCGGCAATACAGTCATAGTGGTTCACTGCATGGATGGTGCTaCCCGAAgTGGTCTTCTGTGCgCTGTCagTTa	93	0.0002	2	ref|XP_001635917.1| predicted protein				0.00015	2	Interpro_Id NULL;name (Phosphotyrosine protein) phosphatases II				TA1-073078	0	1	0	0	0	0	0	0
TA2-154465	0.0235023	TAAGTTGGACTTTCTTGGTCACACCTTGAGTCTGAACATGGTTCAGCCAAGACAGCAGAA	SMcontig_57358	TTAACAGTTGGGTTAAAGGTAAGGTAAGATCAGCGAAGTGAGGGAGAAATTTTCTATAGTAGCCAGCTAAGCCGAGTAGGGATTGAACCTGCTTCTTGTTGTTCGGGGCTGGGAATTTCAAGAGTGCCTCAACCTTCTGCTGTCTTGGCTGAACCATGTTCAGACTCAAGGTGTGACCAAGAAAGTCCAACTTAGCGTTAGCGAATTCACATTTGCGAATATTCAGCTTTAGATTGGCCAATCTCACTCTGTCGAACACCTTGTGCAAGT	270	2e-20	-3	ref|XP_001192407.1| PREDICTED: similar to LReO_3							4.9e-27	5	RETROVIRUS POLYPROTEIN	TA2-154465	0	0	0	0	0	0	1	0
TA2-058216	0.0165323	ATTGGACTTGAAGGAGACACAGTCAGAACAATGGGCTACAGGAATCGTTTCGTTACCGTA	SMcontig_34149	CAAAGATATTGCTGTCCATGCTCAGACTGTGGGGATCCCCTTCGACCCAACAGTGACCGGACGGTACGGTAACGAAACGATTCCTGTAGCCCATTGTTCTGACTGTGTCTCCTTCAAGTCCAATaAATTCGTTTGATGATCTTTTGGCCTGGGTTGTTTGGACACACAAGACAGACAATTTCCCCTCTGCGAAAGTTGTAATGCCTTGTAC	211		-1	ref|XP_972321.1| PREDICTED: similar to AGAP007398-PA				4.4e-07	6	Interpro_Id IPR014037;name PROTEASE FAMILY S26 MITOCHONDRIAL INNER MEMBRANE PROTEASE-RELATED;Ontology_term GO:0008236 serine-type peptidase activity;Ontology_term GO:0009003 signal peptidase activity;Ontology_term GO:0016021 integral to membrane	3.3e-14	5	PROTEASE FAMILY S26 MITOCHONDRIAL INNER MEMBRANE PROTEASE-RELATED	TA2-058216	0	0	1	0	0	0	0	0
TA1-186128	0.016129	TGGCGCTCAACATCGAAAGAAGGAGGAGGGCTGGGTTCCTGTCATAAGACCCGATCCAGA	SMcontig_61321	CAAAGATGCTCGCATCGTCCTAAATATCAGGGATTCACGGCAGCTGCCTGCACTTACTGCTCAGGAGATGATTGCTAAGAAGGCAGTTATGCGTCTGATGTATCCGGTCTCAAGTGGCGCTCAACATCGAAAGAAGGAGGAgGGCTGGGTTCCTGTCATAAGACCCGATCCAGAC	175	8e-07	2	ref|XP_001601978.1| PREDICTED: similar to conserved hypothetical protein				8.96	5	Cellular_location: Cytoplasmic	1.1e-05	2	SUBFAMILY NOT NAMED	TA1-186128	0	0	0	0	0	0	1	0
TA2-056260	0.0146628	ATTCAACAGTCTTTATCGACACTGTACAAAAAGAACTGCACTGCTGTGGAGTTACTGTAG	contig14408	ttcctACAGTAACTCCACAGCAGTGCAGTTCTTTTTGTACAGTGTCGATAAAGACTGTTGAATCGTTATGTTTTGATACACCGTATTCGTTCTTTACCATACGCAACATCTGGTCTTCCAAAGTGTATATGATCTTGTTGTAAAaCACGCCAGCCAGTATCACGGCAACGATTGTAGAATGAGCACCAATATCAGTATGCAGGAATAAAAGGTGAGGCATCCGGTgCTTTcTTTTGtAGCGGCACAGCAGCCGATGATGGTGtATGGACATCATGATGAGGCCAACGATGAGGATGACTGCAGCTGCTATGAGGATCATATCAGCCGATGTACCAGCCGGAATGAAGTACTGATTGTGAAGAGCTTTCGCATCGACGATGAGGAAGATtCCGAAaCCAA…	523		-1	ref|XP_001372664.1| PREDICTED: similar to tetraspanin 11				8.96	4	Cellular_location: Cytoplasmic	1.1e-06	5	TRANSMEMBRANE 4 SUPERFAMILY MEMBER 8	TA2-056260	0	1	0	0	0	0	0	0
TA2-116922	0.0137769	GATGACTGGTTTGGAATGATGTATTCCTATGCGGACAGCAAGAAAAAAGTCAAACCTGAT	EB3O8BM02IJJR7	ATCAGGTTTGACTTTTTTCTTGCTGTCCGCATAGGAATACATCATTCCAAACCAGTCATCCGCAATTTTGACGAGTGCAACCATGCCTTCAACTCTAAG	99	5e-05	-1	ref|XP_795990.2| PREDICTED: hypothetical protein				4.1e-09	4	Interpro_Id NULL;name UNCHARACTERIZED				TA2-116922	0	0	0	0	0	0	1	0
